# Supplementary material for: Mice deficient in the C-terminal domain of TAR DNA-binding protein 43 develop age-dependent motor dysfunction associated with impaired Notch1−Akt signaling pathway
Source: Acta Neuropathol Commun. 2019 Jul 25;7:118. doi: 10.1186/s40478-019-0776-5 (PMC6657153; doi:10.1186/s40478-019-0776-5)
Supplement: Supplementary file 2 — Table S1. Genes upregulated (> 1.2 fold) in 700-day-old TDP-∆C mouse spinal cord. (XLSX 499 kb) [file 40478_2019_776_MOESM2_ESM.xlsx]

## Sheet: Supplementary Table 1
Table S1 Genes upregulated (>1.2 fold) in 700-day-old TDP-∆C knock-in mouse spinal cord
q-value < 0.05, fold-change > 1.20 in moderate t-test using Storey's multiple testing correction (n = 3 for each genotypes)
ProbeName	q-value	p ( [WT] vs [dC] )	Regulation	FC (abs)	FC	Log FC	GeneSymbol	Description	Sequence
A_55_P2728496	0.0458471	0.00418703	up	8.50273	8.50273	3.08793	Btrc		CCTGTTACTGGCCATGTGCACATAGGAAAGGAAATTAAAGTTTTTCGTTCTCTTAAAAAA
A_66_P126457	0.00843873	5.77672e-06	up	6.57084	6.57084	2.71608	Gm16833	Mus musculus predicted gene, 16833 (Gm16833), long non-coding RNA [NR_045754]	TGGCCTGAAGGATCCTCCATACGGAAGACTGTATTGGTTCCGGAGTGTGAACTCAAGTGG
A_55_P2073692	0.0355847	0.00314586	up	6.28707	6.28707	2.65239		predicted gene 10337 [Source:MGI Symbol;Acc:MGI:3704459] [ENSMUST00000096145]	CTCCTTGGAAGTGCCAAAATCTGAGATCTTCACCACATCGTCGTATGTGATTAGCATGCT
A_51_P155514	0.0263091	0.0022513	up	6.03364	6.03364	2.59303	Prl	Mus musculus prolactin (Prl), transcript variant 1, mRNA [NM_011164]	TGCTTTATAGTTTTCAGTGCATGCTTGGGTGCAATTGGTCTCCTCTTAAATAATAAAAAC
A_52_P606849	0.00843873	0.000332362	up	4.08827	4.08827	2.03149	Calhm2	calcium homeostasis modulator 2 [Source:MGI Symbol;Acc:MGI:1919941] [ENSMUST00000140512]	TGTGCAACTATGGGCCTTTATGAATCACTAATAATGAAGTACAGTAAACGTAAGAAAACC
A_55_P2768796	0.00894207	0.000528192	up	3.29897	3.29897	1.72201	Gm35933	PREDICTED: Mus musculus predicted gene, 35933 (Gm35933), transcript variant X3, ncRNA [XR_384211]	GTGTGTCAGTGCCAGCGTGTAATCCAGGGACCTTTTATGCTCAACGTAGTCACCGTCAGT
A_55_P2509974	0.0433239	0.00392867	up	2.73486	2.73486	1.45147	6430562O15Rik	Mus musculus RIKEN cDNA 6430562O15 gene (6430562O15Rik), long non-coding RNA [NR_015515]	CCTGCCGGGAAATGTGTGACTTGTTTTGAAAAGTGTCAAACATACAATCTATTTTCTTTA
A_55_P2797948	0.0386257	0.00344381	up	2.72049	2.72049	1.44386	Tmem249	PREDICTED: Mus musculus predicted gene 8140 (Gm8140), mRNA [XM_017316815]	TGCAGCGAAAAACACAAGTCTACACTAAGTCAAGTGTCAACGACCTGGATGTGTAACCCT
A_55_P2024270	0.0166587	0.00131754	up	2.71892	2.71892	1.44304	Olfr1288	Mus musculus olfactory receptor 1288 (Olfr1288), mRNA [NM_146400]	ATGAGGTTGGCCATCAGAAGGCTAAGTAGACAGGTTTTAAGTTCTAGGGAATTTATATAG
A_55_P2806877	0.0120034	0.00083534	up	2.6153	2.6153	1.38697	Gm32093	PREDICTED: Mus musculus predicted gene, 32093 (Gm32093), ncRNA [XR_383766]	AGCTCAGAGTGTGAAGCTCAGAGTGTGAAGCCAGTATGTGCTTAGGATGTTACATAGCAA
A_30_P01022381	0.028693	0.00247595	up	2.50418	2.50418	1.32434		lincRNA:chr4:146149125-146155054 forward strand	GTACATCTGGGAGTTGCAGAACCAAATTTATAGAGACATTCCTCAGGAACACTAGATGAG
A_55_P2075090	0.0266024	0.00228011	up	2.4399	2.4399	1.28682	Gm7257	Mus musculus predicted gene 7257 (Gm7257), mRNA [NM_001167586]	AAGCCCTCACGATGCATTCTACATCATGTACTTAGATCGTTTTTCCTTCTACATTTATAT
A_51_P334072	0.0122048	0.000856989	up	2.42833	2.42833	1.27996	Cyct	Mus musculus cytochrome c, testis (Cyct), mRNA [NM_009989]	GTATTTAAAACAGGCCACATCCTCATGAAGTGAAGTAGTATTTCAGCTTCAAAATATTCG
A_52_P939928	0.0432278	0.00391895	up	2.42578	2.42578	1.27845	Gm8369	predicted gene 8369 [Source:MGI Symbol;Acc:MGI:3645380] [ENSMUST00000185867]	GGCAGTTATAAATTTTGACTCAAACATAGAAAATTCTAGGTGTCATGAAGATATGTGGGG
A_51_P286357	0.00843873	5.88697e-05	up	2.08983	2.08983	1.06339	Adgre4	Mus musculus adhesion G protein-coupled receptor E4 (Adgre4), mRNA [NM_139138]	AAAGCCTATATGCATCTTAGGAAGTATGTACCTTGATACACCTTTATTGGAATATCATCC
A_55_P2551578	0.0465528	0.00426904	up	2.06262	2.06262	1.04448	Gm17059	PREDICTED: Mus musculus predicted gene 17059 (Gm17059), ncRNA [XR_380464]	ATGCTGATAATCTCAGCACTTGGGAGCCCAATGCTAAATTACCAGATTTAGACTAAGGAT
A_55_P1954491	0.037044	0.0032895	up	2.05758	2.05758	1.04095	Gm4297	Mus musculus predicted gene 4297 (Gm4297), mRNA [NM_001100446]	CCGTGAAGTGATTACAAAGTTAACTAGGAGGTATACCTTTAGAATCTAAATAGAACTCCT
A_66_P138036	0.0153694	0.00118059	up	2.05133	2.05133	1.03656	3110009F21Rik	Mus musculus RIKEN cDNA 3110009F21 gene (3110009F21Rik), long non-coding RNA [NR_045466]	CACCAGGAGGGATAAAGTGGAAGGACACTACTGTACACATTATGTGTACCAGGACATAAT
A_30_P01017749	0.037044	0.0032892	up	1.96713	1.96713	0.976089		lincRNA:chr1:94077221-94091396 reverse strand	CTGTGCCCTGAATATAAATCTCCAAATGTTTCTCACTTGAATGTTTAGTGGGGAAAATAA
A_55_P2042550	0.0139288	0.00103337	up	1.90331	1.90331	0.928509	Mccc2	methylcrotonoyl-Coenzyme A carboxylase 2 (beta) [Source:MGI Symbol;Acc:MGI:1925288] [ENSMUST00000223013]	AATCACTCCAAGCACATGCTATGGGCATCTCTTTACTTTCACTGTACAGTAAATTCTCTG
A_55_P2384521	0.0499624	0.00462465	up	1.88675	1.88675	0.915904	Ankrd33b	BB539505 RIKEN full-length enriched, 0 day neonate eyeball Mus musculus cDNA clone E130019F23 3'. [BB539505]	GCCTCTTGAGCATATCCTTCTTGCATGCACCACCACAATTGACTTAAAATATTTTAAAAA
A_55_P2079475	0.0301202	0.0026117	up	1.88598	1.88598	0.915315			TTTTTCTCAGTGATGGGGAATGGAGCACCATATTTGGATGCTGTGTTTAAGGGTGTGGCT
A_51_P182311	0.0145539	0.0010936	up	1.80924	1.80924	0.855383	Clec2i	Mus musculus C-type lectin domain family 2, member i (Clec2i), transcript variant 2, mRNA [NM_020257]	ATTGCCAAACTCCTCCTGTCTAGCACTTACCAAGAGACTCTTCTTAGCCTGTTATCTATG
A_51_P289976	0.0146811	0.00111033	up	1.80842	1.80842	0.85473	Olfr693	Mus musculus olfactory receptor 693 (Olfr693), mRNA [NM_146453]	CTGGTCATCACAATGGATATTTACCTCCATGTTCCCATGTACCTCTTGCTTGAGCAGCTA
A_51_P469568	0.049477	0.00457168	up	1.78333	1.78333	0.834576	Cldn13	Mus musculus claudin 13 (Cldn13), mRNA [NM_020504]	ATGGCTTCTTTAACCCATTGCTTGGCTTCTCGAAGAAAGTACAGATGGGCTCTTCACTCT
A_52_P172509	0.0486753	0.00448855	up	1.76308	1.76308	0.818097	Tm9sf4	transmembrane 9 superfamily protein member 4 [Source:MGI Symbol;Acc:MGI:2139220] [ENSMUST00000147978]	ATCGAACATTTCTTATATATTTACAGACAAGAAACTAGCTATACATAGCCAATAACTATG
A_55_P2214625	0.00858029	0.000469562	up	1.74839	1.74839	0.806031	4930519A11Rik		AACAGTCCTTGCTGTCCTGGAACTCACTTTGTTTACTTTGTAGACAAGGCTAGCCGAGAA
A_55_P2721886	0.0220963	0.00186873	up	1.72943	1.72943	0.790295	Psmd11	proteasome (prosome, macropain) 26S subunit, non-ATPase, 11 [Source:MGI Symbol;Acc:MGI:1916327] [ENSMUST00000172641]	GACAAAGGCAGAGTACTTAATGTTTTACTTCTGCCTTTTCTAGGAAGGAAAATGATTTTC
A_55_P2418311	0.018395	0.00149888	up	1.72692	1.72692	0.788204	AU021884	H3061E03-3 NIA Mouse 15K cDNA Clone Set Mus musculus cDNA clone H3061E03 3', mRNA sequence [BG068077]	CTGAGAAAGCATGATTGTGAGTTTAAGTCCATTATGGGCAATATACCTAACAAAACAAAC
A_55_P2919390	0.0462962	0.00424013	up	1.72215	1.72215	0.784212	4930417O13Rik	AV313039 RIKEN full-length enriched, adult male thymus Mus musculus cDNA clone 5830407L18 3'. [AV313039]	CTGTCTTTCATCCTGGCGTGCATACATTTATGACTTGTTTTATAACTAGAATCAAACATG
A_51_P267180	0.03429	0.00301866	up	1.7179	1.7179	0.780646	4930517O19Rik	Q5LQJ9_SILPO (Q5LQJ9) Lipoprotein, SmpA/OmlA family, partial (12%) [TC1594191]	TCCAAGGTCACAGCTTCTACCACCAAGTAGACACTGAGACATGACAGCATCGTTACTATA
A_55_P2736410	0.0319102	0.00278321	up	1.70591	1.70591	0.770541	Rgs10	regulator of G-protein signalling 10 [Source:MGI Symbol;Acc:MGI:1915115] [ENSMUST00000145739]	CCAGACTCCAGGGAAGATTTAAATTTTTCAATGGGTACCTTGTGTTGACCAAATATTAAT
A_55_P2737372	0.0347425	0.00306173	up	1.70144	1.70144	0.766759	Bbs1		TTTGTTTGAGACAGAGTTTCTCTGTGCTTATGGCTGTCCTGGAACTTGCACTGTAGACCT
A_55_P2922329	0.0386257	0.00344431	up	1.7008	1.7008	0.766211	Olfr725	Mus musculus olfactory receptor 725 (Olfr725), mRNA [NM_146317]	TAACTGAAGGCAACTCTCTTCCAAAGTCAATGAATGAAAGAAATTACTCTCACGTGACAG
A_55_P2753446	0.0283562	0.00244162	up	1.68102	1.68102	0.749334	Gm10103	BY568810 RIKEN full-length enriched, activated spleen Mus musculus cDNA clone F830211D24 3', mRNA sequence [BY568810]	CCTGCTTTGTATTTCATTGTGCCATCTCAGAATTGGGGTCTAGACTGAATAAAACTCAAG
A_55_P2313367	0.028693	0.00247553	up	1.67906	1.67906	0.747655		AGENCOURT_11259907 NIH_MGC_135 Mus musculus cDNA clone IMAGE:30135997 5', mRNA sequence [CB194565]	AAGTCACTGTGCTGTCTAATGACCTGGTTATCACACAATGATCACCTACCTCGACAGCTA
A_55_P2099183	0.0267628	0.00229538	up	1.67602	1.67602	0.745038	1700021F02Rik	PREDICTED: Mus musculus RIKEN cDNA 1700021F02 gene (1700021F02Rik), misc_RNA [XR_389438]	CTCAAGGACAGAGCAGAGACTTGCCATTACTATTTTGACTTAAGCTAATTTAATAAGTTC
A_55_P1972099	0.0415863	0.00374888	up	1.66688	1.66688	0.737154	Acsm3	acyl-CoA synthetase medium-chain family member 3 [Source:MGI Symbol;Acc:MGI:99538] [ENSMUST00000106529]	CCTGCAAGGCACCACTCAGTCCTTTGGGTTTTCTTTTATAAAAAAGCTAATCAAATAAAA
A_52_P670026	0.032581	0.00285156	up	1.65974	1.65974	0.730959	Rsad2	Mus musculus radical S-adenosyl methionine domain containing 2 (Rsad2), mRNA [NM_021384]	TGTTTGGAGTTTGGAGTCTAATGGTTGCATAGATAAACAGGCGACCAATCACACCCAGCA
A_30_P01030573	0.0475027	0.00436387	up	1.63606	1.63606	0.710223		lincRNA:chr12:76763402-76763857 reverse strand	TTACTTGATGGTATTAATTATTAATGTGACATAAGTATCTAGAAGAGAATACTTCACATG
A_52_P1188470	0.0342494	0.00301349	up	1.62342	1.62342	0.699039			CTTGTGTTCCTTATAAATTGCTTTTAAAAATGGCTTTAAGAAGACCGTTCTTTCTGTGCC
A_66_P106035	0.029231	0.00252713	up	1.61807	1.61807	0.694275	2010300F17Rik	GB	AAACTCCTCACATGTTCTGCTTCACATCACATCTCATCTGGAAGAAATAAATATGGCATG
A_66_P128297	0.00843873	0.000268373	up	1.61181	1.61181	0.688686	4930417O13Rik	Mus musculus RIKEN cDNA 4930417O13 gene (4930417O13Rik), long non-coding RNA [NR_015527]	TTCCTGTTCTATTAAGTGACAGGTAGCTAGGATGGACGGATATGCTAAATTTATCCCTTT
A_51_P141733	0.0182964	0.00148999	up	1.61056	1.61056	0.687563	1700063A18Rik	Mus musculus RIKEN cDNA 1700063A18 gene (1700063A18Rik), long non-coding RNA [NR_040467]	GCTGTTTAATCAACTGAAAGAAGAAAATGTTTAACTCATATATTCCTCTCTAGGGGATGC
A_55_P2514243	0.0390783	0.0034883	up	1.60582	1.60582	0.68331			ATGTGTTTAAAGTACAGGTATCCAAGTGGAAACCTTTTAACCAGTTACAAATGACCAGCT
A_52_P505357	0.0358183	0.00316984	up	1.60518	1.60518	0.682735	Phf21a	PHD finger protein 21A [Source:MGI Symbol;Acc:MGI:2384756] [ENSMUST00000160235]	AGTTGAAGCCTCTTGATGTTTGTATTCTTAGGCTTGACATTAGATTGGCTTCAATTCTGA
A_55_P2075127	0.0280561	0.00241317	up	1.60461	1.60461	0.682225	Pax2	Mus musculus paired box 2 (Pax2), mRNA [NM_011037]	GGCAACCCATACAGCCATCCCCAGTACACCGCCTACAATGAGGCTTGGAGATTCAGCAAC
A_55_P2081445	0.0219151	0.00185036	up	1.60295	1.60295	0.680733	Vmn1r86	Mus musculus vomeronasal 1 receptor 86 (Vmn1r86), mRNA [NM_001167536]	AAGAAATATGGGAGCCATGATTCAGGATGGTTTTTTAGCCTTATCATCACTCATGATCTC
A_66_P133040	0.0462841	0.00423666	up	1.60088	1.60088	0.678866	4930559C10Rik	Mus musculus RIKEN cDNA 4930559C10 gene (4930559C10Rik), long non-coding RNA [NR_126436]	GAGGTCACTGCACAGTGACAGATTGCGGGATTGACCGCGCAACAGTCATCATAGGAAATA
A_30_P01027595	0.0252201	0.00215167	up	1.58922	1.58922	0.668319		lincRNA:chr15:62593629-62970549 reverse strand	CCTGCATCTCTAGTGCTTAGACATTGAAGTTTTAAATACATAGTAAACTATGAGAGTTGC
A_55_P1963304	0.0298966	0.00259092	up	1.58593	1.58593	0.665331	Brwd3	bromodomain and WD repeat domain containing 3 [Source:MGI Symbol;Acc:MGI:3029414] [ENSMUST00000101283]	TGCCTTTCAAGTGCTGGGATTAAAGTTGTGTGCCATATGACCAGCTATATTACTTTTTAG
A_66_P104367	0.0164018	0.00129037	up	1.57857	1.57857	0.658618	Olfr26	Mus musculus olfactory receptor 26 (Olfr26), mRNA [NM_146783]	CTCTCCTGTTCTAACACACATCTCAATGAGCTTCTCCTATTTATTATTGGAGGGTTCAAC
A_51_P299795	0.0488166	0.00450272	up	1.57478	1.57478	0.655151	Piwil4	piwi-like RNA-mediated gene silencing 4 [Source:MGI Symbol;Acc:MGI:3041167] [ENSMUST00000136399]	AGAGGCTGGTACTATACTACACATTGAATACATTAGAAGCTGTTAATATACATTGCCAGC
A_55_P2205769	0.0201934	0.00168341	up	1.57277	1.57277	0.653308	4933422A05Rik	Mus musculus RIKEN cDNA 4933422A05 gene (4933422A05Rik), long non-coding RNA [NR_040715]	TGTCATAGCATGTGATGTGTGCCATATCTGTGAGATCTCATTAAAGCTTCACCGTAATCC
A_55_P2552388	0.0233951	0.00198564	up	1.57276	1.57276	0.653302			TGACCAAGTTTCTTACCCATTGCCTTATGATTAAAATCGGAAAGGTCATTTATCCCAGTG
A_66_P125095	0.0220994	0.00186951	up	1.57244	1.57244	0.653007	Hhat	hedgehog acyltransferase [Source:MGI Symbol;Acc:MGI:2444681] [ENSMUST00000154755]	CTGCACCACTTTGGAGATGTCTCATGTTTAGTGATTGACTGTTGTGAACATAAAGCTTAT
A_55_P2011732	0.00843873	0.000265876	up	1.57023	1.57023	0.650973	Gm6938	Mus musculus predicted gene 6938 (Gm6938), long non-coding RNA [NR_033482]	CATGTTCATGGCTGTGTCTTTAAAACAACCCTTTAACTATTCCCAAAAAACATTATGACC
A_65_P18570	0.00843873	0.000194654	up	1.56571	1.56571	0.646814	Tardbp	Mus musculus TAR DNA binding protein (Tardbp), transcript variant 1, mRNA [NM_145556]	AATTTTTTATGCTTGCCTAGTTATAAGGTCAAAAACAATCAAGTGCATGATGCACCTAGC
A_55_P2115355	0.0352201	0.00310954	up	1.56555	1.56555	0.646671	Gm35208	PREDICTED: Mus musculus predicted gene, 35208 (Gm35208), transcript variant X1, ncRNA [XR_381276]	GTGACCAGCATAATACAAATTGTGTTTTCTGAGCACTGGATTAAAAAAGAACCTCTAAGA
A_51_P196673	0.0164809	0.00129774	up	1.56391	1.56391	0.645159	Khdc1b	Mus musculus KH domain containing 1B (Khdc1b), mRNA [NM_001113187]	TATACACTGGTCTGAAGCTACCAACATAGTTCCCTACTTTCCTTGATCAGTAATTAAATA
A_55_P2621144	0.0355265	0.00313907	up	1.55941	1.55941	0.640997	Lepr	leptin receptor [Source:MGI Symbol;Acc:MGI:104993] [ENSMUST00000145024]	GGGACACAGGTGTACACCTCTGAAGAAAGATGATGTGTCAGAAATTCTATGTGGTTTTGT
A_55_P2155401	0.0214206	0.00180313	up	1.5579	1.5579	0.639604	Bsph2	Mus musculus binder of sperm protein homolog 2 (Bsph2), mRNA [NM_001080942]	GGTGTTCATTGACTGAAAATTACAACCAAGATGGAAAATGGAAGCAATGTTCTCCTAACA
A_55_P2732311	0.0475302	0.0043675	up	1.55536	1.55536	0.63725	Abca15	Mus musculus ATP-binding cassette, sub-family A (ABC1), member 15 (Abca15), mRNA [NM_177213]	GCTTATGTGCCTTCCAACATCATGGTGGTAGAGAATATTGTCAAAAATGTGAAAAATGAT
A_55_P2186942	0.0405478	0.00364113	up	1.55298	1.55298	0.635036		immunoglobulin kappa variable 10-94 [Source:MGI Symbol;Acc:MGI:3646140] [ENSMUST00000103330]	CAACCTGGAACCTGAAGATATTGCCACTTACTATTGTCAGCAGTATAGTAAGCTTCCTCC
A_66_P138621	0.0127725	0.000913469	up	1.55054	1.55054	0.63277	Gm13974		TCATGCAAAACTGCTGTGTGAAGTGCACAATAAAGTCCATCTTAAGGGATAATCCAAATA
A_55_P2179348	0.0379275	0.003375	up	1.55022	1.55022	0.632475	Mapk14	Mus musculus mitogen-activated protein kinase 14 (Mapk14), transcript variant 4, mRNA [NM_001168514]	AGTTGAAGCTCATTTTAAGACTCGTTGGAACCCCAGGGGCTGAGCTTCTGAAGAAAATCT
A_55_P2161342	0.0386575	0.00344804	up	1.54905	1.54905	0.63138	Pkib	Mus musculus protein kinase inhibitor beta, cAMP dependent, testis specific (Pkib), transcript variant 2, mRNA [NM_001039050]	AAACATAATCCATTCTGTGTCCTGTGCTGGGGATGCTTTTGTGATATAAGGGAGGGGGAT
A_55_P2719817	0.0404416	0.00362784	up	1.54796	1.54796	0.630373	Rrp1b	ribosomal RNA processing 1 homolog B (S. cerevisiae) [Source:MGI Symbol;Acc:MGI:1919712] [ENSMUST00000150151]	GTCTGCACAGGCTCCAGGCCAAGTGTTTTCATCCTGTTCTCTCCGATGTGTTTCTGCCCT
A_55_P2175056	0.0222025	0.00187875	up	1.54604	1.54604	0.628577	Mansc4	MANSC domain containing 4 [Source:MGI Symbol;Acc:MGI:3645619] [ENSMUST00000123367]	CTTAAGTCCCCAGACTGTTGTTTTCCAGAAACCTCTGTCTGGAGATGGTTTGGCCATCAA
A_55_P2497602	0.0480785	0.00442794	up	1.54531	1.54531	0.627898	Hist1h2ad	Mus musculus histone cluster 1, H2ad (Hist1h2ad), mRNA [NM_178188]	CATAGGTCCTTTTTCGCGCCCAGCGAATAATATAAAGGCTACGTTCTTGTTTCAAAACCA
A_52_P311042	0.00848642	0.000456926	up	1.54526	1.54526	0.627852		immunoglobulin heavy variable 3-6 [Source:MGI Symbol;Acc:MGI:4439856] [ENSMUST00000103481]	CTGGAATGGATGGGCTACATAAGCTACGATGGTAGCAATAACTACAACCCATCTCTCAAA
A_66_P109491	0.00843873	0.0003791	up	1.54505	1.54505	0.627657	Gm36807	PREDICTED: Mus musculus predicted gene, 36807 (Gm36807), mRNA [XM_011243646]	ACAGCGCCTGTTTCAAGCCGTTGCTCTGACACTTACCAACTGCGTGACCTTGTATGAAGT
A_52_P58580	0.0357437	0.00316075	up	1.54457	1.54457	0.627203	Scgb2b26	Mus musculus secretoglobin, family 2B, member 26 (Scgb2b26), mRNA [NM_178308]	GGAAGGACAAAAAACCATAATTCTGAATCCCCAAATTATGTTATCTCTATACTTAAGCCC
A_52_P400747	0.00843873	0.000405361	up	1.54442	1.54442	0.627061		predicted gene 7275 [Source:MGI Symbol;Acc:MGI:3643404] [ENSMUST00000088296]	CTACATGAACCTTCTGGTTGAGAGAAATGAAAACCAAAGCTATCCGGCTCTTCATGCCTT
A_55_P2512648	0.0155128	0.00119701	up	1.54386	1.54386	0.626544			GGAAAGGACAGGGCATTGCCTTTACCTAGTTCATTCATATGTATGATGGGCTTTGTACAA
A_51_P176721	0.0145018	0.001088	up	1.54007	1.54007	0.623	Olfr1133	Mus musculus olfactory receptor 1133 (Olfr1133), mRNA [NM_146351]	ATGCAGTTTGAAAACTTTACCACTGTTTTTACTGAATTTGTCTTGTTAGGACTTTCTGGC
A_52_P330119	0.0303423	0.00263378	up	1.53812	1.53812	0.621169	4930588J15Rik	Q9FD66_ENTFC (Q9FD66) HMG-CoA synthase, partial (5%) [TC1630896]	GGTTTGCTTTCCAAGAAAACAAAATCAATTTAATCTTCAAGAATATGGCTTCCTACAGGG
A_66_P124170	0.0289783	0.00250363	up	1.53802	1.53802	0.621076	1700026D11Rik	Q70ZH9_CANFA (Q70ZH9) Olfactory receptor (Fragment), partial (9%) [TC1668660]	CTACACAGTGTAAGCAGAGAATGCCAGTTGGAATCCTTTTGTTTCTTCTTCTTGCCAACT
A_55_P2132059	0.035013	0.00308963	up	1.53514	1.53514	0.618367	Gm553		CACACAATGGAGATGATAGCAAGCACAAGTAAAATCTAGTCATAAACTTCCAGGAAAAGA
A_66_P133518	0.04795	0.00441388	up	1.53372	1.53372	0.617034		UI-M-CG0p-bij-a-07-0-UI.s1 NIH_BMAP_Ret4_S2 Mus musculus cDNA clone UI-M-CG0p-bij-a-07-0-UI 3'. [BE994292]	CAGGTCCCAATCCTTCACTTTCCTAATGCATTCCATTTTGGTTGAATTTACTCCCTCTGA
A_52_P397957	0.0325851	0.00285268	up	1.53277	1.53277	0.616142	Gm3740		TCTCATCCCTAGGTCCAATACTAGATCACTCTGTGGGTTTTCAGTCATAATACTGAAAAG
A_55_P2834659	0.0145962	0.0010987	up	1.53227	1.53227	0.615672		mai55g08.y1 McCarrey Eddy spermatocytes Mus musculus cDNA clone IMAGE:6445718 5', mRNA sequence [CB271140]	GAGCCATCTGTTTTCTGGAGTTGAGAACTTTTCCACGGATAGCCATTTAGTCAAGTCAAA
A_52_P46571	0.00843873	0.0004309	up	1.53212	1.53212	0.615529	Dpp6	dipeptidylpeptidase 6 [Source:MGI Symbol;Acc:MGI:94921] [ENSMUST00000136574]	GTCAACTGTTTCATTCTCTATTGAAAGGATGCTATATCTTTAACATAGATGCATGCTACC
A_30_P01032613	0.0379708	0.0033815	up	1.53166	1.53166	0.615099		lincRNA:chr6:35441848-35450830 forward strand	ACACCAGCAGAACTCAGCAAAACTGGGCATCATTGCTTTACTTGATTTTATTCTGTCTAT
A_30_P01027990	0.0374746	0.00333209	up	1.52938	1.52938	0.61295		lincRNA:chr14:14688472-14747272 reverse strand	CAGTAAAATATTTGCCTTATAAGAACAAGGATCTGACTTCAGTACCCATGACACAGATTA
A_55_P2480640	0.0298011	0.0025811	up	1.52912	1.52912	0.612703	Olfr976	Mus musculus olfactory receptor 976 (Olfr976), mRNA [NM_146367]	CTGAAGAAGTCAGCAGTTCCAGTGATTATCGAAAGACAATCATTGTATTGAGATTTGTAA
A_55_P2363652	0.0348119	0.00307026	up	1.52829	1.52829	0.61192		predicted gene 9817 [Source:MGI Symbol;Acc:MGI:3809102] [ENSMUST00000054395]	CTGCGGGATCAGAATATGGACTGCTTTCTTTCAAAATTAAGTTCTTACCAATAAAATGTC
A_55_P2053704	0.0159519	0.00124237	up	1.52773	1.52773	0.611386	Pglyrp4	Mus musculus peptidoglycan recognition protein 4 (Pglyrp4), transcript variant 1, mRNA [NM_001165968]	TGGTCCGAGATCTCCAGTCGTTCTTCATGAACAGGCTAAATGCATGTGACATTGGGTATA
A_52_P617467	0.0419791	0.00378624	up	1.52758	1.52758	0.611252	Sel1l3	sel-1 suppressor of lin-12-like 3 (C. elegans) [Source:MGI Symbol;Acc:MGI:1916941] [ENSMUST00000196435]	CTCAACCTAAGCCGTGTTATATGCGATAACTAGCATATATTAATTGTTATGTGATATGGG
A_51_P337015	0.0476331	0.00437918	up	1.52567	1.52567	0.609446	Fam240b	Mus musculus RIKEN cDNA 1190003K10 gene (1190003K10Rik), mRNA [NM_001195435]	TTTCTGTCACTCCTTCTACTCCATATATAAAAAGCTCCAACAATGAGGTTTCAGAATAGC
A_30_P01024618	0.0225508	0.00191031	up	1.52533	1.52533	0.609123		lincRNA:chr14:44146705-44149729 reverse strand	AACAAACTCTATGACTAGTTGTCCCAGGAGAATTTTGGGACTCCTCCAAATCTGGCTGCA
A_55_P2719584	0.0346067	0.00304895	up	1.52367	1.52367	0.607553	Spink11	serine peptidase inhibitor, Kazal type 11 [Source:MGI Symbol;Acc:MGI:3588289] [ENSMUST00000185266]	GATTGGGTGACTGAGGCACCCCACACCAAATTATATTCATGATTTTTCATTAAAAAGTAA
A_55_P2575102	0.0246257	0.00209924	up	1.52341	1.52341	0.607303	Gm34533	PREDICTED: Mus musculus predicted gene, 34533 (Gm34533), ncRNA [XR_378881]	ACAGAATCTCTGTGCAGTAACTTGCTGCTTTGTTTCGGCTTGATCAACTAGAGCTTGCTT
A_52_P466124	0.00843873	0.000400014	up	1.52274	1.52274	0.606673	A330041J22Rik	Mus musculus RIKEN cDNA A330041J22 gene (A330041J22Rik), long non-coding RNA [NR_045835]	TGTAAAAGTGTTAAACTTTTCAAAATAAATAATATAGATCAAACTTACCATTTAACCTTG
A_55_P2579805	0.0459642	0.00420332	up	1.521	1.521	0.605017			TCATGATGAATACTTCGCTGATTTCAGAGCAGATTAATGCACTTGATATGAAGTGCGATC
A_51_P488321	0.00843873	0.000103927	up	1.51914	1.51914	0.603257	4922502D21Rik	Mus musculus RIKEN cDNA 4922502D21 gene (4922502D21Rik), mRNA [NM_199034]	AATCCATGGAGGTTAGCCTAAATTCCAAAAGCTGTTTCACTCAGATTCTGGATAACACCA
A_55_P2046867	0.0370987	0.0032968	up	1.51873	1.51873	0.602862	Gata5	Mus musculus GATA binding protein 5 (Gata5), mRNA [NM_008093]	TTTTTGAGACAGGGCCTTACTATGTAGCTCTGGCTGTCCTGGAACTCATTATGTAGACCA
A_51_P499400	0.00843873	0.000184762	up	1.5176	1.5176	0.601788	1700055D18Rik	PREDICTED: Mus musculus RIKEN cDNA 1700055D18 gene (1700055D18Rik), misc_RNA [XR_035212]	TGTCATGAAAATGAGAACACTTATATGTTTAACAAGATTTAATATAAAGCACTGATTCTT
A_66_P128910	0.0128553	0.000923865	up	1.51604	1.51604	0.60031		AGENCOURT_30243781 NIH_MGC_257 Mus musculus cDNA clone IMAGE:30934291 5', mRNA sequence [CO803749]	TTTAAAAGAGCAATTTATTATTAGCCTTTGAAACCAAACCCCGGCTTGGTACTTAATCAT
A_55_P2171847	0.00843873	0.000171109	up	1.51571	1.51571	0.59999	4921517D16Rik	Q8R4C3_CRIGR (Q8R4C3) Csr1, partial (41%) [TC1599894]	GACACAAACATGTCTTTTTCTGCTCATGGTAGTGTGCCACTACATTTAATTCCTTATATA
A_55_P1983383	0.00843873	0.000216647	up	1.51477	1.51477	0.599102	Prss52	Mus musculus protease, serine 52 (Prss52), mRNA [NM_028525]	GGGCTATCTTGTTCCTATATTTTGTAATGTTTCTTCTAACCTGATGATTAAACGTGAGAC
A_55_P2025735	0.0121863	0.000855057	up	1.51383	1.51383	0.598202	Adam7	Mus musculus a disintegrin and metallopeptidase domain 7 (Adam7), mRNA [NM_007402]	GCCTTTTGAATCTATAGATGATTTTTCCCCCATCCTGAAATAAAGATCTCAAACGCTAAA
A_51_P397414	0.0336407	0.00295368	up	1.51337	1.51337	0.597764	Reg3d	Mus musculus regenerating islet-derived 3 delta (Reg3d), transcript variant 1, mRNA [NM_013893]	GGCCAGTTCTGATTTCAACTGCCTGAAAGTATCCTGAAGATCACATAGACAAAGGAGCGA
A_51_P459988	0.00843873	0.000231372	up	1.51317	1.51317	0.597572	Olfr1300-ps1	Mus musculus olfactory receptor 1300, pseudogene 1 (Olfr1300-ps1), non-coding RNA [NR_033534]	TCCTTTGTTGATATATGGCTTTCCTGTTACCACTCCAAAAATGGTCACAGATTTTCTCAG
A_66_P101034	0.00843873	0.000168111	up	1.51271	1.51271	0.597139			ATAAATAATTTCAGTAATTCTAATTTGATTGCAATCTGTATAATATGCTCCTCTAAAAAG
A_51_P389650	0.00843873	0.000236435	up	1.51188	1.51188	0.596345	Mrgprb2	Mus musculus MAS-related GPR, member B2 (Mrgprb2), mRNA [NM_175531]	TGTGTTACTTAGGGATTTACCATCTCCTTTTCATGGGACTCCTTGTAAGTATTCTGTGGT
A_52_P571715	0.00843873	0.000230126	up	1.51169	1.51169	0.596161	Troap	Q66JV1_MOUSE (Q66JV1) Troap protein (Fragment), partial (22%) [TC1591955]	TCTTGCATACTGCAAGAGACCTGGGTTTTGTCCAGAAACCTCTTTGCTCTGAGAAACCAT
A_55_P2922820	0.00843873	0.000174798	up	1.51126	1.51126	0.595753	Vmn1r31	Mus musculus vomeronasal 1 receptor 31 (Vmn1r31), mRNA [NM_001166729]	GTTGCTTACAGACATATTTGCAACACTGAGCATTGAAAATGATGTCAAATGTAAGGCAAC
A_55_P2104168	0.0479411	0.00441194	up	1.51109	1.51109	0.595585	Olfr448	Mus musculus olfactory receptor 448 (Olfr448), mRNA [NM_146273]	AATACTCTGTCATCATGAGCTGGAAAGTGTGCACCATTATGGCTGTTGCTTCTTGGGCAT
A_55_P2059194	0.00843873	0.000172124	up	1.51066	1.51066	0.595176	Gm5177	Mus musculus predicted pseudogene 5177 (Gm5177), non-coding RNA [NR_033630]	CCTCTCCAACCATCTCAAGTGTCTAATTGGTCTGCTAATTCTATAGCAATCAATTTTAAT
A_66_P103027	0.018158	0.0014745	up	1.51	1.51	0.594545	Clec9a	Mus musculus C-type lectin domain family 9, member a (Clec9a), transcript variant 1, mRNA [NM_001205363]	GCAATAGTCTGTAACGCTTTGCAGATTTCAGTTGACCTTGTCCATTGTGCCAAGGAAAAA
A_55_P2109850	0.00843873	0.000159074	up	1.50951	1.50951	0.594076	Vmn1r9	Mus musculus vomeronasal 1 receptor 9 (Vmn1r9), mRNA [NM_134185]	CCCTTTGGTACAAATCAGTTCTGATAACAGAATAATAATTATGCTGAAAAACCTGCAGTC
A_66_P105645	0.027855	0.00239523	up	1.50944	1.50944	0.594012	4930405E02Rik	BY714624 RIKEN full-length enriched, adult male testis Mus musculus cDNA clone 4930405E02 5'. [BY714624]	TATAATGGCAGGCTAATGAGTGTACTGTCATGACTGAAGGATTACAGCTCTGAAGGGAAA
A_52_P1043739	0.0401099	0.0035897	up	1.50931	1.50931	0.593886			TAAAAAGGCGTGTTAGTTCTACATCAACATTGATATCCACATCAATGTATAACCATCCTG
A_55_P2069724	0.00843873	0.000218988	up	1.50813	1.50813	0.592763	Csta1	Mus musculus cystatin A1 (Csta1), mRNA [NM_001033239]	CCTTGTATTCTTAAATGAGCTGCATAGGCACTGTGCCTATCTAAGAGTAACAAAATTAAT
A_55_P2056155	0.00843873	0.000175171	up	1.5081	1.5081	0.592731		predicted gene 15926 [Source:MGI Symbol;Acc:MGI:3801890] [ENSMUST00000120492]	TCACTTAGCCAGAAAACATGCAGATGCTATGGAAATTACAAGATCAATCCATTTGTCTAG
A_66_P102527	0.00861875	0.000475462	up	1.50804	1.50804	0.592672	C8a	Mus musculus complement component 8, alpha polypeptide (C8a), transcript variant 3, mRNA [NM_001316667]	ACTGGATCCGGGTCCAAAGCATCTTCATTCCTGAACAAGTTAAACAAGTATAATGAGAAG
A_55_P2720371	0.0462841	0.00423795	up	1.50794	1.50794	0.592582	Fgf10	fibroblast growth factor 10 [Source:MGI Symbol;Acc:MGI:1099809] [ENSMUST00000146674]	TAGTAGTCTAACCTGGAAAAGAAAAGGAGAGAAAACATTCAAGTTCTGAGTATAAGCCAT
A_52_P763764	0.00843873	0.000207221	up	1.50673	1.50673	0.591425	Gm36793	PREDICTED: Mus musculus predicted gene, 36793 (Gm36793), ncRNA [XR_389419]	CATAGTCCGTGAAACTGAATTTCCTTTTAGTGATGTAATGAACTATTTGACAAGATCACG
A_55_P2823142	0.00843873	0.000172886	up	1.5064	1.5064	0.591105	Gm33035	PREDICTED: Mus musculus predicted gene, 33035 (Gm33035), transcript variant X1, ncRNA [XR_871806]	GCTTATAAAAGAAGTACATTGGTCAAGCTGATATTTAGTTTGCCTTGATATTCCATAGGC
A_55_P2570018	0.0207938	0.00174167	up	1.50625	1.50625	0.590961	Gm32955	PREDICTED: Mus musculus predicted gene, 32955 (Gm32955), ncRNA [XR_390457]	AAGTCAACATTACATCCCACACAAGCCTGCTTTCAATGGAAATTTCGACCTTCTTTCTTC
A_55_P2025586	0.0458542	0.00418985	up	1.50594	1.50594	0.590668		immunoglobulin heavy variable V3-8 [Source:MGI Symbol;Acc:MGI:3645298] [ENSMUST00000103483]	TTACCTGCAGTTGAATTCTGTGACTACTGAGGACACAGCCACATATTACTGTGCAAGATA
A_30_P01022156	0.00843873	0.000231398	up	1.5058	1.5058	0.590528		lincRNA:chr9:89159907-89160815 forward strand	GCCTGTAGAAGTACCTATTGTCTTAAATTATTATCAGAAGTGGAGAACTGTCTTGTTATG
A_66_P139946	0.00843873	0.000178078	up	1.50574	1.50574	0.59047	Sfta3-ps	Mus musculus RIKEN cDNA E030019B13 gene (E030019B13Rik), long non-coding RNA [NR_045082]	TGTTTCAGCTGCTAGCGTGTGATGAGGCTTTTAATTCGTTACACTATAATACCCCTTCGT
A_51_P286959	0.00843873	0.00017877	up	1.5057	1.5057	0.59043	Olfr1212	Mus musculus olfactory receptor 1212 (Olfr1212), mRNA [NM_207140]	TGTGTTCGATGGCATCATGACTCCATTGCTCAATCCTCTAATTTACACTTTCAGAAATAA
A_52_P459247	0.00843873	0.000179318	up	1.50523	1.50523	0.589988	Themis	thymocyte selection associated [Source:MGI Symbol;Acc:MGI:2443552] [ENSMUST00000162343]	ATGGATGAATTTGATGTAGTCAAACCATGCAAAACTAGACAAAATTAAGCAACTTGTGGC
A_55_P1964886	0.00843873	0.000154853	up	1.50522	1.50522	0.589979	Art2b	Mus musculus ADP-ribosyltransferase 2b (Art2b), mRNA [NM_019915]	GAGCAACTTCAATTGCTTCTATAATGGTTCTGCTCAAACAGTCAACATTGATTTCAGTAT
A_51_P416374	0.00843873	0.000240085	up	1.50416	1.50416	0.588954	Gje1	Mus musculus gap junction protein, epsilon 1 (Gje1), mRNA [NM_029722]	TTTCCCATCAAGTATTTCAATTCCAAATGTTCTTTAAACTTTAGTGTGTCTATAATTTAT
A_51_P408199	0.00843873	0.000145454	up	1.50415	1.50415	0.58895	Krtap4-2	Mus musculus keratin associated protein 4-2 (Krtap4-2), mRNA [NM_026807]	AAATTATCCCTGGCACTTAGATGAGTATGCATTTTTAATCCCCATGACATTAAAATCCAC
A_30_P01022883	0.00843873	0.000218293	up	1.50405	1.50405	0.588852		lincRNA:chr8:37582187-37621987 reverse strand	TGCATTTCATGAGTCTCTGCGAAAGGTTTTCAGCTAGACACGCGCGCCTAATGGAAAAAA
A_65_P09051	0.00843873	0.000242385	up	1.50392	1.50392	0.588731	Trim5	PREDICTED: Mus musculus tripartite motif-containing 5 (Trim5), transcript variant X2, mRNA [XM_017312233]	GCAAAGGCATCTCATTGGTCTGTAGAGTTGTGGTTTCTGTTTCATTTCCAGAGCTCAAAC
A_55_P2521570	0.0295146	0.00255302	up	1.50377	1.50377	0.588587	Tmem221	PREDICTED: Mus musculus transmembrane protein 221 (Tmem221), transcript variant X1, mRNA [XM_006509705]	CTGAGTTTATGGAATCCTTGGCTTACATCACAGTTACTCCATGATACAAAACAGCTCCCA
A_55_P2713311	0.00843873	0.000177004	up	1.5035	1.5035	0.588321	Pus7	pseudouridylate synthase 7 [Source:MGI Symbol;Acc:MGI:1925947] [ENSMUST00000148921]	TTTCTTAATGTTTTTTGTTCACCGGGGTCAGTCACATATTCTGGTTGGTTTCATTGTTTC
A_66_P131755	0.00843873	0.000225158	up	1.50322	1.50322	0.588057	Ptf1aos	Mus musculus pancreas specific transcription factor 1a, opposite strand (Ptf1aos), long non-coding RNA [NR_131924]	GTCTTTTCTTCACTTCTGTCGTTTTGCACTAATTTTCACATAGATGAGCTCATTTGGTCC
A_55_P2125114	0.00843873	0.000185358	up	1.50313	1.50313	0.587974	Gm13128	Mus musculus predicted gene 13128 (Gm13128), mRNA [NM_001085541]	GACTGTGATACACGTTGTATCTATGGAAATCAGACCACATTTTGTGAATGCTTGGAGTAA
A_55_P2495868	0.00843873	0.000170109	up	1.50275	1.50275	0.587604	Btg1-ps2	Mus musculus B cell translocation gene 1, anti-proliferative, pseudogene 2 (Btg1-ps2), mRNA [NM_001034856]	TTTGCGCAGAACAAACTCTGCTAAAAACTACAATATGATGACTGTATTGGGTTAAGATGC
A_55_P2169499	0.0168988	0.00134203	up	1.50271	1.50271	0.587565	Fgf20	Mus musculus fibroblast growth factor 20 (Fgf20), mRNA [NM_030610]	CCAGTAGACCCAGAAAGAGTTCCAGAATTATACAAAGACCTACTGATGTACACTGGATGA
A_55_P2364916	0.00843873	0.000176295	up	1.5027	1.5027	0.587558	8030402F09Rik	AGENCOURT_12237675 NIH_MGC_165 Mus musculus cDNA clone IMAGE:30281839 5', mRNA sequence [CB320031]	AATAAGGTTTTAGAAAAAGCAGTTTATCCCCCTGTTTTTGAGATCTTTTTAAGCAAAAAA
A_51_P170090	0.00843873	0.000211432	up	1.50231	1.50231	0.58718	Olfr1499	Mus musculus olfactory receptor 1499 (Olfr1499), mRNA [NM_146796]	CTATACTGTGATCATCCCTATGTTGAACCCTCTGATCTACAGCTTGAGAAATAAAGATGT
A_66_P136395	0.00843873	0.000244271	up	1.50213	1.50213	0.587011	Olfr132	Mus musculus olfactory receptor 132 (Olfr132), mRNA [NM_001005481]	GCCATATTTAGAGAAGGTACTTTTTGGGGTAATTTTGGTCTTTTATTGTTTGACTCTTGC
A_55_P2058300	0.00843873	0.000175655	up	1.50127	1.50127	0.58618		predicted pseudogene 4912 [Source:MGI Symbol;Acc:MGI:3643140] [ENSMUST00000122212]	TGAAAGTCCTGGAAGTTTTAGCTAAGATCAATGATTGTATTCCTAGTTACTTCCCTTGTC
A_55_P2744703	0.013305	0.000968552	up	1.50114	1.50114	0.586062	Treml4	Mus musculus triggering receptor expressed on myeloid cells-like 4 (Treml4), transcript variant 4, mRNA [NM_001163796]	TCCATATTATCCTTCCCTCAGAGAAGTAACTGTTCTCAGAAACATCAGCCTGGTGGTGTC
A_66_P123293	0.00843873	0.000182469	up	1.50047	1.50047	0.585414	C230024C17Rik	Mus musculus RIKEN cDNA C230024C17 gene (C230024C17Rik), long non-coding RNA [NR_046171]	CATGGCTTTAATTAGCCACAGGTAGTTATGACACGAAAGATAGAAATATCATTGGGATAT
A_55_P2551952	0.00843873	0.000171766	up	1.50034	1.50034	0.585286	Gm30400	Q7R7K6_PLAYO (Q7R7K6) PORF1 (Fragment), partial (23%) [TC1620079]	TGGATCATTTCTTTGTGGTGAGATCATTTGAAATGTGTTTCCAGATGTTCAGGACATGGA
A_51_P322781	0.00843873	0.000186188	up	1.50027	1.50027	0.585223	Olfr1220	Mus musculus olfactory receptor 1220 (Olfr1220), mRNA [NM_146900]	TATATGCACGAACTACATCACCATTCCCATATGAGAAATATGTGGCTATATTTGTCAATG
A_66_P110379	0.00843873	0.000206513	up	1.50019	1.50019	0.58515	Slc4a4		CACCATTTGGGATTGTTGGCAATTTTAAATGTTCAAAAACCAAAATCACACAAGCAAGAG
A_52_P621707	0.00843873	0.000203698	up	1.50012	1.50012	0.585082	Olfr101	Mus musculus olfactory receptor 101 (Olfr101), mRNA [NM_146834]	AACCTAGCATGTCTAGATATCTCCTATTCTACTGTAACAGTGCCAAAGCTGTTGCAGAAC
A_51_P497255	0.0205963	0.00172274	up	1.49977	1.49977	0.584737	Defa4	Mus musculus defensin, alpha, 4 (Defa4), mRNA [NM_010039]	TCATGAAAAATCTTTGAGAGGTTTGTTATGCTATTGTAGAAAAGGACACTGCAAAAGAGG
A_55_P2179894	0.00843873	0.000177099	up	1.4996	1.4996	0.584578	Vmn1r118	Mus musculus vomeronasal 1 receptor 118 (Vmn1r118), mRNA [NM_001166742]	TAAATTAGAATCCTTCAGTCGCCTGGTGGCAAAAGCACAAACTTGTGTTCCACCTGTGTC
A_52_P1027776	0.00843873	0.000175399	up	1.49918	1.49918	0.584178		BB085520 RIKEN full-length enriched, adult male diencephalon Mus musculus cDNA clone 9330200D03 3'. [BB085520]	ACACATTTGGACATATAAATGTTTTGTATAGGTCTGGATATATACATTTTGCACCAAAGG
A_51_P164630	0.00843873	0.000241292	up	1.49878	1.49878	0.583788	Fitm1	Mus musculus fat storage-inducing transmembrane protein 1 (Fitm1), mRNA [NM_026808]	TCACGTTAACTCTCGGACGATCTTCGCTAGCCACGGCAACTTCTTCAACATAAAGTTTGT
A_55_P2143894	0.00843873	0.00018606	up	1.49868	1.49868	0.58369	Defa-ps13	Mus musculus defensin, alpha, pseudogene 13 (Defa-ps13), non-coding RNA [NR_002881]	ATTGGCATTTGCCCTGTTTCTTTACTCAAATGCTGAAAGAAGAATACAAAGATCCCATGA
A_55_P2056275	0.00843873	0.000180134	up	1.49862	1.49862	0.583634	Gm21319	Mus musculus predicted gene, 21319 (Gm21319), mRNA [NM_001270722]	AATTGGCATCTTGATGTTCAGCTGTTAAGTAAATCTTCATTTGGCATGCATGTGGCTTGT
A_55_P1972623	0.0157086	0.00121683	up	1.49851	1.49851	0.583533	Vwa5b2	Mus musculus von Willebrand factor A domain containing 5B2 (Vwa5b2), transcript variant 2, mRNA [NM_182636]	CTCCCAGAGACGGTTGTCCTGTAAAGTGTTTACACATGGTTTTCTTTTACAATTTTTAAA
A_55_P2538352	0.00843873	0.000162679	up	1.49819	1.49819	0.583216	Gm35481	PREDICTED: Mus musculus predicted gene, 35481 (Gm35481), transcript variant X3, ncRNA [XR_375336]	GATCTATCTGCGGGGCGCCTATAGACATTCAAATAAGACTTCTGAAGATTCACACCAGAT
A_52_P268781	0.00843873	0.000233045	up	1.49803	1.49803	0.583065	Raver2	ribonucleoprotein, PTB-binding 2 [Source:MGI Symbol;Acc:MGI:2443623] [ENSMUST00000148148]	TACCTGCATTGGTATATGATCAATGCCTATATCTATATCCTGTTAATGTGTCTTATCCAG
A_52_P180713	0.00843873	0.000155269	up	1.49772	1.49772	0.582771	Rexo5	RIKEN cDNA 2610020H08 gene [Source:MGI Symbol;Acc:MGI:1919402] [ENSMUST00000137015]	CTGACAACATCTTGTTTGAGTATCTGCATACAGTCATTTGTCAGTCAAATGATCTTAATG
A_55_P2723956	0.00843873	0.000248194	up	1.49756	1.49756	0.582614	Tmem156	PREDICTED: Mus musculus transmembrane protein 156 (Tmem156), transcript variant X7, mRNA [XM_017321215]	CTTGATGTACAATAAGAACATTGGTATTGGCATCACCTGGAAGTGAAATTAAATGCTAGG
A_66_P118835	0.00843873	0.000227329	up	1.4971	1.4971	0.582166	Mmp7	Mus musculus matrix metallopeptidase 7 (Mmp7), transcript variant 1, mRNA [NM_010810]	GGATGGATTTTGCACATCCCTCTGAGGGTCATCTTGACGGAATGATTCTGACTAATCTCA
A_51_P109119	0.026488	0.00226784	up	1.49625	1.49625	0.581355	Erich2		GAGATCTTCATGACGTAGGAGTCAGTAAATTGCTTTATGCTGCTAGTTTCGTAGAAGAGT
A_55_P2017864	0.00843873	0.000240045	up	1.49603	1.49603	0.581142	Olfr1160	Mus musculus olfactory receptor 1160 (Olfr1160), mRNA [NM_146649]	CCCATGCTTAATCCCTTGATATATAGTCTCAGAAACAAAGATGTCAAATTTGCCTTTAGA
A_30_P01030238	0.00843873	0.000183433	up	1.49598	1.49598	0.581086		lincRNA:chr10:56151791-56184966 reverse strand	TTTCAAGTTACAGCCTAAAGGCAGACTTTCAAATTACTGCAGGCTGCCGCTATTTCCCCT
A_51_P276508	0.00843873	0.000191282	up	1.49587	1.49587	0.580986	Olfr1239	Mus musculus olfactory receptor 1239 (Olfr1239), mRNA [NM_146970]	GTGGTCCTAATATCATTGATCACTTCATCTGTGACATGTATCCCTTATTAAAATTGGCCT
A_55_P2743015	0.00843873	0.000249713	up	1.49538	1.49538	0.580508	3110006O06Rik		AACCTGTCGGCCATGACAATCCAGGCTCAATCAGCAAATAAATAAAATTCTTACAAAAAA
A_55_P2108845	0.01298	0.000937216	up	1.49473	1.49473	0.579886	Gm7160	PREDICTED: Mus musculus predicted gene 7160 (Gm7160), mRNA [XM_983271]	GTCTGTTCACATGATGGTGTGCGTTTTAAACTCTGTTTTATTAAATGGTGTGTTGCAACA
A_55_P2936594	0.00843873	0.000190302	up	1.49464	1.49464	0.579802	LOC108169135	PREDICTED: Mus musculus uncharacterized LOC108169135 (LOC108169135), ncRNA [XR_001785201]	GGTTGATGGACATTTCGCAGAAGTTCCCAATTTTAAAAGTCATTTTCTGGCCAATTAAAA
A_55_P2037772	0.00843873	0.000239099	up	1.49464	1.49464	0.579801	Gm10727		GAGTTGTTTCATGCTTTGAGCCTGTGTTATATATATCCAGACACCGATATACATACATAT
A_52_P517984	0.00843873	0.000248594	up	1.49437	1.49437	0.579536	Usp50	Mus musculus ubiquitin specific peptidase 50 (Usp50), mRNA [NM_029163]	AGTTCCTGATTTACGTCCTCAACGAGCTTCACGAAGCTTTGAAAAAGCACTGCCGAAGAA
A_66_P125452	0.00843873	0.000176846	up	1.49431	1.49431	0.579476	4930465K09Rik		CTTTTAGAATTCTCTTCCTAAATATACACGCAAAGAAATGGGTTAATAACAATGGCAACA
A_51_P450776	0.00843873	0.000216157	up	1.49399	1.49399	0.579167	Gm34753	BB614997 RIKEN full-length enriched, adult male testis Mus musculus cDNA clone 4930414C11 5', mRNA sequence [BB614997]	CCTCATCACATATTGACTGGTAAAGTTGTTATCTGTCACTATTTCTTCTGAGAAATGAAG
A_55_P1983529	0.00843873	0.000188663	up	1.49373	1.49373	0.578916	Tmed6	Mus musculus transmembrane p24 trafficking protein 6 (Tmed6), mRNA [NM_025458]	CTCTATTTCTTGAAAAGACTTTTTACTGCTTCAACTACTGACACAAAGAAGCCAAGATGC
A_51_P213473	0.00843873	0.000195048	up	1.49372	1.49372	0.57891		Q4REA1_TETNG (Q4REA1) Chromosome undetermined SCAF15131, whole genome shotgun sequence. (Fragment), partial (3%) [TC1606312]	AAATGTTTAATATTTTTCACTGAGTTTTCATTTTATTTTTTCATTTTTTCAAAAAGATCT
A_51_P386688	0.00843873	0.00016295	up	1.49362	1.49362	0.578816	Krtap19-9b	Mus musculus keratin associated protein 19-9B (Krtap19-9b), mRNA [NM_133359]	TGGCTTCTGACTTTTGTCTTCTGTGACATTTCCGCGTTATTTCAAAAATAAAGTTTCCTC
A_52_P1076208	0.00843873	0.000181453	up	1.49348	1.49348	0.578677		RIKEN cDNA A330044P14 gene [Source:MGI Symbol;Acc:MGI:2441792] [ENSMUST00000176108]	GTTTCATGGGACTTATTCCCATTATCAGAATTTATTGGTATAAAAATTATACTGTCATAT
A_55_P2161456	0.0447787	0.00407718	up	1.49331	1.49331	0.578517	Serpina3a	Mus musculus serine (or cysteine) peptidase inhibitor, clade A, member 3A (Serpina3a), transcript variant 1, mRNA [NM_001167705]	GCATCACCCAAAATGAATAGGTAGGAGCAAACAGTAAATAAACCTATACCTGCACAGAAA
A_66_P132850	0.00843873	0.000196294	up	1.49327	1.49327	0.578475	Gm8633	Mus musculus predicted gene 8633 (Gm8633), long non-coding RNA [NR_045179]	TGAAGCCACAAAGTAATGGGGTGGACACACCATGAACTGAAGTCTTTGAAACTGTGCTTG
A_51_P374066	0.00843873	0.000251117	up	1.49279	1.49279	0.578013			CTCCAACCAATTTTCTGATATAGGTCCCATAAGAGAAGTTTCTAAAATTTGGAATAGCAC
A_66_P106023	0.00843873	0.000181243	up	1.49245	1.49245	0.577679		Q8R4C3_CRIGR (Q8R4C3) Csr1, partial (37%) [TC1602542]	CCATACCCATGACTGTGTGCATACCCCATTTCTATGTGTGCACACTACATACCTATGACT
A_55_P2180173	0.031293	0.00272357	up	1.49226	1.49226	0.577502	Gm4201	Mus musculus predicted gene 4201 (Gm4201), mRNA [NM_001167162]	GAGGTAAAGGTAAACTTATACTCAGAGCAAGTGTCCAAAATTTGGCGAGTTATTCTTTTT
A_51_P367150	0.041628	0.0037536	up	1.49225	1.49225	0.577491	Zbtb21	Mus musculus zinc finger and BTB domain containing 21 (Zbtb21), transcript variant 1, mRNA [NM_175428]	ACTGTGTCCTAAGACAGAATATTTGAAAAAATAATAATAATAAAGGTTGGAAATTATTAT
A_52_P269225	0.00843873	0.000166132	up	1.49215	1.49215	0.577396	Pole	polymerase (DNA directed), epsilon [Source:MGI Symbol;Acc:MGI:1196391] [ENSMUST00000182442]	TGGGATGTAAATTCATCCACCATATAGCCTGTTCAATGGAAGAACATAATTCAGTGGCTT
A_52_P88829	0.00843873	0.000176925	up	1.49212	1.49212	0.577366	Ctsq	Mus musculus cathepsin Q (Ctsq), mRNA [NM_029636]	TGTGAATTCTGGGAGCTTTCAAATATTTCACATGAGTACTGTAACTTTTGCTTTCACTAC
A_66_P122688	0.00843873	0.000251187	up	1.49204	1.49204	0.577287	4930547E14Rik	Mus musculus RIKEN cDNA 4930547E14 gene (4930547E14Rik), long non-coding RNA [NR_040564]	TGAAACACTAAGCTTCCTTTCTCTAACGTCCCCTTTTCAGATTTACCAGTTTCTTCAGCT
A_55_P2509368	0.00843873	0.000211286	up	1.49202	1.49202	0.57727	AI314278	Mus musculus expressed sequence AI314278 (AI314278), long non-coding RNA [NR_102276]	CCCTCTATGTAAGGCTTGTGTCTTGGTGAGGTTTGAAAATAAACTGGTTGTAGACAATGC
A_66_P103185	0.0267628	0.00229572	up	1.49188	1.49188	0.57713	Olfr1418	Mus musculus olfactory receptor 1418 (Olfr1418), mRNA [NM_001011524]	AGAGAACTCAAGGATGCTTTGAGGAGAGTGATAATGAAATTGGTTCTGATCCAAACACAA
A_55_P2045871	0.00843873	0.00023674	up	1.49176	1.49176	0.577018		vomeronasal 1 receptor, pseudogene 150 [Source:MGI Symbol;Acc:MGI:4439321] [ENSMUST00000176659]	CCCCTGTATGTTGGTGTGTCTATTTCACTTTGTTGGGTTTTATATATGTTGATAAACGTA
A_55_P2564711	0.00843873	0.000197862	up	1.49129	1.49129	0.576557	4930555B12Rik	Mus musculus RIKEN cDNA 4930555B12 gene (4930555B12Rik), long non-coding RNA [NR_130989]	TCTGTTGCCTTACACTAACATTTTGTTGAGCTTGTACTGAGATCAGTCACAAAACTTTTC
A_55_P1987926	0.00843873	0.000244368	up	1.49098	1.49098	0.576265	Vmn1r122	Mus musculus vomeronasal 1 receptor 122 (Vmn1r122), mRNA [NM_001166714]	CAACCCGTACTATCCTGATGCTGGTGTTCACATTTGTTAGCTTTTATCTTCTAAATTTTA
A_52_P636880	0.00843873	0.000258158	up	1.49098	1.49098	0.576257		Q9SNS9_ORYSA (Q9SNS9) MutT/nudix protein-like, partial (5%) [TC1616923]	AGTCAGAAGCAGACTTTAGGCATCAAGTTGTTGTAGAACAATATCCTCCTCGGACTACCT
A_30_P01017670	0.00843873	0.000160798	up	1.49042	1.49042	0.575714		lincRNA:chr13:5506700-5519000 forward strand	GTCCGTATATCCTCATTCATGTCCCCTTATTTTTCTCAAATAGTCCATTTTTATTTTAAT
A_51_P261276	0.00843873	0.00024205	up	1.49031	1.49031	0.575617	Olfr461	Mus musculus olfactory receptor 461 (Olfr461), mRNA [NM_146382]	ATGCCACATTTCAGCTTACTTTCTGCAAGACAAACCTATTAGATCATTTCTATTGTGACC
A_55_P2737034	0.00843873	0.000172212	up	1.48969	1.48969	0.575014		BY596620 RIKEN full-length enriched, adult inner ear Mus musculus cDNA clone F930101D04 3', mRNA sequence [BY596620]	GGTAGAACTTTCTTTATGTCCTTTTTCAGTACTCAAATGCTTTAGCTTAAACCATGCCTT
A_30_P01030586	0.00843873	0.000154002	up	1.48955	1.48955	0.574881		lincRNA:chr1:81854900-81906900 reverse strand	ACTTAGCTAAATTCATAGATTTTCTTTTCTTTTTTTTGGTGGAACATATGGTTTGTGCAG
A_51_P426513	0.00996543	0.000637054	up	1.48933	1.48933	0.574662	Sult3a1	sulfotransferase family 3A, member 1 [Source:MGI Symbol;Acc:MGI:1931469] [ENSMUST00000218204]	CAGACAAAATGATTACCTTGTGCCTAGATTGTTTTCCATGACATAAATTTCAAATGGAGC
A_52_P499299	0.00843873	0.000197452	up	1.48927	1.48927	0.574602	4930513N10Rik	Q8R4C3_CRIGR (Q8R4C3) Csr1, partial (33%) [TC1597605]	TAACTCAGCAATTACGAATGTTTGCTTTCAAACATCCTTAAGAACAGGATGTCCTAACGA
A_51_P338510	0.00843873	0.000171302	up	1.48917	1.48917	0.574504	4930402K13Rik	Mus musculus RIKEN cDNA 4930402K13 gene (4930402K13Rik), mRNA [NM_001270700]	AGTTCTCGTTTTACACGTCAATCAAGGTATACATCATGATTTAATTCTCAGTGAGCTTCT
A_51_P113321	0.00843873	0.000231694	up	1.48904	1.48904	0.574383	Olfr421-ps1	Mus musculus olfactory receptor 421, pseudogene 1 (Olfr421-ps1), transcript variant 1, mRNA [NM_146720]	CAAGATGTGATACATGCTCTTGCTATTCTGATCACAAGTCTGATTATTTCTCTTTCTTAC
A_66_P106321	0.0309972	0.00269423	up	1.48876	1.48876	0.574114	Ccdc175	Mus musculus coiled-coil domain containing 175 (Ccdc175), mRNA [NM_028687]	GAAAGTTCGTTATATAAATTATGCTTTATTTTTGAAATATTACTAAACACTGTATTGGTG
A_55_P2409038	0.00843873	0.000178348	up	1.48864	1.48864	0.57399	7630403G23Rik	Mus musculus RIKEN cDNA 7630403G23 gene (7630403G23Rik), long non-coding RNA [NR_040744]	CCACTATAACATCAAATACTTCTTGACTGTCCTTGGAGAAAACTCTTTCAGCTATCAATA
A_66_P131341	0.00843873	0.000204046	up	1.48855	1.48855	0.573905	Gm36070	Q9PKG4_CHLMU (Q9PKG4) Sodium:dicarboxylate symporter family protein, partial (7%) [TC1623963]	TTCTTTCTACAGACTAACTTTGTCATCATTGTTTCGGGTTAAAAGTGTGTACTAAGGGCT
A_55_P2553065	0.00843873	0.000253584	up	1.48814	1.48814	0.573512			GTGGTTTGTGTCTCATGCCGCATAGCCACAGACACATTTATGCATTTAGATTCTGAAGAG
A_51_P106968	0.00843873	0.000209107	up	1.48809	1.48809	0.573464	9330178D15Rik	Mus musculus RIKEN cDNA 9330178D15 gene (9330178D15Rik), long non-coding RNA [NR_040553]	TTTTAATAACCTGAAATGTTAAATATTCTCAAGAATAAAATATCTTAAAATTTTAATAAC
A_55_P2591019	0.00843873	0.000199598	up	1.48804	1.48804	0.573418	Gm3259	Mus musculus predicted gene 3259 (Gm3259), mRNA [NM_001270456]	CTCCTACAAAAAGTAGCAGACACTCTTGAGATTCTGGATTTTCAGTGGTGTAGGATGTAG
A_52_P385526	0.00843873	0.00022524	up	1.48785	1.48785	0.573233	Olfr826	Mus musculus olfactory receptor 826 (Olfr826), mRNA [NM_146676]	ACTTTATCCTTTTGTGCTTCTCGAGCCATTGACCACTTTTACTGTGATACTCGACCAGTT
A_55_P2610621	0.00843873	0.000227704	up	1.48766	1.48766	0.573041	Col1a2	collagen, type I, alpha 2 [Source:MGI Symbol;Acc:MGI:88468] [ENSMUST00000155687]	AAGCTTTAATTGCATTTCCTTCTCTGTGATGTGAAATCCTGGCATCATTTATCCCCTCAA
A_66_P140107	0.00843873	0.000204454	up	1.48752	1.48752	0.572909	Muc19	Mus musculus mucin 19 (Muc19), mRNA [NM_207243]	CTGGACGAGAACACTATGAAGTGTGTCCAGTTATCAGAGTGTAGCTGCTTCTACAACGAT
A_55_P2930892	0.00843873	0.000181461	up	1.4872	1.4872	0.572596	Bcl3	B cell leukemia/lymphoma 3 [Source:MGI Symbol;Acc:MGI:88140] [ENSMUST00000152768]	AGTTAGACTTTTGGGTTCTGAGGAAGACGAAAGAGTCTCTGACTCTCTTGAATCGGGAGA
A_52_P230881	0.0119546	0.000830538	up	1.48708	1.48708	0.572485	Pibf1	Q4G0R1_HUMAN (Q4G0R1) C13orf24 protein, partial (32%) [TC1595824]	GGCCAAATATCCTAGAATACCATCATGTACTTATAGTTGACTAAATAGGAAATAGTGGTG
A_52_P545575	0.00843873	0.000204483	up	1.48668	1.48668	0.572094	Deaf1	deformed epidermal autoregulatory factor 1 (Drosophila) [Source:MGI Symbol;Acc:MGI:1858496] [ENSMUST00000211537]	GCACTACTACGCTGTCAGTTGAACACTTAGACCATCATATGCTTAACACTTTTACCCTTC
A_30_P01025218	0.00843873	0.000190902	up	1.48659	1.48659	0.572007		lincRNA:chr8:67542714-67561694 reverse strand	TCATTGTCCTTATGGATATGATAAAAATATGATATGGCTTCAGCAAACCTTCAAAAAAAA
A_55_P2072671	0.021428	0.00180426	up	1.48645	1.48645	0.571866	Olfr1132	Mus musculus olfactory receptor 1132 (Olfr1132), mRNA [NM_146836]	CTCTGATTTACAGCCTGAGGAACAAAGATGTGAAAGAGGCTGTGGTAAAATTAAAGAATA
A_55_P2738297	0.00843873	0.000204498	up	1.48622	1.48622	0.571651	Gm15638	PREDICTED: Mus musculus predicted gene 15638 (Gm15638), transcript variant X1, misc_RNA [XR_384878]	GTCAGAAATGTAGGATATTCCTGTAGCTTCTTCCAACATGCTTTTTAAAAAGCTAAAAGC
A_66_P115902	0.00843873	0.000187611	up	1.4862	1.4862	0.571632	Hist1h2ai	2CV5_C Chain C, Crystal Structure Of Human Nucleosome Core Particle. {Homo sapiens} (exp=-1; wgp=0; cg=0), complete [TC1574694]	GCACATATGCTGATAAACAACTAATCACTGTACAATCAATCCTCACTTGAATCCTGTTTA
A_55_P2733977	0.00843873	0.000156474	up	1.48617	1.48617	0.571602	Ick	intestinal cell kinase [Source:MGI Symbol;Acc:MGI:1934157] [ENSMUST00000117330]	CCAGGCCTGATGGAATGTCAACTTTTCCTGTGCATTTAAAAAGTTATATATAAAAGTCAG
A_55_P2720961	0.00843873	0.000209328	up	1.48615	1.48615	0.571583	Thsd7b	thrombospondin, type I, domain containing 7B [Source:MGI Symbol;Acc:MGI:2443925] [ENSMUST00000143130]	GGTCAGTATCCCATCAGAAGATCCTAAACTCTACCAGTAAAAAACATGTGGTCATGGTGA
A_55_P2152424	0.00843873	0.000161271	up	1.48604	1.48604	0.57147		predicted gene 5733 [Source:MGI Symbol;Acc:MGI:3642992] [ENSMUST00000190232]	GTTCCTGTTACACTGTATTAAGGGTAGTTTCAGTGTACTACATAATAGACTTTTTCAGGC
A_66_P109471	0.00843873	0.000255064	up	1.4858	1.4858	0.571244	Olfr293	Mus musculus olfactory receptor 293 (Olfr293), mRNA [NM_001011752]	TCCAGTAGTAACATTGGAAGTAGTTCAGGAGATGACACTTTCTGTGTTCTATACCATTGT
A_55_P2006955	0.00843873	0.000253555	up	1.48559	1.48559	0.571034	Mageb5	Mus musculus melanoma antigen, family B, 5 (Mageb5), mRNA [NM_028847]	CAACATGTCCAGAAGGTTATGAAACCTCAATAAATTATGAGACATTACCTTCGGAAAAGA
A_52_P253665	0.00843873	0.000171889	up	1.48549	1.48549	0.570936	Sf3b4	splicing factor 3b, subunit 4 [Source:MGI Symbol;Acc:MGI:109580] [ENSMUST00000153977]	CCTTCAGCTTCAATTCCCAGTTTCTGGAATATTTTCTCTTAGCTCTAGTTTCTGGAACCA
A_66_P119732	0.00843873	0.000242041	up	1.4853	1.4853	0.570754	Gm41043		TTCTGAAGCTGACATCTATAACTTGCTTTGCAAGGACTTCTTAAGAAATTCTGAGGCACA
A_51_P468249	0.0193008	0.00159152	up	1.4849	1.4849	0.570365	Phex	Mus musculus phosphate regulating endopeptidase homolog, X-linked (Phex), mRNA [NM_011077]	CATCTTTATCACTAGTGGCAATGCTTTATTGGTTTTAAGAAAGATGTTCTTGTACTGTGC
A_55_P2926016	0.040997	0.00368909	up	1.48432	1.48432	0.569807	Pitpnm3	PITPNM family member 3 [Source:MGI Symbol;Acc:MGI:2685726] [ENSMUST00000132781]	TGTGTATAGATTGCTGCTGGTGGAAGGAATCTGAGACCAGTGGAGGAAAATAAGTCACAG
A_66_P129196	0.0134262	0.00098174	up	1.48412	1.48412	0.56961	Gm32511	Mus musculus predicted gene, 32511 (Gm32511), long non-coding RNA [NR_110517]	TTCCTGAAGGTGGTCTTGACAACTTATGTAAACAATTTCGGTCTTATCAAGTGACCCAGG
A_55_P2089268	0.00843873	0.000211065	up	1.48386	1.48386	0.569355	Vmn1r14	Mus musculus vomeronasal 1 receptor 14 (Vmn1r14), mRNA [NM_053237]	TTTGTACAAATCAGTTCTGATACGAGAGTAATCCGTGTGGTAAAAAACTGGCATTCTTAG
A_51_P468374	0.00843873	0.0001463	up	1.48382	1.48382	0.569321	4930595M18Rik	Mus musculus RIKEN cDNA 4930595M18 gene (4930595M18Rik), mRNA [NM_173435]	TGCATGTTACAAGCCCAGAAACATCTAATGATAGTGATTATTGGCCAGTTTTGCCTGATT
A_55_P2026728	0.00843873	0.000253215	up	1.48381	1.48381	0.56931	Mylk4	Mus musculus myosin light chain kinase family, member 4 (Mylk4), mRNA [NM_001166030]	CAACTCTGGTGTTCTGAACCTCACGACCAAATAATCCATGAAAGGAGCCTATTCAAAAGG
A_52_P200610	0.0166224	0.00131313	up	1.4838	1.4838	0.569292	C1qtnf9	Mus musculus C1q and tumor necrosis factor related protein 9 (C1qtnf9), mRNA [NM_183175]	TCACTGAACAAAGACTGAGTCCAGATTTGAATTCTCTAGTTCGTGAATCCTGTGTTCCCC
A_30_P01021148	0.00843873	0.000230623	up	1.48377	1.48377	0.569267		lincRNA:chr4:39443650-39443795 reverse strand	CCTCAGTTTATAGAGTTAGAGTGGAATCAGCATGAGATGTAAGGAGTCAATGATAATTAA
A_66_P139964	0.00843873	0.000200741	up	1.48373	1.48373	0.569228	Gm34029	PREDICTED: Mus musculus predicted gene, 34029 (Gm34029), ncRNA [XR_389368]	TCCTTCCATTTCTATAATTTGCAGGACCTTCCAGGCCGAGAGAAAATAAAGCCAATTCTA
A_66_P104688	0.0144992	0.00108701	up	1.48372	1.48372	0.569222		BY025130 RIKEN full-length enriched, mammary gland RCB-0527 Jyg-MC(B) cDNA Mus musculus cDNA clone G930029C24 5', mRNA sequence [BY025130]	AATCTAGACGGGGGTCTCCGAGGAGCCGCCACTTAACGGCAGAATTTCAAAGTTGAACTG
A_30_P01027663	0.00843873	0.000287258	up	1.48339	1.48339	0.568902		lincRNA:chr14:64735748-64736349 reverse strand	TCCTCTCCAGAGCTTAGTGTTGTCTTTTCAGTCCCAGGCAATGCTTTCAATACCCACAAT
A_52_P450261	0.00843873	0.000191178	up	1.4828	1.4828	0.568323	Spata1	spermatogenesis associated 1 [Source:MGI Symbol;Acc:MGI:1918201] [ENSMUST00000093951]	TTTCTTATCATCTCAATTTATTCTACACCAGATGATATTTCAAACTTATTGTTTTTGACT
A_55_P2558552	0.00843873	0.000164346	up	1.48271	1.48271	0.568241	D130079A08Rik	PREDICTED: Mus musculus RIKEN cDNA D130079A08 gene (D130079A08Rik), transcript variant X8, misc_RNA [XR_874931]	ATTCAAAATCACGACAAGCCACTTGAAATGTAATCATGCCGATCATGGTGATATTTCACA
A_66_P107337	0.00843873	0.000191462	up	1.48267	1.48267	0.568202		olfactory receptor 343, pseudogene 1 [Source:MGI Symbol;Acc:MGI:3030177] [ENSMUST00000121883]	CACGGACAACTGTTCCACATCAGTCAGAATTCCAAACATACTTTTGAATATGCTGACAGT
A_55_P1973945	0.00843873	0.000267824	up	1.48265	1.48265	0.568181	Krt75	Mus musculus keratin 75 (Krt75), mRNA [NM_133357]	GGCAAAAACATCCAATGTTGGAAGGTAAACTGTTAGAGTTTGTCTCCCATGATACTGCTC
A_55_P2046959	0.00843873	0.000170725	up	1.4823	1.4823	0.567841	Mmp27	Mus musculus matrix metallopeptidase 27 (Mmp27), mRNA [NM_001310717]	CATCATAAAAGGTTAAGCTTGCTCACTTTCAGTATTGTTCATGTGCTGACAAAAACATAC
A_52_P452608	0.00843873	0.000194986	up	1.48212	1.48212	0.567658	Olfr730	Mus musculus olfactory receptor 730 (Olfr730), mRNA [NM_146493]	GATACTTATGTTCTTGGTCTCTTTATGATTTCAACAAGTGGCATTATTGCATTGTCTTGC
A_52_P7419	0.00843873	0.000254418	up	1.48206	1.48206	0.567601	Rnf133	Mus musculus ring finger protein 133 (Rnf133), mRNA [NM_198251]	CCACCAGAGGGAAAAATTCAAAATGCTTGTGATCCCAATACCACTTTTATCCTGCCACGG
A_55_P2019620	0.00843873	0.000175908	up	1.48189	1.48189	0.567436	Vmn2r94	Mus musculus vomeronasal 2, receptor 94 (Vmn2r94), mRNA [NM_001104543]	CCCAAGTGTTACATTATCTTGTTGAGACCAGAGAAGAATTCATTTAACCATATCAAGAAG
A_30_P01027603	0.00843873	0.000182059	up	1.48125	1.48125	0.56682		lincRNA:chr13:65581475-65593800 forward strand	GTGTTCAAGTCTTAGAAACTAAGAAGCATTTATGCTCGAGAAACTCTGAAAATGTGACAA
A_55_P2195701	0.00843873	0.000208402	up	1.48117	1.48117	0.566732	4930532M18Rik	AGENCOURT_24958384 NIH_MGC_169 Mus musculus cDNA clone IMAGE:30919063 5', mRNA sequence [CN841950]	CATCTCTAGTGCTCATTTCTGAACACATACTTATATCTCACGTGATATGATTGCTTATCA
A_55_P2727474	0.00843873	0.000197333	up	1.48108	1.48108	0.566654	2310081O03Rik	BY709272 RIKEN full-length enriched, adult male tongue Mus musculus cDNA clone 2310033N06 5'. [BY709272]	ATGTCACAGGCTGATTCACTCATCTCACTGAATAATGAAGTGTCTCTGCAGTAAAGAAAA
A_55_P2551030	0.00843873	0.00018219	up	1.48051	1.48051	0.56609	Gm30959	PREDICTED: Mus musculus predicted gene, 30959 (Gm30959), ncRNA [XR_871449]	CTATGTCCTGGATGTTTAAGAATCATTACTTGACTCCAGGCAAGCATGTACAGACAGCAG
A_55_P2337500	0.00843873	0.000241307	up	1.48043	1.48043	0.566019	9530052C20Rik	Q2JKD2_SYNJB (Q2JKD2) Homoserine kinase , partial (7%) [TC1597826]	CACTTGCTAAAGACACGTCCCATGTTTTATGTGCTAAGAATGCAAAAATAAGAGCTATTT
A_51_P174914	0.00843873	0.000168265	up	1.48024	1.48024	0.56583	Olfr235	Mus musculus olfactory receptor 235 (Olfr235), mRNA [NM_146686]	ACAGTACCTCTTTTTGTAATGTTTTTGATGATCTACACTTTGGCTGTAACCTGGAACTTT
A_55_P1996732	0.00843873	0.00024913	up	1.47972	1.47972	0.565322	Taar7a	Mus musculus trace amine-associated receptor 7A (Taar7a), mRNA [NM_001010829]	GCCATGAACCCTTTGATTTATGCTTTCTTTTATCCTTGGTTTCGAAAAGCCATCAAGCTC
A_51_P394804	0.00843873	0.000256304	up	1.47971	1.47971	0.565311	Prame	Mus musculus preferentially expressed antigen in melanoma (Prame), mRNA [NM_029459]	TCACTTATTCTCAGTAAACTTCCAAGTTTAACTCCATCTCAAGCTCCAAATTTGACCTGT
A_51_P211978	0.00843873	0.000270984	up	1.47915	1.47915	0.564769	Olfr716	Mus musculus olfactory receptor 716 (Olfr716), mRNA [NM_146604]	CCTTTTCTTCATCGTTTACATTCTGACTGTACTTGGAAACCTGCTCATCATTGTCCTCAT
A_55_P2899365	0.00843873	0.000255661	up	1.47913	1.47913	0.564745	Esr1	Mus musculus estrogen receptor 1 (alpha) (Esr1), transcript variant 3, mRNA [NM_001302532]	TGGATGTACCTCTGGTCCAGAACTTTTTCATTTGCTGTCTCCTCAAACACATCCCGTGTT
A_55_P2716915	0.00843873	0.000215834	up	1.47908	1.47908	0.564697	Mup11	major urinary protein 11 [Source:MGI Symbol;Acc:MGI:3709617] [ENSMUST00000148206]	TCCTTTCTCATGTAGTACAAGACATCACTCATATAATGTGTGAAGTCTTTAAAAGTAGCC
A_66_P118040	0.00843873	0.000149802	up	1.47908	1.47908	0.564696	4930555G07Rik	BY715732 RIKEN full-length enriched, adult male testis Mus musculus cDNA clone 4930555G07 5'. [BY715732]	ATATAATAGTTAACATGAAATCCGATTGCTTCTGATGTGCCTAGGGAAATTCTTTAGGCT
A_55_P2136249	0.0141089	0.0010523	up	1.47902	1.47902	0.564643		predicted gene 45279 [Source:MGI Symbol;Acc:MGI:5791115] [ENSMUST00000210315]	GAAGCCATATGACTGTGTGGCATGTGGAAAGGCCTTTCCGTGCCTGTCAGGTCTTACGAG
A_66_P106624	0.0246096	0.0020973	up	1.47786	1.47786	0.563508	Olfr628	Mus musculus olfactory receptor 628 (Olfr628), mRNA [NM_147097]	TCTTTCTCATCAAATGCAGGTTGAAATTCTACTGGACCACTGTTGTTTCTCATTCATACT
A_30_P01017900	0.00843873	0.000237914	up	1.47779	1.47779	0.563438		lincRNA:chr4:129488462-129516410 forward strand	TCGTTAGCTTAATTTGCAGCTCGTGACCTATTTAGTTTGGGGCCGAAGAGTTTCAGCTGT
A_51_P102438	0.00843873	0.000258754	up	1.47775	1.47775	0.563403	Ugt2b36	Mus musculus UDP glucuronosyltransferase 2 family, polypeptide B36 (Ugt2b36), mRNA [NM_001029867]	AAGTCATAGACAATCCTTTCTATAAAGAGAATGCTATGTGGTTGTCAACCATTCACCATG
A_66_P115333	0.00843873	0.000178221	up	1.47753	1.47753	0.563186	C630028M04Rik	Mus musculus RIKEN cDNA C630028M04 gene (C630028M04Rik), long non-coding RNA [NR_040668]	TTTCACACTCTAAGTGTCTTTCTCAGCACATTTTAATGTGCATATTTACCTGGATATAGC
A_30_P01023319	0.00843873	0.000239952	up	1.47745	1.47745	0.563113		lincRNA:chr3:50934868-50939918 forward strand	AAGAAATTCATTGTTTATTAATGTGTCTGTGTAAAACTTAAGACATTTGTTTCTCATTTG
A_66_P109973	0.00843873	0.000153252	up	1.47737	1.47737	0.563027	Olfr298	Mus musculus olfactory receptor 298 (Olfr298), mRNA [NM_001011751]	TCAAGCGTGCTTTGAAGAGGTTGCAACAAAATCTCTGTCCAAGTGGTTCACTTCATGTAA
A_30_P01021847	0.00843873	0.000220032	up	1.47715	1.47715	0.562816		lincRNA:chr19:55715078-55776694 reverse strand	CAGGATTCCTCCAAGGCTCACACAGTTTAAATGTTTCAGACTGGGATCATTGCAAAAGGA
A_55_P2150871	0.0136914	0.00100876	up	1.47652	1.47652	0.562197	Gm7073	Mus musculus predicted gene 7073 (Gm7073), mRNA [NM_001039240]	CCACATGTAATCAGTGTTGAATATAGAGCTATCTATCTCAAAGATGATTAAATGCATGGC
A_55_P2183352	0.00843873	0.00026965	up	1.4764	1.4764	0.562088		T cell receptor alpha variable 15N-2 [Source:MGI Symbol;Acc:MGI:3649172] [ENSMUST00000199112]	GAATACTTCTACCGTATTTTTTGGTACAGGCAGCTTTTTAGTGGAGAGATGGTTTTCCTT
A_52_P463295	0.00843873	0.000335836	up	1.47639	1.47639	0.562073	Olfr1141	Mus musculus olfactory receptor 1141 (Olfr1141), mRNA [NM_146637]	GTCCAAGATGTTGATAGACATTTTCAGCAAGTACAAAACCATCCCATTGTTGTTTGTGCC
A_55_P2567550	0.00843873	0.000202866	up	1.47618	1.47618	0.561864	Gm13470	PREDICTED: Mus musculus predicted gene 13470 (Gm13470), transcript variant X1, ncRNA [XR_374346]	TACCAGGAACCCCTTGTTCTTCATCAATAAAAGCCAGCATTACTTCTAGGAAACACTTCT
A_55_P2719514	0.00843873	0.000225537	up	1.4758	1.4758	0.561493	Nat10	N-acetyltransferase 10 [Source:MGI Symbol;Acc:MGI:2138939] [ENSMUST00000148798]	CAGAAACCTTTCTAGTATTTGGTTCATCTGTATCTCCTTTATTTCTGTGTTAGTGATAGC
A_66_P112951	0.00843873	0.000219882	up	1.47577	1.47577	0.561468	Spink11	Mus musculus serine peptidase inhibitor, Kazal type 11 (Spink11), mRNA [NM_001048217]	TTTTTATTCTGACTTTGGTACTTCTTCCTTATTTTGTTGCAGAGTCTGCTGTTGCAAGTC
A_51_P218857	0.00843873	0.000246977	up	1.47575	1.47575	0.561453	Olfr820	Mus musculus olfactory receptor 820 (Olfr820), mRNA [NM_146675]	CATCATCAATCATTATTGCTGTGACTACACTATATTGCTGCATTTATCATGTTCAGACAC
A_55_P2736884	0.00843873	0.000197211	up	1.47574	1.47574	0.561442	Gm830		TATGTGTCAACTTGACAAAAGCCGGGTTATCACAGAAAAAAGGATCCTTCCTTGAGGAAA
A_55_P2024503	0.0216274	0.00182456	up	1.47574	1.47574	0.561439	Vmn2r102	Mus musculus vomeronasal 2, receptor 102 (Vmn2r102), mRNA [NM_001104564]	GAGACCAGAGAAAAATTCATTTACTCATATCCGGAAGAAAACATACTCTAGAAGGAAGAA
A_52_P1100480	0.00843873	0.000207219	up	1.47531	1.47531	0.561015		BB475635 RIKEN full-length enriched, 13 days embryo heart Mus musculus cDNA clone D330014C10 3'. [BB475635]	GATGTTTTAATATACTTCATTCATGATCATTATGAGCAATAAAAAGCAATAATTACATTA
A_52_P399863	0.00843873	0.000259221	up	1.47521	1.47521	0.560917	Pde3a	phosphodiesterase 3A, cGMP inhibited [Source:MGI Symbol;Acc:MGI:1860764] [ENSMUST00000189060]	CGTACCACGAAAGTGTAGTATGATATGTTTGACGCTCCAATAGGAACGTGAGTTTTCCAT
A_55_P1999033	0.0138416	0.00102247	up	1.4752	1.4752	0.560909		immunoglobulin heavy variable V8-12 [Source:MGI Symbol;Acc:MGI:3642873] [ENSMUST00000103540]	AAGCGCTATAACCCATCCCTGAAGAGCCGGCTCACAATCTCCAAGGATACCTCCAGAAAC
A_51_P216576	0.00843873	0.00016499	up	1.4748	1.4748	0.560516	Vmn2r10	vomeronasal 2, receptor 10 [Source:MGI Symbol;Acc:MGI:1316730] [ENSMUST00000176594]	ATGGAACTCCAAAATCATTTTCTAAGGAAATAAATGAAAATCTAAGTGTTCTTTTAATCT
A_51_P162682	0.00843873	0.000204684	up	1.47468	1.47468	0.560404	Toporsl	Mus musculus topoisomerase I binding, arginine/serine-rich like (Toporsl), mRNA [NM_026652]	CTCGAGGATAAAAGCCAAAAAGGCTTTTTGAATTCTCATCCTGAATGTGTGACTTCCTGC
A_52_P303754	0.00843873	0.000183162	up	1.47443	1.47443	0.560158	A1cf	PREDICTED: Mus musculus APOBEC1 complementation factor (A1cf), transcript variant X1, mRNA [XM_006527331]	TTTGTAGAGCTATATGATCTAGTTATATTAAGTAACATTATATCATTGGATTATTAGGAA
A_30_P01022406	0.00843873	0.00015564	up	1.47442	1.47442	0.560152		lincRNA:chrX:132429992-132486347 reverse strand	GTGTTCTCTTTTATGACTGATGGTGATTTTTCTGATGGATATCACACTTTTCCATGCTCT
A_55_P2727233	0.00843873	0.000258645	up	1.47427	1.47427	0.560003	1700116H05Rik	PREDICTED: Mus musculus RIKEN cDNA 1700116H05 gene (1700116H05Rik), transcript variant X3, ncRNA [XR_001782254]	CTGCCTACTAACCTCCACATGTGGTGCACACATGCATAAATTCATAAATAAATTAAATGA
A_51_P485031	0.00843873	0.000259985	up	1.47408	1.47408	0.559818	4921523L03Rik	GB	TTTTTTGTTAGAAGAAATAAAATAAAGGATTATTTGTTTGAATATTAATTGTAGGTATCC
A_52_P713932	0.00843873	0.000260269	up	1.47374	1.47374	0.55948	LOC102635707	PREDICTED: Mus musculus uncharacterized LOC102635707 (LOC102635707), transcript variant X1, mRNA [XM_017319375]	CCCACAGTTACAACCAACTTTATTACAAAAATGACTTCACCCATAATAACCTTATTCAGG
A_55_P2003746	0.00843873	0.000153336	up	1.47368	1.47368	0.559424	Serpinb3a	Mus musculus serine (or cysteine) peptidase inhibitor, clade B (ovalbumin), member 3A (Serpinb3a), mRNA [NM_009126]	GGATGAAGGGATATTTTATTATAGTTTCTTCTAATCTAGCATATATCTGTGCCCTGTGTG
A_55_P2741015	0.00843873	0.000143243	up	1.47329	1.47329	0.559043	Stab2		TGAGTCAACTAACAAGCCTTAGGATTTTGTCAAAATCTGGTTCCTAGCCGGAAGTGGTGG
A_51_P219424	0.00843873	0.0002945	up	1.47325	1.47325	0.558998	Serpinb9d	Mus musculus serine (or cysteine) peptidase inhibitor, clade B, member 9d (Serpinb9d), mRNA [NM_011460]	CCACTGCTGGCAAAACTATACAGTGCTGTTTAGGTTCTTATCCCCAAACTTTCTGTGCTG
A_66_P113014	0.0159815	0.00124505	up	1.47297	1.47297	0.558723	Gm31633	PREDICTED: Mus musculus predicted gene, 31633 (Gm31633), ncRNA [XR_383758]	TCATCAGGCTTAGATGGATGCAGCATTTATTGGAGATCCTCATGATCTGACTGGAGAGCA
A_55_P2746923	0.00843873	0.000209987	up	1.47288	1.47288	0.558637	Gm33721	PREDICTED: Mus musculus predicted gene, 33721 (Gm33721), ncRNA [XR_378434]	AAGACATCACTGTAACTGAGAGGTTACAACCTCTGTTGTGCAACCTGCACAAAAAGGGAC
A_66_P116297	0.00843873	0.000185695	up	1.47281	1.47281	0.558568	Vmn2r122	Mus musculus vomeronasal 2, receptor, 122 (Vmn2r122), transcript variant 2, mRNA [NM_009492]	CAAGGCCTTGGATTAAAAGTGAAAGTAGGAAGCTATTTACCTTGCTTTCCAAAGAGTCAA
A_55_P2353194	0.00843873	0.000259047	up	1.47263	1.47263	0.558398	AU042950	uc83c12.x1 Sugano mouse kidney mkia Mus musculus cDNA clone IMAGE:1432246 3'. [AI043194]	ACTCCTGACTCTTCACTTGGCTATTTCAAAGCATAATTCTGTCAGACATCTGAGAGCAAT
A_66_P108230	0.00843873	0.000240202	up	1.47255	1.47255	0.558317	Gm1600	Mus musculus predicted gene 1600 (Gm1600), long non-coding RNA [NR_126064]	GAGCTGATACCTACACGAACTTCCAGAACTGTGAGCTAAAAATACACCTCTTCACCAAGT
A_55_P2496660	0.00843873	0.000221462	up	1.4724	1.4724	0.558173	Musk	Mus musculus muscle, skeletal, receptor tyrosine kinase (Musk), transcript variant 6, mRNA [NM_001165996]	GCAGAATCCTAATGCTCTCCTAATTGCATAGGCTTTCATAAAGACTCATTTCATTTGTTT
A_55_P2733022	0.00843873	0.000259099	up	1.47238	1.47238	0.558148	Gm41609	PREDICTED: Mus musculus predicted gene, 41609 (Gm41609), transcript variant X2, ncRNA [XR_001782149]	ACAACCTCTTTGATCCACATTTGTGCATCTGATAGCAGCGATTACTACATTCTTTTTATT
A_52_P271511	0.00843873	0.000199676	up	1.47234	1.47234	0.558112	Cd28	CD28 antigen [Source:MGI Symbol;Acc:MGI:88327] [ENSMUST00000153207]	TTTTACATTCAACTTTAGCACAATTACAATAAATGCATTTTCTTTTATGCCATAACAAAG
A_55_P2744980	0.00843873	0.00021023	up	1.47216	1.47216	0.557933	4930444F02Rik		GGTTTCTTGTTCTGAAGTTAAAATTTCAAAGTATCTGATCCTGGCTTAATGTCACTCAAG
A_55_P2270907	0.0104906	0.000688119	up	1.47209	1.47209	0.557869	Gm10441		GTTTGTTACAAGGCACCAAAATCTCCAAAGCCGTGTTTTCTGTTTTGTGTTGTTTTGTTT
A_66_P133207	0.00843873	0.000191814	up	1.47202	1.47202	0.557796	BC051665	Mus musculus cDNA sequence BC051665 (BC051665), mRNA [NM_199148]	TGTGACTGCCAATCTGCTGCCGTGAGCAGCTTTGTATCAGTGAGTTCTGAATTTTAATTG
A_66_P140956	0.00843873	0.000198456	up	1.47191	1.47191	0.557692	Gm36642		TTTTTTATTGTCCCAATACAAAGCTTGGGTTTCTTTTCAATGGCACCAATCTCTCCAGCC
A_66_P137321	0.00843873	0.000204961	up	1.47191	1.47191	0.55769	Psg18	Mus musculus pregnancy specific glycoprotein 18 (Psg18), transcript variant 1, mRNA [NM_011963]	TCCATAATCTGCCAGAAGATGTGCAAACCTTTTCCTGGTACAAAGGTGTGCTTAGTACTC
A_51_P498274	0.00843873	0.000256923	up	1.47178	1.47178	0.55756	Stk-ps2	Mus musculus serine/threonine kinase 2 (Stk-ps2), transcript variant 1, non-coding RNA [NR_037691]	ATGTTTTCTGTACCTGTGCATATGATCACTGAAGGTGTAGTTTTTTCTCTCCTCAGAGTA
A_51_P396559	0.00843873	0.000188849	up	1.47146	1.47146	0.557247	4930597G03Rik	Mus musculus RIKEN cDNA 4930597G03 gene (4930597G03Rik), long non-coding RNA [NR_045736]	GGTCAGACTTGGCATCATTTTGAGTAAGGAATGAAGATATGATTTCCATGGAAATAGTAA
A_66_P128795	0.0435136	0.00394688	up	1.47133	1.47133	0.557116	Gm1045	Mus musculus predicted gene 1045 (Gm1045), mRNA [NM_001177577]	CAGCAGTATTAATTAACCTCCACTTCCAAATTAGAGTGAAGGACATTTTAATGAGACCGT
A_55_P2730546	0.00843873	0.000238254	up	1.47128	1.47128	0.55707	Eda	AF016631 ectodysplasin-A isoform Ta C {Mus musculus} (exp=-1; wgp=0; cg=0), complete [TC1597485]	CCACTGAAGACATTTTATCCCAGATTCAACTAATTTGTTTTGGTGATATTAGCCTTAGCA
A_66_P103359	0.00843873	0.000206098	up	1.47108	1.47108	0.556874	Phactr2	phosphatase and actin regulator 2 [Source:MGI Symbol;Acc:MGI:2446138] [ENSMUST00000154265]	GTGACTAGGTGTTGTCTCCACAAAGCAATGTATGTAAAGGTCTTATTTCCTAAGCTTTCA
A_66_P135496	0.00843873	0.000251515	up	1.47102	1.47102	0.556818	Gm32004	PREDICTED: Mus musculus predicted gene, 32004 (Gm32004), transcript variant X1, ncRNA [XR_382878]	GTGGAATTTAGCTGGGTAGAGACTATCATTCTTCACCATGCAAGTACTTAATAAACATCT
A_66_P124031	0.00843873	0.000160236	up	1.47093	1.47093	0.556728		Q9SBI1_CHLRE (Q9SBI1) Zygote-specific lectin-like protein, partial (4%) [TC1624254]	TGTGTGTTGTGCATAGATGAAAGCATCAAGCTCTGGGACTTTATTATATCCAATTTCTAG
A_52_P204843	0.00843873	0.000221575	up	1.47085	1.47085	0.556648	4930435E12Rik	Mus musculus RIKEN cDNA 4930435E12 gene (4930435E12Rik), mRNA [NM_029042]	CTGATACCACTCCAGTATTTGATCAAGGAAGGAGTTCTCAAAGATCCAGTCAGAGTTCCA
A_52_P955566	0.00843873	0.000254938	up	1.47074	1.47074	0.556542			TAACCACATGTAAGTAGAGCAGACTAATACATAACACACATTGCTATCTCAGTACTTGAA
A_66_P137793	0.00843873	0.000261105	up	1.47031	1.47031	0.556124	Gm37041	PREDICTED: Mus musculus predicted gene, 37041 (Gm37041), transcript variant X2, ncRNA [XR_867728]	TCACTTTCTGTCAACTGCTTTGTCCTGAATGTGTATAGAGCTTGATGCTGGTCTCTACAT
A_66_P123073	0.00843873	0.000233969	up	1.47023	1.47023	0.556042		AGENCOURT_10723608 NIH_MGC_169 Mus musculus cDNA clone IMAGE:6774468 5', mRNA sequence [CA466141]	CCTGGAATGTAATAGTTTCCCAAAGTAAGAAAGAGCTTGATTAAAATATTCTTCTAAGAA
A_52_P330577	0.00843873	0.000190686	up	1.46978	1.46978	0.555601	Coa5	cytochrome C oxidase assembly factor 5 [Source:MGI Symbol;Acc:MGI:1923428] [ENSMUST00000192179]	TCCCTATTAACATTTATATACAGAGTTTAGTACTAACACTAAAAGGTCTTTATTTTAACA
A_55_P2256388	0.0085628	0.000467601	up	1.46976	1.46976	0.555585	4930467D21Rik	Mus musculus RIKEN cDNA 4930467D21 gene (4930467D21Rik), long non-coding RNA [NR_045981]	CACTCCTAGACCACATAGTACTCAGCATGAACACATAATACTTTATGGAGATATAGTTTT
A_51_P280962	0.00843873	0.000238247	up	1.46976	1.46976	0.555584	LOC545466	PREDICTED: Mus musculus uncharacterized LOC545466 (LOC545466), misc_RNA [XR_375033]	TGATAGCTTGAACGTAGTCTTTAGACTAGAAAGTGACATTTACAATACTTGCCATATGAG
A_52_P207062	0.00856193	0.000465345	up	1.46965	1.46965	0.555477	Ergic1	endoplasmic reticulum-golgi intermediate compartment (ERGIC) 1 [Source:MGI Symbol;Acc:MGI:1914708] [ENSMUST00000165802]	GAGGAGATAAAACTAGGGACCTACATGTAGGAAGAAAGTTATAAAAGTTTTTACCTCCAA
A_55_P2509934	0.00843873	0.000207366	up	1.46946	1.46946	0.555288	A530053G22Rik	Mus musculus RIKEN cDNA A530053G22 gene (A530053G22Rik), long non-coding RNA [NR_015565]	CATGTTTTTGAGATTCCTTTTTTATGTTGGTGTAGCTTCCTAACAGGAACCTACAGTTAT
A_55_P2935961	0.0170443	0.00135556	up	1.46939	1.46939	0.555222	Nlrp5	Mus musculus NLR family, pyrin domain containing 5 (Nlrp5), transcript variant 1, mRNA [NM_011860]	ATGTTTGTCTCACTTTGGAGGATGTAGCAAGAATGAAATAAACACAGCATTTAGAAAAGC
A_55_P2828751	0.00843873	0.000237295	up	1.46913	1.46913	0.554966	Gm32872	PREDICTED: Mus musculus predicted gene, 32872 (Gm32872), ncRNA [XR_871801]	GGAGACAGAATCCTTTCATTCTCCTGGAATTCAAGATTTTTCTATTAAAGCAAGCCAAAA
A_55_P2151278	0.00843873	0.000190685	up	1.46901	1.46901	0.554843	Olfr172	Mus musculus olfactory receptor 172 (Olfr172), mRNA [NM_147001]	GGACATGCCAGCTGCTATTTTGTTTACAATAGTAGTTCCCTTACTAAACCCATTTATTTA
A_51_P497044	0.00843873	0.000207311	up	1.46886	1.46886	0.554693	Prl8a2	Mus musculus prolactin family 8, subfamily a, member 2 (Prl8a2), transcript variant 1, mRNA [NM_010088]	ATATGGGAATACCTTCCAGGCCTAAGATCAACTGACACAAGTAAAAAATTTTTGGCAATG
A_66_P135672	0.0364753	0.00323307	up	1.46882	1.46882	0.554654	F730035M05Rik	Mus musculus RIKEN cDNA F730035M05 gene (F730035M05Rik), long non-coding RNA [NR_045174]	CACACCTTGACTTGATCTTTGCACTCAATCAATTGCACACAGGAGACTCCTGGCTAGTGA
A_51_P480241	0.00843873	0.000259046	up	1.46872	1.46872	0.554558	Elf3	Mus musculus E74-like factor 3 (Elf3), transcript variant 2, mRNA [NM_007921]	TGTGCTATAAATATTCCAGGTGTATATAGAGAGCTATTTTTTCTAAAGCATTTCCCCTCC
A_30_P01018816	0.00843873	0.000207337	up	1.4687	1.4687	0.554543		lincRNA:chr2:173420987-173480087 forward strand	CATTTATGAAGAGAATCCATTCAAAGCCTCAAAACATCCACTTGGGCCTTTTTAAAAGCA
A_66_P102350	0.00843873	0.000191774	up	1.46865	1.46865	0.554489	Olfr774	olfactory receptor 774 [Source:MGI Symbol;Acc:MGI:3030608] [ENSMUST00000203248]	AGTTGAGTGTGTCAGGGATTTATAAATCCAGAGAAGATTTTTGGACGATAAATCAGCATG
A_55_P2020069	0.00843873	0.000231569	up	1.46848	1.46848	0.554324		AV510418 Abe mouse ES cell Mus musculus cDNA clone 20000124HT06D09, mRNA sequence [AV510418]	ACTCCTACTAAGAATATTTACTATTAAAATGAAATCCTATTAGAATTTAATATTAATTGT
A_55_P2715924	0.00843873	0.000215665	up	1.46837	1.46837	0.554219	Zfy2	zinc finger protein 2, Y-linked [Source:MGI Symbol;Acc:MGI:99213] [ENSMUST00000187148]	GTTTTTAGTCTCAGAAGCCTAGCTACCATACCTTACTCATCTTGGTGGTATTTTTCTTAC
A_66_P121114	0.00843873	0.000261875	up	1.46797	1.46797	0.553821	Gm29824		ATTTTGCTACAGACAGACTTTTCAATCAGACTGTTGATTGATAAATGACACATTCTAGCC
A_55_P2569763	0.00843873	0.000260304	up	1.46774	1.46774	0.553599	Gm29836	PREDICTED: Mus musculus predicted gene, 29836 (Gm29836), transcript variant X3, ncRNA [XR_867739]	ACTACCAATATCTCCTGTAAATGATAGTTATAAAGAAGCTTCCAACATGATGCGATCTGA
A_55_P2934876	0.00843873	0.000258255	up	1.46767	1.46767	0.553524	Spata9	BC048558 spermatogenesis associated 9 {Mus musculus} (exp=-1; wgp=0; cg=0), partial (13%) [TC1637594]	TATTCAGTTTTACTGTGAATCACTGGACCTTCATAAAAACGTCTTTATAACTGGTAGAGG
A_55_P2150238	0.00843873	0.000206389	up	1.46766	1.46766	0.55352	Olfr126	Mus musculus olfactory receptor 126 (Olfr126), mRNA [NM_146890]	GAAATGAGTCCTTGAAAAGAGCACTAAAGAAGTTACTGCTAAGTGAAGAATTCATTAGGA
A_66_P129125	0.00843873	0.000206301	up	1.46732	1.46732	0.553187	Gm41386	PREDICTED: Mus musculus predicted gene, 41386 (Gm41386), transcript variant X2, ncRNA [XR_875596]	TCTTCAGGAAATAAAAGCTCTTCTACTTACAACTACAAGATCTAGAAGACAAATTCTTAT
A_55_P2510133	0.00843873	0.000178883	up	1.46724	1.46724	0.553102	1700064J06Rik	Mus musculus RIKEN cDNA 1700064J06 gene (1700064J06Rik), long non-coding RNA [NR_045348]	AGCTGTCTCCTGAAGTAACTCCTGCTAATATAGAACTTCTGTTCTTTGGTTTTCAATTTC
A_30_P01021981	0.00843873	0.000250411	up	1.46694	1.46694	0.552808		lincRNA:chr19:60220577-60238494 forward strand	ACTTTGCTCTGCACTAGAATTGGTATGAGGTCATTGAAAGGAATGTATCCCTTTGGAATC
A_55_P2781241	0.00843873	0.000180189	up	1.46694	1.46694	0.552808		UI-M-BH1-anw-e-03-0-UI.s1 NIH_BMAP_M_S2 Mus musculus cDNA clone UI-M-BH1-anw-e-03-0-UI 3'. [AW061319]	AGATTGGGGTCAAACTGCAGTATACTAGGGCCCACATGTAATGTGTTAACAGGTCAGGAA
A_55_P2739202	0.00843873	0.000184407	up	1.46676	1.46676	0.55263	Man1a	mannosidase 1, alpha [Source:MGI Symbol;Acc:MGI:104677] [ENSMUST00000133330]	TCTCTCTTTGGAATCGGTTCTACCGCATTTTTAAAAAGTATATAGATGGTCCCTATAGTC
A_66_P121370	0.00843873	0.000233424	up	1.46589	1.46589	0.551777	Gm13398	PREDICTED: Mus musculus predicted gene 13398 (Gm13398), transcript variant X3, ncRNA [XR_374184]	TGGATATGAATGTTTGTCTATGTACATCTGTATTTATGTATGCATGAGGATAATTATACA
A_51_P329722	0.00843873	0.000235333	up	1.46576	1.46576	0.551648	5430419D17Rik	Mus musculus RIKEN cDNA 5430419D17 gene (5430419D17Rik), mRNA [NM_175166]	CCCTTCAAGAATTCTATCAGGGAATTTTCTCCAAAATTAAAGGGCTTTATTCATTTTCCC
A_51_P225862	0.00843873	0.000191633	up	1.46549	1.46549	0.551379	6530403H02Rik	Mus musculus RIKEN cDNA 6530403H02 gene (6530403H02Rik), long non-coding RNA [NR_130170]	TAAGCCGATTATATACTGCTCCTTTTGAATCAACTCTATTGAGAGAGACTTGACTTTTAA
A_52_P356068	0.0105345	0.000692074	up	1.46534	1.46534	0.551239	Proz	Mus musculus protein Z, vitamin K-dependent plasma glycoprotein (Proz), mRNA [NM_025834]	TCCTCACCGCAGTCCCGAGATACTCCATGTGGTTTAAACAGATCATGAAGTAGCTGAAAT
A_55_P2024150	0.00843873	0.00023787	up	1.46531	1.46531	0.55121	Slco6b1	Mus musculus solute carrier organic anion transporter family, member 6b1 (Slco6b1), long non-coding RNA [NR_120500]	CCACAACCTTCTTTACTCTCTTGGCATTTTTTAAATATAATGTTTCCAGAGTTGGAAGCA
A_55_P2716062	0.0453991	0.00414321	up	1.46528	1.46528	0.551172	Dstyk	dual serine/threonine and tyrosine protein kinase [Source:MGI Symbol;Acc:MGI:1925064] [ENSMUST00000188973]	TTAATATTGCGCAGGTTTAGAGCAGCCATGCTAAGGATTCATACTTCAAACAGTAATACA
A_55_P2020428	0.00843873	0.000260959	up	1.46498	1.46498	0.55088	Slc22a26	Mus musculus solute carrier family 22 (organic cation transporter), member 26 (Slc22a26), mRNA [NM_146232]	ATTCTAGGAATATTTGTCTCAACTCCAATCCACTGCATTTCCCATGAAATAAATAGAGTG
A_66_P108884	0.00843873	0.00026001	up	1.4645	1.4645	0.550406	Olfr146	olfactory receptor 146 [Source:MGI Symbol;Acc:MGI:2660711] [ENSMUST00000214369]	TTTCTTTACAACACAGTAGAAATTCTGATGCTTCATAACATAGCAAGTATCTTCAGTTGC
A_51_P445304	0.00843873	0.000243836	up	1.46442	1.46442	0.550326	Ly6g6d	GB	CTCTATTCTAGACACGGACTGTACAAAGATTTGTTTTTCATTCTTTGAGGTAACGGCGCT
A_52_P98770	0.00843873	0.000216111	up	1.46437	1.46437	0.550284	H2-M10.3	Q85ZW6_MOUSE (Q85ZW6) Major histocompatibility complex class Ib M10.3 (Histocompatibility 2, M region locus 10.3), complete [TC1596775]	TTGCTCTTCATTATTTCCTTCTATTGTGTGAAATGCAATCTTAGGTGACTTCAAAAGCTC
A_51_P328522	0.00843873	0.000233455	up	1.46434	1.46434	0.550254	Olfr1106	Mus musculus olfactory receptor 1106 (Olfr1106), mRNA [NM_146752]	GGAGTCATTGCCATAACTACACTTTTGACCGTGGTTCTCTCTTATATCTTCATTGTTGCT
A_66_P137490	0.00843873	0.00024007	up	1.4643	1.4643	0.55021	Gm14858	Mus musculus predicted gene 14858 (Gm14858), long non-coding RNA [NR_040285]	TTCATAATGAATATTGTTCTTAAGAAGCCTCTTTCACAAAAACCATTTCTTTTTAATTCT
A_66_P129151	0.00843873	0.00018121	up	1.46424	1.46424	0.550151	Fam183b	PREDICTED: Mus musculus family with sequence similarity 183, member B (Fam183b), transcript variant X1, mRNA [XM_006534386]	CCACTCTTAAGATATATATATTGTGCAATTTCTACTTACATTTAATTTTAAAATCTGCTC
A_55_P2714792	0.0284456	0.00244998	up	1.46409	1.46409	0.550005	Cpa6	carboxypeptidase A6 [Source:MGI Symbol;Acc:MGI:3045348] [ENSMUST00000147575]	CAGCATGTAAATAAAAGGATTGTCTAACATACAGAGCTGCTAGAAGAGTTTAGTAATGCA
A_55_P2267367	0.0127168	0.000908597	up	1.46408	1.46408	0.549997	4632411P08Rik	PREDICTED: Mus musculus RIKEN cDNA 4632411P08 gene (4632411P08Rik), misc_RNA [XR_106339]	CATACACACGGACAAACACTTATACTCATATAATGGATTTTAAAAAGAACTAGCCTCAGC
A_55_P2726201	0.0327195	0.0028652	up	1.46406	1.46406	0.549971			TGAAATGTAGCTTGGCCACAAAGAGATCAGCTATTGAAGCTACTCAGGCCATCAGAGTGT
A_55_P2569219	0.00932813	0.000571105	up	1.46406	1.46406	0.54997	4930459I23Rik	PREDICTED: Mus musculus RIKEN cDNA 4930459I23 gene (4930459I23Rik), transcript variant X1, ncRNA [XR_375859]	GTCAATTAGCATTTCATTTCCCTCTGTAGGCTTATTAACATTAACCGGTTTCAAAACTGC
A_55_P2034475	0.00843873	0.000215559	up	1.46366	1.46366	0.549581	Serpinb7	Mus musculus serine (or cysteine) peptidase inhibitor, clade B, member 7 (Serpinb7), mRNA [NM_027548]	GGTAAGCAACCAAAGTATTTCATTAATAACTTCAAATTTATAGCCTTTGGCATTCCTGGG
A_52_P1075940	0.00843873	0.000173633	up	1.46332	1.46332	0.54925		Q7QJG4_ANOGA (Q7QJG4) ENSANGP00000019187, partial (5%) [TC1627108]	GTTTTCTGTGATTAGCACTCGTTGGACACTTAAAGTATTTCTTATCGGGTGATATAATTG
A_66_P114856	0.00843873	0.000179652	up	1.46318	1.46318	0.549107	Iapp	Mus musculus islet amyloid polypeptide (Iapp), mRNA [NM_010491]	TTCTGTTTTTACCTTGTACCTCTATGACTCAAGTTTAACAATAAAGAAGACCATGGGATG
A_55_P2768342	0.00843873	0.000156783	up	1.46314	1.46314	0.549072	Gm34586	PREDICTED: Mus musculus predicted gene, 34586 (Gm34586), transcript variant X3, ncRNA [XR_382933]	TAGAAAACATATCTGAAGTTGGCTGTACAAATTGCCCTAGATTTTTGAAGCTTTCTGCTT
A_51_P386052	0.00843873	0.000235372	up	1.46275	1.46275	0.548686	4930401B11Rik	MMU17332 ribosomal protein L9 {Mus musculus} (exp=-1; wgp=0; cg=0), partial (34%) [TC1648268]	GAAGAAAAGGGTTTTGTCTTAGACTTTTTAATAGGTCTCGTATGTCCCCTTGAAAAGGTA
A_52_P1098820	0.00843873	0.000255181	up	1.46273	1.46273	0.548664	1700016G22Rik	Mus musculus RIKEN cDNA 1700016G22 gene (1700016G22Rik), long non-coding RNA [NR_045891]	TCCCATTTATCCACAGTAGCTCAACTATAGTTATTAAGGAGTTATAATACTGTTCACTGC
A_66_P117922	0.00843873	0.000261244	up	1.46265	1.46265	0.548582	Gm38397	Mus musculus predicted gene, 38397 (Gm38397), long non-coding RNA [NR_131193]	GACTTGTATAACTATGACTGATGGCTGTCTGTATGACGAGGATTCTAAGTAGGCAGTGAT
A_55_P2422318	0.00843873	0.000243386	up	1.46262	1.46262	0.548552	4921523P09Rik	AV255914 RIKEN full-length enriched, adult male testis (DH10B) Mus musculus cDNA clone 4921523P09 3'. [AV255914]	GAGGCAAATTGAATCAAAACCTGGTATTCCTTTCTGAAATTTTACTTACTTCCCTCTCTT
A_55_P2420168	0.00843873	0.000214934	up	1.46258	1.46258	0.548516	D17Ertd648e	Mus musculus DNA segment, Chr 17, ERATO Doi 648, expressed (D17Ertd648e), long non-coding RNA [NR_045808]	CGCTGTGGATATTTTCAGTTCTATGAGCTTGCGCATTTGCATGATTAAAATGGAAAAAAT
A_55_P2130997	0.0379708	0.00338129	up	1.46251	1.46251	0.54845	D830050J10Rik	PREDICTED: Mus musculus RIKEN cDNA D830050J10 gene (D830050J10Rik), misc_RNA [XR_001785353]	CTTTCCTGATCTCTGTGTACCAGACACATAGTACACAGATACACATAAATAGATTAAATC
A_55_P2716127	0.0121547	0.000850934	up	1.4622	1.4622	0.548139	Tnfaip8	tumor necrosis factor, alpha-induced protein 8 [Source:MGI Symbol;Acc:MGI:2147191] [ENSMUST00000153545]	GCACACGAATCCACACACGCTTGCTTACACAATAGTAATGAAGTTAAAGTTGATAAAATA
A_55_P2133549	0.00843873	0.000262134	up	1.46215	1.46215	0.548089		T cell receptor gamma, variable 5 [Source:MGI Symbol;Acc:MGI:98635] [ENSMUST00000103556]	TTACCTGATAATCAACAATGTTGTCACATCGGATGAAGCCACGTACTACTGTGCCTGCTG
A_66_P134854	0.00843873	0.000257777	up	1.46198	1.46198	0.547921	Nlrp9b	Mus musculus NLR family, pyrin domain containing 9B (Nlrp9b), mRNA [NM_194058]	AAGACACTGGTGTCAGACAGTTATGTGAAGCTCTGAGTCATCCCAACTGTAACTTGGAGT
A_55_P2207020	0.00843873	0.000217714	up	1.46196	1.46196	0.5479	Grip1os2	BY715827 RIKEN full-length enriched, adult male testis Mus musculus cDNA clone 4930564G21 5'. [BY715827]	AGGTATGCTGTGTCTTATAGATGCGACATCCATAATCGTGCACTCTGCGCTTCTATGAGA
A_55_P2112827	0.0122639	0.000862278	up	1.46191	1.46191	0.547856	Vmn2r101	Mus musculus vomeronasal 2, receptor 101 (Vmn2r101), mRNA [NM_001104563]	GACCAGAGGAGAATTCATTTACTCATATTCAGAAGAAAACACACTCTAGAAGGAAGAATT
A_52_P64459	0.00843873	0.000214827	up	1.46189	1.46189	0.547831	Prl8a1	prolactin family 8, subfamily a, member 1 [Source:MGI Symbol;Acc:MGI:1920494] [ENSMUST00000095926]	GTGGCTCTTCATATTAAATCACCATCTGATCCTCATCACATGTAAGATTTTCATACATAG
A_51_P221114	0.00843873	0.000208371	up	1.46188	1.46188	0.547828	4930533I22Rik		GACACTTGATCTCTTATATCTAAGCTAGCTACCTTGGATTCTCTAGAAAGTTTTATTCTC
A_30_P01022421	0.00843873	0.000262905	up	1.46182	1.46182	0.547763		lincRNA:chr11:19950950-19962250 forward strand	TTTTCTCTTGCTTTGATTACTTTGCCAAAAACCAAAAAACAAAACTCATGTACCCACGCA
A_51_P447707	0.00843873	0.000262006	up	1.4616	1.4616	0.547551	Ankar	Mus musculus ankyrin and armadillo repeat containing (Ankar), transcript variant 1, mRNA [NM_176980]	AATTTGTTGTAGAGGAAAATGCTCTTCCAGTGCTTATTCAGCTACTAAGAAATCATCCTT
A_55_P2002135	0.00843873	0.000206171	up	1.46136	1.46136	0.547311	Vmn2r-ps54	Mus musculus vomeronasal 2, receptor, pseudogene 54 (Vmn2r-ps54), non-coding RNA [NR_004441]	CTTGTGTTTTGCTGGAGGAGAAATGTTGCTTTTATGTCAATGAATCTGGGCTAGTAGAAC
A_55_P1957244	0.00843873	0.000190525	up	1.46133	1.46133	0.547278	Vmn2r115	Mus musculus vomeronasal 2, receptor 115 (Vmn2r115), mRNA [NM_001104579]	GACCAACATTCTCTTGAAATGATCAGGGTGAAATCATCTTCCGATGCTCGTAGTTCATAA
A_55_P2528897	0.00843873	0.00025772	up	1.46132	1.46132	0.547273			CAAATCCTTACTCTAGTTACTGTGAAATATTTTATACTCCCCTCAAAAGTCCAAGCCATT
A_52_P715745	0.00843873	0.000176361	up	1.46096	1.46096	0.546919		BB515329 RIKEN full-length enriched, 16 days neonate heart Mus musculus cDNA clone D830007O09 3'. [BB515329]	CACTTTGGCTTAAATGCAACTTTAGAAAAAGAAGATAATTGTGTGTCATTATCTGCCACG
A_66_P131323	0.0286039	0.00246561	up	1.46096	1.46096	0.546912	Tmem236	Mus musculus transmembrane protein 236 (Tmem236), mRNA [NM_001081310]	ATGTCCTAGTGACTATATCCTATATCTACTTCAATTATGTAACCAAACTCAGGCCTTTCT
A_51_P245503	0.00843873	0.000400282	up	1.46089	1.46089	0.546844	Ugt2b1	Mus musculus UDP glucuronosyltransferase 2 family, polypeptide B1 (Ugt2b1), mRNA [NM_152811]	ACTATACCCAACAACAATCACTGAGGTTACTGTAGTTCACAAAATTTGCATAGGCATAAA
A_52_P85953	0.00843873	0.000209977	up	1.46088	1.46088	0.546836	Gm11149	Q9D3T0_MOUSE (Q9D3T0) Adult male testis cDNA, RIKEN full-length enriched library, clone:4933436I09 product:neural cell adhesion molecule, full insert sequence, complete [TC1594677]	CAAATCTACTGACGGGAATCGATTCCATGAAATTTTATTTTAAACTTGGCGATGACTGGA
DarkCorner	0.00843873	0.00028721	up	1.46077	1.46077	0.546729		Unknown
A_66_P124190	0.00843873	0.00021386	up	1.46073	1.46073	0.546693	Gm14718	Mus musculus predicted gene 14718 (Gm14718), long non-coding RNA [NR_038463]	GGAATCCAAGAGACTCAACTCAGGCTAGCCTTAGCAACCCAACTCCTTTGCTATCTGACT
A_55_P2783307	0.00843873	0.000230399	up	1.46056	1.46056	0.546519	Gm29128		CAGCTTCTGTATGTGGCAACCTTGGTTTAACTTAGTCTATCAGCAGACTAGTAAGCAACG
A_55_P2088796	0.00843873	0.000184064	up	1.46051	1.46051	0.546475			ACCACTGACATTGTTGTATGTTTGAAATTCATTCTTTTTAAAGCGGCACTCATGTATGTG
A_55_P2838545	0.00843873	0.000190462	up	1.46041	1.46041	0.546374	Gm32621	PREDICTED: Mus musculus predicted gene, 32621 (Gm32621), ncRNA [XR_378849]	CTGGAAAGGTCACTGCTGAGTTCTCAGGAGCTTTCCTGAAAATTAAATGTGATAACGAAC
A_55_P2571284	0.00843873	0.000236239	up	1.46034	1.46034	0.546305	1700003C15Rik	Mus musculus RIKEN cDNA 1700003C15 gene (1700003C15Rik), long non-coding RNA [NR_045478]	CAACTCTGAAATACATTGTCTCTGATCTATGCAGCTTGGATAGTGAATTTCTTTCCATAA
A_52_P677159	0.00843873	0.000289213	up	1.46001	1.46001	0.545977	Gm26891	Q6TXG5_RAT (Q6TXG5) LRRGT00034, partial (27%) [TC1620076]	CCAGCTATATCTAGGTGAGCTGTTTCTGCAAAGCTTCCTGTTTTGTTATTCCACTGGCTT
A_55_P2495992	0.00843873	0.000244671	up	1.45987	1.45987	0.545837	Esp23	Mus musculus exocrine gland secreted peptide 23 (Esp23), mRNA [NM_001177582]	CAGATTAGGTGTTAATGTGATTTCCCGACCACTGAATGTTAGAAAAGTTAATCAACTTTC
A_55_P2727759	0.0118997	0.000825618	up	1.45973	1.45973	0.545698	4930405D11Rik	Mus musculus RIKEN cDNA 4930405D11 gene (4930405D11Rik), long non-coding RNA [NR_045956]	CAGCACTTGAGATGATTTTAGGGTTTGTGGACAAACTTTGTTATCATGCCAATTATAGAT
A_55_P1975917	0.00843873	0.000191584	up	1.45959	1.45959	0.545561	Itlnb	Mus musculus intelectin b (Itlnb), mRNA [NM_001007552]	CTCTGACATAGTAACTTCAATGCTAATGAGCAATAAAGCAGAATAAATCATGTTCCTTGC
A_55_P1992304	0.00843873	0.000219706	up	1.45929	1.45929	0.545269	1700025D23Rik	PREDICTED: Mus musculus RIKEN cDNA 1700025D23 gene (1700025D23Rik), misc_RNA [XR_389128]	CCAACATTTTGTTCTTTGCCCCAACTCAAATCTAAAGCTATTATCAGCATCTTAATCTTC
A_55_P2144552	0.00843873	0.000263565	up	1.45918	1.45918	0.545154	Flrt3	fibronectin leucine rich transmembrane protein 3 [Source:MGI Symbol;Acc:MGI:1918686] [ENSMUST00000172544]	TCAGATGCATAATGTAACTCCGTCAATATTGTATGGCATGTACAATAAACCAAGATTTCC
A_55_P2717917	0.00843873	0.000263105	up	1.45892	1.45892	0.544905	Skint1	selection and upkeep of intraepithelial T cells 1 [Source:MGI Symbol;Acc:MGI:3649627] [ENSMUST00000143802]	GTCCTGCAGTCAATGATTTATAAAGGAATTTGTGCAGTTGATATATAGATTCTTTGGTGG
A_55_P2880128	0.00843873	0.000182377	up	1.4589	1.4589	0.544883	G630064G18Rik	Mus musculus RIKEN cDNA G630064G18 gene (G630064G18Rik), long non-coding RNA [NR_126063]	CGTTACTTGAGGATAAACGTACATAAAATCCACAGTTAATTTCCTCCTTTCTTCTTGACT
A_51_P109274	0.00843873	0.000220514	up	1.45883	1.45883	0.544808	Vmn1r233	Mus musculus vomeronasal 1 receptor 233 (Vmn1r233), mRNA [NM_134202]	ATGCACAAATGCATTGGTTATTCTGTGTACCTGAACTGGGTAATTCATTTCATTATAAGC
A_65_P01240	0.00843873	0.000185493	up	1.45882	1.45882	0.544802		DS066B_G07 Eppig [DV650639]	CAGAGCTAGCAAGCAAGATTCATTCAATCTGCGATTTCTGATTCAATCCAGTTTCACATT
A_52_P103850	0.00843873	0.000199908	up	1.45879	1.45879	0.544772	Olfr1361	Mus musculus olfactory receptor 1361 (Olfr1361), mRNA [NM_146541]	TTCTACGGTACCATCATATACATGTACCTCCAGCCGGCAAACACTTACTCCCAAGACCAG
A_55_P2016515	0.00843873	0.000254461	up	1.45873	1.45873	0.544709	Lrrc69	Mus musculus leucine rich repeat containing 69 (Lrrc69), mRNA [NM_028499]	GCCTTTCTCTGACTTGTCACTTTCAATTTATTAAGCAAAGGAAGATGAGTCACTCAATTA
A_66_P108570	0.00843873	0.00022312	up	1.45831	1.45831	0.544299	Gm33948	PREDICTED: Mus musculus predicted gene, 33948 (Gm33948), transcript variant X5, ncRNA [XR_001782528]	GGTATCAGTTTTGAGATATAACCACTGCACTTAGCAAATCATGCTTGATTGATTTGTACT
A_55_P1963017	0.00843873	0.000263349	up	1.45802	1.45802	0.544008	Stfa1	Mus musculus stefin A1 (Stfa1), mRNA [NM_001082543]	TGATCTGATTCCTCTCAGTGGAAAGAGATTCAGCCATGAATAAAGAAATATTCCTCAACT
A_66_P117555	0.00843873	0.000247655	up	1.4577	1.4577	0.543693	Gm36617	PREDICTED: Mus musculus predicted gene, 36617 (Gm36617), transcript variant X2, ncRNA [XR_875369]	GATTGAAACTACTGTTGACGTGGTTTTGAGCAAGGAATAAATACTGATCATGGCTTGCCA
A_52_P770791	0.00843873	0.000244782	up	1.45769	1.45769	0.543685		BC030361 Eml5 protein {Mus musculus} (exp=-1; wgp=0; cg=0), partial (98%) [TC1618826]	AGAAGTTCCTATCTCAACCAAGAATAACGCTAAGATTACTGTGTCACTTTAGGTGCCTTC
A_51_P303018	0.00843873	0.000239411	up	1.45757	1.45757	0.543562	Vmn1r15	Mus musculus vomeronasal 1 receptor 15 (Vmn1r15), mRNA [NM_053236]	TTGGCTCGCAGACATATTTGGGTTTCTAAACATTGAGAATGACATAAAATGTAAAGCAAC
A_30_P01017857	0.00843873	0.000242988	up	1.45757	1.45757	0.54356		lincRNA:chr1:59504708-59506348 reverse strand	TAAAGCGGATCTTTTCGACTTACATATTCTTGCTCAACGTATATTGTATCTCAGTCATCA
A_55_P2604167	0.00843873	0.000262379	up	1.45754	1.45754	0.543537	Plxnc1	plexin C1 [Source:MGI Symbol;Acc:MGI:1890127] [ENSMUST00000181244]	CTTGGCTGTCACCTACAAAGCTAAACAGCAAGTCTTCTTATAACACACACTTGACATTTG
A_55_P2047116	0.00843873	0.000159826	up	1.45744	1.45744	0.543437		vj99b06.r1 Knowles Solter mouse blastocyst B1 Mus musculus cDNA clone IMAGE:945203 5'. [AA545603]	AGCAGGATTTATGTCTCATTGACCATTTACTAAGTAAACCATAGTTTCTGATTTGCTCAC
A_55_P2730801	0.00843873	0.000261266	up	1.4574	1.4574	0.543395	Ntrk3	neurotrophic tyrosine kinase, receptor, type 3 [Source:MGI Symbol;Acc:MGI:97385] [ENSMUST00000206500]	CCCCATGTGGGAGACCATCAGTATATTTTAAAAATGTCTTTGGAATAAACACTCCAATGG
A_30_P01031384	0.00843873	0.00019201	up	1.45731	1.45731	0.543307		lincRNA:chrX:121032646-121038407 reverse strand	CTGAAACTAAGACACCAGAAAATTTTACATCTGAAAAAAGATCTTCTGAATCCACCAGGA
A_30_P01029811	0.00843873	0.000182309	up	1.45709	1.45709	0.543093		lincRNA:chrX:122648893-122652122 forward strand	CTGGCATTAGAAACCAACATCTCACTGCTTAAAAGTTTTACATTTCCTACTCTTTTTGGA
A_55_P2054680	0.00843873	0.000258004	up	1.45685	1.45685	0.542857	Olfr688	Mus musculus olfactory receptor 688 (Olfr688), mRNA [NM_001011533]	ATTCTGGTCTATGCTTCTTACGCTTTGATTATTCGCTCAGTGCTGAGGCTGAACTCCACT
A_55_P2410711	0.00843873	0.000258732	up	1.45676	1.45676	0.542763	4930434J08Rik	BB387048 RIKEN full-length enriched, 0 day neonate cerebellum Mus musculus cDNA clone C230049M24 3'. [BB387048]	TGAATATAGCAATATTCTTGACTCTGAGTGATAAATATACCAGTGCTTGTCATACTCTGC
A_51_P388202	0.00843873	0.000221613	up	1.45673	1.45673	0.542732			TTATGTTAATTTTTTAATAATTTGCATTTATTATCGAGCTAAATACTCTAGTCTAGACGT
A_51_P170316	0.00843873	0.000112921	up	1.45666	1.45666	0.542664	Vmn1r148	Mus musculus vomeronasal 1 receptor 148 (Vmn1r148), mRNA [NM_030736]	AACAAGAGCCCCTAAATACTGCCAAATACAGAAGACATCTTCACTAATAACATTAAGTAC
A_52_P402127	0.00843873	0.000418267	up	1.45665	1.45665	0.542655	Mup11	major urinary protein 11 [Source:MGI Symbol;Acc:MGI:3709617] [ENSMUST00000154733]	GAAACAAACCTAGTTGGCTACCAGTCATTTTTGAATGCTGGAGAGTCCTATCCTTATTCT
A_52_P658070	0.00843873	0.000188612	up	1.45664	1.45664	0.54264	Trappc8	Q69ZT3_MOUSE (Q69ZT3) MKIAA1012 protein (Fragment), partial (28%) [TC1598572]	AATAATTTGTTATTTTATTCATCAGTATATTTATTTAAAAATACATAATTTGTTCTCTAG
A_55_P2029289	0.00843873	0.000256339	up	1.45657	1.45657	0.542576	Smad1	SMAD family member 1 [Source:MGI Symbol;Acc:MGI:109452] [ENSMUST00000109885]	CTCTCTTCAGCCCAAAGCTGCAGATTCAAAATTTATTGACTTTTTTCTTTCTGCAAATAC
A_52_P228948	0.00843873	0.000199575	up	1.45651	1.45651	0.542511	Rpgrip1	retinitis pigmentosa GTPase regulator interacting protein 1 [Source:MGI Symbol;Acc:MGI:1932134] [ENSMUST00000181673]	AAATCTTAATAATTTGGTAACCAAGTAGTTTTTATATGACATTTATTCAGAAACACTTGT
A_51_P143773	0.0288314	0.00248991	up	1.45644	1.45644	0.54245	4930578I07Rik	PREDICTED: Mus musculus RIKEN cDNA 4930578I07 gene (4930578I07Rik), misc_RNA [XR_168730]	ATTCCCTATTAGTGTAGTCAAGAAAGTCTTTCATACCACTGTCTAGCTTCACATTGCTTT
A_52_P1163526	0.00843873	0.000259499	up	1.45639	1.45639	0.542398	1700022E09Rik	Mus musculus RIKEN cDNA 1700022E09 gene (1700022E09Rik), long non-coding RNA [NR_040568]	ATTTATAAATCAAAGAATAAAATCTTGCTACAAATAGCACAATGTAAATACATTTCTCAA
A_30_P01022517	0.00843873	0.000260844	up	1.45621	1.45621	0.542217		lincRNA:chr10:21710544-21710942 forward strand	ACAATGCATTTCAAACCAGTTCCTCTAGTATATGGAGAAATCGTCTTCTGTGAAGCTTTG
A_66_P102346	0.00843873	0.000247507	up	1.45619	1.45619	0.542196		immunoglobulin kappa variable 1-110 [Source:MGI Symbol;Acc:MGI:4439558] [ENSMUST00000103321]	CATCTCTTGCAGATCTAGTCAGAGCCTTGTACACAGTAATGGAAACACCTATTTACATTG
A_55_P2079890	0.00843873	0.000191888	up	1.4561	1.4561	0.542107	Gm29243	PREDICTED: Mus musculus predicted gene 29243 (Gm29243), ncRNA [XR_378865]	CCAAGGTCTTTCAAGATATGCAAATGAAGCATCCTTTTTAAATTCAAATTGTGGCATAGC
A_66_P138632	0.00843873	0.000199522	up	1.45607	1.45607	0.54208	1700100L14Rik	Mus musculus RIKEN cDNA 1700100L14 gene (1700100L14Rik), long non-coding RNA [NR_045934]	ATGCCAGCTGGGAGCTGTGCTCATCAATCACTTCAGAAATGGTTTCTTCCAAATAAACGA
A_66_P111854	0.00843873	0.000192837	up	1.45596	1.45596	0.541972	4930439A04Rik	PREDICTED: Mus musculus RIKEN cDNA 4930439A04 gene (4930439A04Rik), transcript variant X2, ncRNA [XR_865354]	ATTAACTTTTCCAGCTCAGCGGATGGTACCACAGCTTTCCAGAACAAGGCAAAAAGTGAG
A_66_P134578	0.00843873	0.00021378	up	1.45571	1.45571	0.541724	Olfr917	Mus musculus olfactory receptor 917 (Olfr917), mRNA [NM_001011864]	CTCTCCTGTACGACCACACGTGTCAATGAGGTTGTAATTTTTGTTGTTGGGAGCATCAAT
A_66_P139094	0.00843873	0.00022889	up	1.4556	1.4556	0.541616	Mrgpra9	Mus musculus MAS-related GPR, member A9 (Mrgpra9), mRNA [NM_001288801]	ATTCTGGATTAAGAATGGTTTTGCTGTATTTGATTTTAACTTTTATCTAGCATCAACTGT
A_66_P101231	0.00843873	0.000190993	up	1.45555	1.45555	0.541562	Gm28644	PREDICTED: Mus musculus predicted gene 28644 (Gm28644), transcript variant X1, ncRNA [XR_373285]	CTATACCTGTAAAATAGAAGTGTAGGAGAGGATCCTCTATGACGTCTCCTAGCTCTGTAG
A_52_P247233	0.00843873	0.000255577	up	1.45547	1.45547	0.541481	Atf7ip2	activating transcription factor 7 interacting protein 2 [Source:MGI Symbol;Acc:MGI:1922579] [ENSMUST00000133674]	TGGATCCTGTCTAACACAGATACTCACTTTATGTTGTATGTGGAAACAATCTGAAGTTTA
A_51_P253143	0.00843873	0.000257737	up	1.45514	1.45514	0.541154		DDHD1_MOUSE (Q80YA3) Probable phospholipase DDHD1 (DDHD domain protein 1) (Phosphatidic acid-preferring phospholipase A1 homolog) (PA-PLA1) , partial (11%) [TC1645641]	TTAACACGAGTTATTTTAGTGGAATTGTTTGTCTATGACTACCAGTTGGAGAGATCCTTA
A_55_P2003941	0.00843873	0.000214924	up	1.455	1.455	0.541015	Mrgprx2	Mus musculus MAS-related GPR, member X2 (Mrgprx2), mRNA [NM_001034868]	GGAATTGTGATCCTCCCTATGAAATATATTTTTATGAGTAGTCTTTGTCATCATGGCAAC
A_66_P113872	0.00843873	0.000207027	up	1.45499	1.45499	0.541009	1700042O13Rik		CCGCAGCCTAATTTCATTTTCTTTTACTGTTCTTTCAGACATTGAAAACCATTCTTAAAT
A_55_P2721658	0.00843873	0.000263875	up	1.45486	1.45486	0.540881	Ltbp1	latent transforming growth factor beta binding protein 1 [Source:MGI Symbol;Acc:MGI:109151] [ENSMUST00000127458]	CGATTCTTTGTTCTTGGTCCAAGCAGAAATGTGCTAGAAATTGAAGATACATTTGACAAA
A_55_P2550400	0.00843873	0.000203977	up	1.45463	1.45463	0.54065	Gm31409	PREDICTED: Mus musculus predicted gene, 31409 (Gm31409), transcript variant X4, ncRNA [XR_379704]	AGTCCTCAGAGGCCATTGAGATAAAACAACTTTATTACCTAATGTGACTCATCCTTTTCC
A_66_P115512	0.00843873	0.000191812	up	1.45462	1.45462	0.540639	Gm12339	BY705390 RIKEN full-length enriched, adult male cerebellum Mus musculus cDNA clone 1500011J19 5'. [BY705390]	GGTACAGAGAGCCGAAGGCTCACTGAAGCCGAGACTCCATCTCTGTAGTTATGCACACAT
A_66_P101125	0.00843873	0.000204446	up	1.45455	1.45455	0.540572	AY512915	Q32M14_MOUSE (Q32M14) Cr2 protein, partial (62%) [TC1635663]	ACTGCTGGTGTATTTTATTCTTGAATGCCACTGTTATAATCTTTATGGACTATCTGATGG
A_55_P2546416	0.00843873	0.000197684	up	1.45454	1.45454	0.540567	Gm31882	PREDICTED: Mus musculus predicted gene, 31882 (Gm31882), transcript variant X2, ncRNA [XR_882072]	TGGTTAAGTAGCATGTATCATGTTTTAGGACTAAGTTCCTTTGCACCTCAGACATCTGTA
A_51_P184414	0.00843873	0.000198901	up	1.4544	1.4544	0.540426	Olfr1340	Mus musculus olfactory receptor 1340 (Olfr1340), mRNA [NM_146304]	CTTATTTACAGTCCTGGGTAATGGACTCATTGTTACCCTGATTAGAATAGATGCTCGTCT
A_52_P439208	0.00843873	0.000224216	up	1.45439	1.45439	0.540414	Olfr1019	Mus musculus olfactory receptor 1019 (Olfr1019), mRNA [NM_147015]	CTCAGATACCTACATTAGTGAGATACTGCTGTTTAGTTTGTGTGGCTTCATTGAGTTCAG
A_52_P434616	0.0101641	0.000655617	up	1.45428	1.45428	0.540302	Ccdc178	Mus musculus coiled coil domain containing 178 (Ccdc178), mRNA [NM_027616]	TTGAGATGCAGGAGTTTATACGAAGACAAGTACTCTATAATATGGCTTTGTTAGAAGTAG
A_55_P2011620	0.00843873	0.000217875	up	1.45427	1.45427	0.540294	Gpr141	Mus musculus G protein-coupled receptor 141 (Gpr141), mRNA [NM_181754]	GCCCATCTATTTCTATGGGCCTACATATATAGAAAACTGTTATCTATAACATAGACATGC
A_51_P390046	0.00843873	0.000227486	up	1.45399	1.45399	0.540015	Olfr186	Mus musculus olfactory receptor 186 (Olfr186), mRNA [NM_146321]	CCTGTACTGATCCTACTCTTAATCTCCTATTAGTATTTATTTTGTCTGGTTCAATACAGG
A_52_P460825	0.00843873	0.000209608	up	1.45398	1.45398	0.540007	A930104D05Rik	BB284019 RIKEN full-length enriched, adult retina Mus musculus cDNA clone A930104D05 3'. [BB284019]	GCGCTGATGATCATTATCATCTGTCGTTATCATTACTATTTTTTGAATACCCACTTGGCA
A_55_P2510983	0.00843873	0.000246314	up	1.45396	1.45396	0.539992	Nsun4	NOL1/NOP2/Sun domain family, member 4 [Source:MGI Symbol;Acc:MGI:1919431] [ENSMUST00000165493]	TCCTCACAGTAAGAAGAAATAATGACCAGAATGCATGTTCTGACCAGAACAAAAACCCAG
A_52_P1187893	0.00843873	0.000194892	up	1.45389	1.45389	0.539917	Gm20110	Mus musculus predicted gene, 20110 (Gm20110), long non-coding RNA [NR_038019]	TCATCTACTTTCTAACCAGAGTTACGGTAGTCTGTAATGCTTAGATGCATACAAGAAGTG
A_51_P427619	0.00843873	0.000202227	up	1.45387	1.45387	0.539898	Tbx20	Mus musculus T-box 20 (Tbx20), transcript variant 1, mRNA [NM_194263]	ACTAAGGAGCATGTAAGACACTGCATTTAAATTCATGTTCTTATTCTGTATTCTACCGAG
A_55_P2566931	0.00843873	0.000215406	up	1.45387	1.45387	0.539896	Gm36196	PREDICTED: Mus musculus predicted gene, 36196 (Gm36196), ncRNA [XR_373720]	AAGGCAAGTGCCTGTATTGGGCTGTGTTTTACTCAGTCACAGAGCTTATAAGAATTGAGA
A_52_P76104	0.00843873	0.000261826	up	1.45381	1.45381	0.539838	1700016D18Rik		GCCTGTCTAGAGGTTTGTCCCCTTAATTGTTCATTAATGTCAATAAATCATATTGTCCTG
A_66_P136700	0.00843873	0.000264277	up	1.45367	1.45367	0.539703		Q4SBT5_TETNG (Q4SBT5) Chromosome 19 SCAF14664, whole genome shotgun sequence. (Fragment), partial (14%) [TC1620468]	TTTCCCTTTATAAACTGCCATTTGTCCGTGGGCCAAATCTGTTTCCTCACTACCCAAAGG
A_55_P2042788	0.00843873	0.000200934	up	1.45366	1.45366	0.539687		CJ236604 RIKEN full-length enriched mouse cDNA library, pooled tissue 10 Mus musculus cDNA clone K630118A04 3', mRNA sequence [CJ236604]	GATAAATAAATACCGCAATGCTGGGCACATAGATGCTGCTAAATAAATATTGGTTGAATG
A_51_P314465	0.00843873	0.000199954	up	1.45327	1.45327	0.539299	Lce1e	Mus musculus late cornified envelope 1E (Lce1e), mRNA [NM_026811]	CTCTGAGTTCCTGAAATCTCCTGGGAAATGTTCTATGTTCTCCTCAGGATATGAAAATTT
A_52_P851065	0.00843873	0.000267594	up	1.45321	1.45321	0.539242		AV244289 RIKEN full-length enriched, 0 day neonate head Mus musculus cDNA clone 4831429J18 3'. [AV244289]	CCCATCAGTTCTAAAGCTTTAAAGAATCCTGACTAATAAACATACTTAGCTTCCCTTCAA
A_51_P406613	0.00843873	0.000247308	up	1.45318	1.45318	0.539215		UI-M-BH0-akb-h-12-0-UI.r1 NIH_BMAP_M_S1 Mus musculus cDNA clone UI-M-BH0-akb-h-12-0-UI 5'. [BE656555]	GGTTGGAGTTATTCTCAGATTAACCCTAATTGCCACATAATTTCTACATTTGAAAAAGGG
A_66_P109735	0.00843873	0.000202776	up	1.45316	1.45316	0.539194	Runx3	runt related transcription factor 3 [Source:MGI Symbol;Acc:MGI:102672] [ENSMUST00000156478]	TGTGATCTCTTTCGAGTAAAGGAGAGTTTTCTCGCAGGTTCTCGCAGGGTTTAGCAACTT
A_51_P203382	0.00843873	0.000207209	up	1.45312	1.45312	0.539158	Olfr1053	Mus musculus olfactory receptor 1053 (Olfr1053), mRNA [NM_001177857]	CAGTCATTTCTACTGTGATGGTATTTTCTTGTTACCTATGTTGTGTTCAAATGCTGAAGA
A_66_P118986	0.00843873	0.000247499	up	1.4531	1.4531	0.539132	Olfr952	Mus musculus olfactory receptor 952 (Olfr952), mRNA [NM_146503]	ATCTTCCTATCTGTCTATTTGTTTACAGTTGTTGGAAACTTAGGAATGATTGTCTTGATT
A_52_P1098851	0.00843873	0.000217322	up	1.45309	1.45309	0.539127	Lhx9	LIM homeobox protein 9 [Source:MGI Symbol;Acc:MGI:1316721] [ENSMUST00000046870]	GAGCTTAAATCTTGACCTTTCGTATTTCTCTTACATTTTGGGCATTTACCACTAACCAGA
A_52_P350358	0.00843873	0.000260445	up	1.45305	1.45305	0.53908	Gm5347	Mus musculus predicted gene 5347 (Gm5347), mRNA [NM_001079931]	CTGTAGCAGCAACTGTGTTTTCAAACCAGGTGCTAAATGTGCTTTTGGACGTTGTTGTAA
A_51_P441199	0.00843873	0.000240228	up	1.45303	1.45303	0.539068	Olfr19	Mus musculus olfactory receptor 19 (Olfr19), mRNA [NM_146335]	AATTCCCCACTTTGTTTGTGAGCTTAATCAACTGGTACTACTTGCCTGTAATGACACCTT
A_65_P14892	0.00843873	0.00020148	up	1.45286	1.45286	0.538895		H3054B02-5 NIA Mouse 15K cDNA Clone Set Mus musculus cDNA clone H3054B02 5', mRNA sequence [BG080473]	CCTATTTTTATAGTATTTGGAAACATTTTACTACCAACTTCAACTTATATTCATATTAAG
A_52_P691728	0.00843873	0.000205566	up	1.45281	1.45281	0.538842			CTGGTATCTAGTGACCTAAAAAGATAAGTTCTGAGTCTTCATATCACTTAAAGCTATTGG
A_30_P01025866	0.00843873	0.00026819	up	1.45279	1.45279	0.538824		lincRNA:chr1:52507332-52514490 reverse strand	TCAAAAGTCGAAGAAGTGTTGAATGACTGGAAACTGATTGAACACTCTGGAAAAACCACT
A_55_P2101085	0.00843873	0.00020722	up	1.4527	1.4527	0.538735	Olfr785	Mus musculus olfactory receptor 785 (Olfr785), mRNA [NM_001305430]	CCTCTCATATGATTGTCATCTCCATGTCCTATGGAAGTTGCATTTTTATCTATGTGAAAT
A_52_P662142	0.0129607	0.000934663	up	1.45266	1.45266	0.5387	BC061212	Mus musculus cDNA sequence BC061212 (BC061212), mRNA [NM_198667]	TGTCTATGGCAAGAGAGCCAGACTTTGTTTTTGCTGGCGGTGAACATGGATTCAGAACTT
A_55_P1963384	0.00843873	0.000223202	up	1.45261	1.45261	0.538649	Mthfs	5, 10-methenyltetrahydrofolate synthetase [Source:MGI Symbol;Acc:MGI:1340032] [ENSMUST00000085256]	GTTGTGATTTTAAGTGTAAAAATAAAATAATATAAAATCCTATTTAGAAATCAATAGAAA
A_66_P119550	0.00843873	0.000234129	up	1.45241	1.45241	0.538448		olfactory receptor 607 [Source:MGI Symbol;Acc:MGI:3030441] [ENSMUST00000119283]	TCCTGGCAAATCTCTATCTACTGATACCCCCAACCATGAACCCCATTGTTTATGGAATAA
A_66_P138542	0.00843873	0.000242327	up	1.45235	1.45235	0.538393		predicted gene 17198 [Source:MGI Symbol;Acc:MGI:4938025] [ENSMUST00000171792]	TACACAAAGGCCATTGCTCTCAACTTCATTGATACCCAAAGAGCCCAAAACCAGATCAAT
A_55_P2167086	0.00843873	0.00025899	up	1.45233	1.45233	0.53837	BC049730	Mus musculus cDNA sequence BC049730 (BC049730), mRNA [NM_199150]	AATGTCACTTTATCCTCACAGGGACTACTTGTCCCGAGCATCTTACTGACCTGGATGTTT
A_51_P486053	0.00843873	0.000336982	up	1.45231	1.45231	0.538353	Sgpp2	Q8LGS1_ARATH (Q8LGS1) Senescence-associated protein SAG102, partial (5%) [TC1616005]	AATCCTTTCTGATGACAAGAACTACTTGTGGGAGAATAGAAATCTAAGGATTAAAGGAAC
A_52_P242397	0.00843873	0.000206563	up	1.45221	1.45221	0.538253	4930512H18Rik	PREDICTED: Mus musculus RIKEN cDNA 4930512H18 gene (4930512H18Rik), transcript variant X2, misc_RNA [XR_379016]	TTCTTTTGCCACAGCAATTTGATAAAACCTATTTCGGGAAGGAATGTCCTCGGAACTGGA
A_55_P2424437	0.00843873	0.000209316	up	1.45221	1.45221	0.53825	AA763515	H3094H10-3 NIA Mouse 15K cDNA Clone Set Mus musculus cDNA clone H3094H10 3', mRNA sequence [BG071123]	TCTTGGCTTGACCAAAAGTCACGGCAGATTTTCTCTTGTTTTAGGTCTAGAAATTGTCTG
A_55_P2086279	0.00843873	0.000264181	up	1.45202	1.45202	0.538062	Gm7609	Mus musculus predicted pseudogene 7609 (Gm7609), mRNA [NM_001081746]	TTCTCAATCACCACATCTCTCACCGTTGTCATTATCGCAATAGTGTCACAGAGTCTGCAG
A_55_P2127223	0.00843873	0.00026943	up	1.45193	1.45193	0.53797		RIKEN cDNA 4931422A03 gene [Source:MGI Symbol;Acc:MGI:1918236] [ENSMUST00000056170]	GCGATTGCCCTTACTCAAGGGCATTAAATTAAAAAGTAATGTAGCCGGTGATTCTTTTTT
A_55_P2739634	0.00843873	0.000264911	up	1.45193	1.45193	0.537969		GB	TTCCACGATCTCTGGGTGAAGAATCGTGTTGTTGACATTGAACTTGCTAATGCCCTCGAA
A_52_P549190	0.00843873	0.00020476	up	1.45192	1.45192	0.537962	Cldn8	Mus musculus claudin 8 (Cldn8), mRNA [NM_018778]	AAAGATGTTGTCCATATGTATTTCAACTCCTGAGAATTCATATGAACTAAGAGCAGTGCT
A_66_P121877	0.00843873	0.000263689	up	1.45191	1.45191	0.537952			TCATTTGTTGAACCATCTTGGGAAAATGTACAGGTTTTATTCTTACTAAACCACTGAATA
A_51_P392594	0.00843873	0.00022598	up	1.45173	1.45173	0.537771	Prss39	Mus musculus protease, serine 39 (Prss39), mRNA [NM_009355]	CAATCGATTTGGCTCAGGATTCTGTGATTTGTCTACTGATCTATTCACCAAGAGCCACTT
A_52_P255605	0.00843873	0.000266406	up	1.45164	1.45164	0.537685	E430021H15Rik		TGAATTATATTAATATACTAGTATATTAATATTTAGCAATATTGAGTTATAATAGAAGAT
A_52_P883993	0.00843873	0.000352065	up	1.45164	1.45164	0.537681		BB430359 RIKEN full-length enriched, adult male hippocampus Mus musculus cDNA clone C630032P22 3'. [BB430359]	TTTGTCCCTACTAGGTGTGCGCATGCTGATTTTAGAACTACCAGTCAGTATTTGCATATA
A_52_P1075947	0.00843873	0.000208111	up	1.45156	1.45156	0.537604	Gm19303	Mus musculus predicted gene, 19303 (Gm19303), long non-coding RNA [NR_045092]	GTTACACGTTTGATTTGTGTTGAGAACAATTGGTACTCTGACATAATTAAAGCAGTTCTG
A_55_P2008933	0.00843873	0.00012895	up	1.45152	1.45152	0.537565	Slc17a3	Mus musculus solute carrier family 17 (sodium phosphate), member 3 (Slc17a3), transcript variant 1, mRNA [NM_134069]	CCCTTTCACCCAGACTTCTTTTGAAGAAAATATGAGAGGAATAAAACATCGAGTAAAATG
A_52_P144791	0.00843873	0.000256744	up	1.45139	1.45139	0.537436	Nkx1-2	NK1 transcription factor related, locus 2 (Drosophila) [Source:MGI Symbol;Acc:MGI:104806] [ENSMUST00000054562]	AACATTGTAGTCTTGAGACAATTCACTTTCCTATTATGAGGGATGATAGGAAAATAACCC
A_66_P125752	0.00843873	0.000211897	up	1.45091	1.45091	0.536956	Ube2uos	PREDICTED: Mus musculus ubiquitin-conjugating enzyme E2U (putative), opposite strand (Ube2uos), ncRNA [XR_867958]	TAGCCTTGATGTCTGTTTTCCAGTTTTTAACTTCTTGGTTCTTTGGACAAAGAAACACAT
A_55_P1969665	0.00843873	0.000256137	up	1.45082	1.45082	0.536873	Hsd3b4	Mus musculus hydroxy-delta-5-steroid dehydrogenase, 3 beta- and steroid delta-isomerase 4 (Hsd3b4), transcript variant 1, mRNA [NM_001111336]	CGCATTTCGTGTCTGAGAAAATTCCCATACCTTTATGAAGCTCAAAGAAAAGAACAATAA
A_30_P01030181	0.00843873	0.000229215	up	1.45073	1.45073	0.536777		lincRNA:chr3:27757764-27757922 forward strand	TATGTTTTTTTCTTTATATTTCTCTCTGGGAGAATTGAGTCTGGTGGGAAATCTTGAATA
A_52_P86635	0.00843873	0.000244505	up	1.45047	1.45047	0.53652	D030068K23Rik	Q99386_MOUSE (Q99386) ATPB2 GENE, partial (16%) [TC1590953]	CCCTATAAAAATTGAATGGCCTTTTCTCACATCACTAGAAGGTCAATCCTCAGATTCATA
A_51_P205155	0.00843873	0.000264588	up	1.45027	1.45027	0.536321	Olfr1038-ps	Mus musculus olfactory receptor 1038, pseudogene (Olfr1038-ps), mRNA [NM_147013]	ACATGGTAGCTGTTACTATTTTTTATGGTACGCTCATCTTCATGTATCTACAGCCCAAAT
A_66_P118047	0.00843873	0.000197155	up	1.45022	1.45022	0.536274	Gm4606		CCTTCTCAATAACCATACATTTTCTCAAGAAAGACAGACAGCTGGGAAATACTACAAAAG
A_55_P2540914	0.00843873	0.000193747	up	1.45022	1.45022	0.536271	Gm34628	PREDICTED: Mus musculus predicted gene, 34628 (Gm34628), ncRNA [XR_390589]	GAAGACATCTCAGAGTTGGTTGGTAATTCTGAGTCACAGTTTCTCTTTAGATGCAATGTT
A_55_P2353034	0.00843873	0.000263938	up	1.45012	1.45012	0.536174	4833419O12Rik	GB	GGGAACAATTCCCCTGGAATGTGTAAGCCCTGAACAAATAAATTTTGAAGAGCCTTTGTC
A_55_P2047553	0.00843873	0.000256345	up	1.45009	1.45009	0.536139		predicted gene 44527 [Source:MGI Symbol;Acc:MGI:5753103] [ENSMUST00000182210]	TTTCTACTCTTCAATTTTTGTAGAAATAGGGAGAGTCACTCCTTCTACATGCATATGGTT
A_55_P2571607	0.00843873	0.000213058	up	1.44971	1.44971	0.535765	Gm35762	PREDICTED: Mus musculus predicted gene, 35762 (Gm35762), ncRNA [XR_376931]	TTATGCATTGTACATCTGATACCGAAGATATTAGAGCTAATATCTCTGACGTGCTCAAAC
A_66_P116323	0.00843873	0.000151962	up	1.44958	1.44958	0.535636	Mup6	major urinary protein 6 [Source:MGI Symbol;Acc:MGI:3650962] [ENSMUST00000107521]	TTACTATCCATACAGCATCCTGTGACAAGTTTCTGAGATCTGCCTTTCATCGTGTCTCAC
A_66_P107348	0.00843873	0.000257588	up	1.44946	1.44946	0.535518	Olfr955	Mus musculus olfactory receptor 955 (Olfr955), mRNA [NM_207141]	CCTTACCTTCCTATCTGTCTATTTGTTTACAGTTGTTGGAAACCTTGGCATGATTGTATT
A_66_P120873	0.00843873	0.000260756	up	1.44942	1.44942	0.535475	Olfr205	Mus musculus olfactory receptor 205 (Olfr205), mRNA [NM_001011736]	ATTTTTGCTTTCTTCCATACAAATCAGTACCTCTGTGACTATTATAGTCTCTTATGCCCG
A_66_P125618	0.00843873	0.000205167	up	1.44933	1.44933	0.535382	Ccdc7b	Mus musculus coiled-coil domain containing 7B (Ccdc7b), transcript variant 1, mRNA [NM_001168369]	GGCTAATCGAGTGACTATGATGATGAAAATATTTGAAAACCAGACAGCTATGTTACACAA
A_51_P334362	0.00843873	0.000204375	up	1.44924	1.44924	0.535294	Olfr1188	Mus musculus olfactory receptor 1188 (Olfr1188), mRNA [NM_146919]	TTTCCCATGGATAAAGCAATAGCCGTGTTTTATATCATCATCACACCTTTGTTAAATCCT
A_66_P121125	0.00843873	0.000240461	up	1.44903	1.44903	0.535085	Ceacam19	Mus musculus carcinoembryonic antigen-related cell adhesion molecule 19 (Ceacam19), mRNA [NM_177036]	CCCTAACTTAAGTGACTTCTCTGGGGAGTCACAATTTTCCAGGCTCTTTCTAAACACGTT
A_55_P2050832	0.00843873	0.000262961	up	1.44902	1.44902	0.535074	Olfr769	Mus musculus olfactory receptor 769 (Olfr769), mRNA [NM_146267]	CAAGTGAAAGAGGCCTTCAAAGACACTGTAAAACGAATTGTCTTTCTCACTAAGAAGTAA
A_51_P349713	0.00843873	0.000199696	up	1.44893	1.44893	0.534985	Impg1	PREDICTED: Mus musculus interphotoreceptor matrix proteoglycan 1 (Impg1), transcript variant X1, mRNA [XM_006511328]	CTTACACAGTAGATTATTTTGTTGCCCATGATTTCTGAATTGCTCTTCAGAGAGACAGAC
A_30_P01026010	0.00843873	0.000198523	up	1.44884	1.44884	0.534903		lincRNA:chr18:77805693-77811218 reverse strand	TCTTGACTAAGGAATATGGGGCCCAGAAGTTTACTCTAAGCTTATAGTGTGGCCAGTGCA
A_52_P90463	0.00843873	0.000220034	up	1.44871	1.44871	0.534771	Olfr435	Mus musculus olfactory receptor 435 (Olfr435), mRNA [NM_146653]	TCATGTAATTCTTTTTGCATTGTTCTCTGTCTGCTACATCTTTACATTGTTAGGGAATGG
A_51_P455166	0.00843873	0.000262059	up	1.44858	1.44858	0.534643	Prl4a1	Mus musculus prolactin family 4, subfamily a, member 1 (Prl4a1), mRNA [NM_011165]	GTCCCAGTGATCATTCTCGACAATGCACTTGTGTAAAGTACATGAGTATAATGGCTCTGT
A_52_P883300	0.00843873	0.000217461	up	1.44849	1.44849	0.534546	E130202H07Rik	ODO2_MOUSE (Q9D2G2) Dihydrolipoyllysine-residue succinyltransferase component of 2-oxoglutarate dehydrogenase complex, mitochondrial precursor (Dihydrolipoamide succinyltransferase component of 2-oxoglutarate dehydrogenase complex) (E2) (E2 , partial (4%) [TC1611398]	TTGCCGCTGCGTTACAGCTTGTCGTCTTAATCTTGAAATGAGACCTGGTTCACTTGATCT
A_52_P627269	0.00843873	0.000264753	up	1.44824	1.44824	0.534298	Ces2b	Mus musculus carboxyesterase 2B (Ces2b), mRNA [NM_198171]	TTTTTGTTTGTTCCAACACTTACATAGCATTTGTCACCTCAGTCTTTGAGCTTTCCTGTG
A_66_P134904	0.00843873	0.000222252	up	1.4482	1.4482	0.534256	Dsg1b	Mus musculus desmoglein 1 beta (Dsg1b), mRNA [NM_181682]	GCAGTGGATATGGCAAATATTTTAAAGGCCACAATATGACCAATTTTAACTGTACAGAAC
A_55_P2727009	0.00843873	0.000231873	up	1.44804	1.44804	0.534102	4930542C16Rik	BY705982 RIKEN full-length enriched, adult male testis Mus musculus cDNA clone 1700010J08 5'. [BY705982]	GGACAGCAGAAGAGATCCTGCTGTTCTTTTGCTAATAAAAACTGTTGTGATTACATTTTC
A_55_P1978033	0.0229857	0.00194822	up	1.448	1.448	0.534063		immunoglobulin kappa variable 3-10 [Source:MGI Symbol;Acc:MGI:1330821] [ENSMUST00000103397]	ATCCTGTGGAGGCTGATGATGCTGCAACCTATTACTGTCAGCAAAATAATGAGGATCCTC
A_30_P01022435	0.00843873	0.00025383	up	1.4479	1.4479	0.533963		lincRNA:chr4:10407110-10724958 reverse strand	CAAGAACATCATCATGGAATGTTTTCTTTAAGCTGACCAGTTTGCTGGAATAATCTACTT
A_55_P2878967	0.00843873	0.000377537	up	1.44776	1.44776	0.533824	Prss3	Mus musculus protease, serine 3 (Prss3), mRNA [NM_011645]	AGGTCTGCAACTATGTGGACTGGATTCAGGACACAATTGCTGCCAACTAGAAATTCCCAT
A_52_P528490	0.00843873	0.000197402	up	1.44775	1.44775	0.533809	Phospho2	phosphatase, orphan 2 [Source:MGI Symbol;Acc:MGI:1920623] [ENSMUST00000128765]	AATCTTTAATAGATCAGATTATACTGAAACACATTACTTATAAATTATGTGTATCAAGGC
A_55_P1989360	0.00843873	0.000248696	up	1.44767	1.44767	0.533733	Vmn1r2	Mus musculus vomeronasal 1 receptor 2 (Vmn1r2), mRNA [NM_001167534]	CTCATCACCAATATGAGATCTAGTTCCAATCTGTTTTTACCCTGCTTAGGTAAGAGATAA
A_55_P2143896	0.00843873	0.000216352	up	1.44766	1.44766	0.533721	Slc17a2	Mus musculus solute carrier family 17 (sodium phosphate), member 2 (Slc17a2), mRNA [NM_144836]	GTGTACAATAAACTCTAAGGCACCTCCATATAGATGGCTTATTCTATTTTTGCCTCAATT
A_55_P2103249	0.00843873	0.000179432	up	1.44762	1.44762	0.533678	Cxcr1	Mus musculus chemokine (C-X-C motif) receptor 1 (Cxcr1), mRNA [NM_178241]	CGTGTTGCCTTTCATACGTCTCTCACCGCTATTTATTAAACCTCTGAGAATTACCGGAAA
A_52_P714949	0.00843873	0.00014747	up	1.44758	1.44758	0.53364	Gm4668	PREDICTED: Mus musculus predicted gene 4668 (Gm4668), transcript variant X1, misc_RNA [XR_871323]	TCTACACATTCTCACTCTGAGAGTTAAAAGAAGAGGTTAAAAGATAGCTCAGTCTGTAAA
A_52_P462180	0.00843873	0.000235782	up	1.44753	1.44753	0.533595		BB247627 RIKEN full-length enriched, 7 days neonate cerebellum Mus musculus cDNA clone A730020G14 3'. [BB247627]	TTGAGAAGAAATTGCTCTAAATCAAATACAATGCTTCCTAATATACATTTCGGCCACTGG
A_52_P423238	0.00843873	0.000210954	up	1.44752	1.44752	0.533588	Pet2	Mus musculus plasmacytoma expressed transcript 2 (Pet2), mRNA [NM_008821]	GCATGCTTTGTTTCCTCATGAGTCATGTGACACAGTCAAATTATGGACGCAGTTGGAGAG
A_55_P1959041	0.00843873	0.000265241	up	1.44741	1.44741	0.533477	Tcaf3	Mus musculus TRPM8 channel-associated factor 3 (Tcaf3), mRNA [NM_203396]	CCCCCGTTATTAGAATCATCTTAATTCTTTTGTAAGGTAGAGATTAAATTACACAGCAGC
A_55_P2071012	0.00843873	0.00020798	up	1.44735	1.44735	0.533417	Vmn2r100	Mus musculus vomeronasal 2, receptor 100 (Vmn2r100), mRNA [NM_001104562]	GTCCCAAGTGTTACATTATCTTGTTGAGACCAGACAAGAATTCCTTTAATCACATCAAAA
A_52_P657729	0.00843873	0.000265353	up	1.44725	1.44725	0.533313	Asxl3	BB055193 RIKEN full-length enriched, 12 days embryo male wolffian duct Mus musculus cDNA clone 6720478I24 3'. [BB055193]	ATGGGCCTGATTTTAGTAACAGTCTTTCTTAGGATGTCAATTATTTGTGTCAAATCATGG
A_55_P2162379	0.00843873	0.000261625	up	1.44723	1.44723	0.533293	Actbl2	Mus musculus actin, beta-like 2 (Actbl2), mRNA [NM_175497]	GCAGTTGTTCCATCTGCAGATGTGCTTTCTTTTACAAAGCTTGCTTTTCATTTAATTTCA
A_55_P2044374	0.00843873	0.000228419	up	1.44718	1.44718	0.533242	Gm5460	PREDICTED: Mus musculus predicted gene 5460 (Gm5460), transcript variant X2, mRNA [XM_006519209]	AATGCAAAGAATCTCAACGACGTTATTTGCAGATTCAAGTTCAATGACTCCTCCATCATC
A_51_P211351	0.0321955	0.00281184	up	1.44714	1.44714	0.533206	Olfr677	Mus musculus olfactory receptor 677 (Olfr677), mRNA [NM_146358]	GTTCTACTTTCTAGCCACATTGTCGATAATTGATCTGTGTCTATCCACATCTACTATCCC
A_66_P130593	0.00843873	0.000229866	up	1.44694	1.44694	0.533008			ATTTAGTCTTGCATTGCTATCTCCATTGTGACTTTTAGTGATTATTCGTCCAATGATAGC
A_66_P113407	0.00843873	0.000275371	up	1.4469	1.4469	0.532966	Gm14164	Mus musculus predicted gene 14164 (Gm14164), long non-coding RNA [NR_033505]	CTTCTGTCCTTTTAGAACCATTTCTCGGGGTAACTTTCATAGACGATACTCGTGCAGTTG
A_52_P924138	0.00843873	0.000214983	up	1.44688	1.44688	0.532943			CCTACTTTAGTGAAAGCTTATTAGATCTTAAGAGTTTTACGATGGTGTCTTTAATGTTTT
A_55_P2038384	0.00843873	0.000232899	up	1.44668	1.44668	0.532748	Prkd3	protein kinase D3 [Source:MGI Symbol;Acc:MGI:1922542] [ENSMUST00000118991]	TTAAGTCACTGTCTTCTTAAAATACTTTGGAAAAATATTAGCTCAGTTATGTTTTAGAAA
A_52_P706656	0.00843873	0.000246098	up	1.4466	1.4466	0.532667	4930539C22Rik	Mus musculus RIKEN cDNA 4930539C22 gene (4930539C22Rik), long non-coding RNA [NR_040600]	CAGTTAATTTATACTATGTTTCAGTTTGTTACGGTAGATGTCTAAGACAGTACAGTCTGG
A_51_P183239	0.00843873	0.000211108	up	1.44643	1.44643	0.532499	Fancd2	Fanconi anemia, complementation group D2 [Source:MGI Symbol;Acc:MGI:2448480] [ENSMUST00000143535]	GCACTGTACAGCACTTGAGATTAGTCTCTAAGTCATGTCTGTCTTTGACTTCTTATTAGG
A_52_P915835	0.00843873	0.000265431	up	1.44629	1.44629	0.532355		BB368131 RIKEN full-length enriched, 16 days embryo head Mus musculus cDNA clone C130040M02 3'. [BB368131]	ACTATAGGGTCTTGTATATAAAATATAGGACTCATCTATAATATAGAAACTTATATAGAT
A_55_P2100982	0.00843873	0.00026333	up	1.44627	1.44627	0.532339	Olfr1219	Mus musculus olfactory receptor 1219 (Olfr1219), mRNA [NM_146899]	CTTCTGCATTCTCCTTTGAGAAAAACATGCTTATATTTATCAATGTCCTTACACCATTGC
A_51_P133468	0.00843873	0.000219825	up	1.44627	1.44627	0.532336	A230107O07Rik		GCATCTACATCATCATAACTTACTGAACCAATTCTCATTTATGCACTAACAATTGTGTCC
A_52_P867286	0.00843873	0.000222406	up	1.44625	1.44625	0.532313	Kansl1l	PREDICTED: Mus musculus KAT8 regulatory NSL complex subunit 1-like (Kansl1l), transcript variant X22, mRNA [XM_011238584]	ACTGTACTTCTTAAATATACAGTTAGCATAATATATTATTGTTACCAAGTTCCTAATCAC
A_55_P2057118	0.00843873	0.000254084	up	1.44622	1.44622	0.53229	Mid1	midline 1 [Source:MGI Symbol;Acc:MGI:1100537] [ENSMUST00000149258]	GTCCACTCAATTCTATATTTTAAAGAAGAAATCTTTCGTGGAGCTAGAGCGATGGCTTAA
A_66_P101043	0.00843873	0.000258326	up	1.44618	1.44618	0.532247	A130030D18Rik	PREDICTED: Mus musculus RIKEN cDNA A130030D18 gene (A130030D18Rik), misc_RNA [XR_374751]	TGGCACTCACATGTTCTTCCATTGTACATGAGGAACAAAATCAAGCTTTTGTAACTAAAA
A_55_P2744262	0.00843873	0.00027561	up	1.44616	1.44616	0.532231	Krtdap	Mus musculus keratinocyte differentiation associated protein (Krtdap), mRNA [NM_001033131]	GCACGTCATCACTGATATGTTCAAAAATGCATTTCCTTTCATTAACTGGGACTTCTTCCC
A_51_P457759	0.00843873	0.000230073	up	1.44609	1.44609	0.532156	Olfr1426	Mus musculus olfactory receptor 1426 (Olfr1426), mRNA [NM_146809]	TTTGTGTTGTTGGTGGTGTCATACACAGTCATTCTTATGATGCTTAGATCTCATTCAGGA
A_66_P101366	0.0108736	0.000724875	up	1.44604	1.44604	0.532104	Cldn34a	Mus musculus claudin 34A (Cldn34a), mRNA [NM_001199311]	GTGTAGTGGTGTGATTTTCATCTCTTACTCCTTTCCCTTAAACATACAAGTCCTTCCTAA
A_55_P2314316	0.00843873	0.000199487	up	1.44591	1.44591	0.53198	Hnf4aos	AGENCOURT_10836112 NIH_MGC_154 Mus musculus cDNA clone IMAGE:6761933 5', mRNA sequence [CA491940]	TTCTTCCGGAACCATAATCCCGATAACCACCGCGAAATCCTTGTGTCGTCCCGTCCTAGT
A_66_P101410	0.00843873	0.000235212	up	1.44568	1.44568	0.53175	Ly6k	GB	TTAGACCACTATGCCCAAGTTGATTGATAGATCAGTGGATAACTTTGTCCTTATGATAAA
A_55_P1963692	0.00843873	0.000208401	up	1.4456	1.4456	0.531671	Gm30784	PREDICTED: Mus musculus predicted gene, 30784 (Gm30784), transcript variant X1, ncRNA [XR_869565]	ATGCTGTCATGACTCCCACAAAAATCTTAGTCTCCATTTTGCAAATCACTTTGACATCTG
A_55_P2300621	0.00843873	0.000336957	up	1.44554	1.44554	0.53161	AI843588	BB194766 RIKEN full-length enriched, adult male spinal cord Mus musculus cDNA clone A330085D14 3'. [BB194766]	CTTCTGTTCACTATGAAGATCCCAGTAGTTCTCTTCTAAGTAAAGCAAAAGGACTAAATT
A_55_P2510118	0.00843873	0.000225064	up	1.44547	1.44547	0.53154	4930593A02Rik	Mus musculus RIKEN cDNA 4930593A02 gene (4930593A02Rik), long non-coding RNA [NR_045167]	GTTGTTTTCTGCTTCAAATACAGAAATCGCAGAAGAGCTTGAATTTTGTCTCAGGAATAA
A_51_P432468	0.00843873	0.000232178	up	1.44543	1.44543	0.531495	Tefm		GATTTTTTCCAGTGTGAGAGTACTCATCTTTGCCTTGAGTCGTAAATAACAGCTGGTCTG
A_55_P2344119	0.00843873	0.000217203	up	1.44537	1.44537	0.53144	4930511A02Rik	Mus musculus RIKEN cDNA 4930511A02 gene (4930511A02Rik), long non-coding RNA [NR_045966]	GATGGACTAAGGACAATTTTAAAATGCTCAAGTTTATTCATTCCATTGTATGTAGGCGTC
A_55_P2582029	0.00843873	0.000204509	up	1.44532	1.44532	0.531388	LOC102640957	PREDICTED: Mus musculus uncharacterized LOC102640957 (LOC102640957), transcript variant X2, ncRNA [XR_383610]	TAGTAACTGACTTTATTTCCTTTGACTTTGATAACCACAGTCTATTTAGGAAAGCCTCGT
A_55_P2745062	0.00843873	0.000206803	up	1.44523	1.44523	0.5313	Kdr		TTGTGGAATTGGAGGGAAATAAATCCTCTAACCTGAATAAAACCATCCCCAAAGAAAAAA
A_55_P2237385	0.0327714	0.00287279	up	1.44513	1.44513	0.531196	Gm29686		CCCCATGTGCTAGAATTACAGTTACATGCTATCATGCATACCTATAATCACTAAATACAA
A_55_P1959268	0.00843873	0.000312258	up	1.4451	1.4451	0.531166	Vmn2r11	Mus musculus vomeronasal 2, receptor 11 (Vmn2r11), mRNA [NM_001104622]	GGTGCATCTTTCTCCCAAAATGTTGTGTTATCTTAGTTAGACTAGATTCAAATTTTCTGC
A_52_P1003335	0.00843873	0.000241954	up	1.44509	1.44509	0.531159	5830473C10Rik	Mus musculus RIKEN cDNA 5830473C10 gene (5830473C10Rik), mRNA [NM_001252661]	ATGGAGGTTCTTAAAGCTCTACCCTTCATTGTTTACTTCAGCTACAGTAAATGTGAGTCT
A_52_P295129	0.00843873	0.000222523	up	1.44493	1.44493	0.531004	Cr1l	complement component (3b/4b) receptor 1-like [Source:MGI Symbol;Acc:MGI:88513] [ENSMUST00000193719]	TCATGAAGCTATAAGAACTCTAAACAGATTAAATATAAAGAGATCATTTAAACTGCATTT
A_66_P128042	0.00843873	0.000220875	up	1.44485	1.44485	0.530915		predicted gene, 44134 [Source:MGI Symbol;Acc:MGI:5690526] [ENSMUST00000203064]	GAGACATTCCCTTCTGAATGAGAAAAATGTCTTCTTCTAAGGGTCCATTGACTTTCATGG
A_51_P219250	0.00843873	0.0002752	up	1.44475	1.44475	0.530823	Gm19272		ATTTCCTCTAAGTCTTTTCTTTAATTACCGTAACAAGTACAGTTTGGACAATCTTAGGGC
A_51_P438880	0.00843873	0.000238401	up	1.44475	1.44475	0.530818	Olfr1246	Mus musculus olfactory receptor 1246 (Olfr1246), mRNA [NM_146792]	CCATGTGCATTGTAGTCTTTATCCTTCTCATAGTGTCTTATGGAATCATCCTTAAATCTC
A_66_P129209	0.00843873	0.000219616	up	1.44475	1.44475	0.530816	Gm12511	Q8VHE1_MOUSE (Q8VHE1) LATS2C, partial (8%) [TC1592022]	GCCACCAGGGCCGTTCAGCTTAGATTTTAAAATTCACTCTAACTCATGTTCATTGCATTT
A_51_P367916	0.00843873	0.000229187	up	1.44456	1.44456	0.530628	A930002I21Rik		ACCATAATGAAGCTCACAGTAGACTCATTCCACTTCTAAGTCCATTCACCAATGGACTTT
A_51_P111068	0.00843873	0.000257725	up	1.44451	1.44451	0.530578	Olfr478	Mus musculus olfactory receptor 478 (Olfr478), mRNA [NM_146734]	ACATTGGTTGTGCCATCCAGCTAGGTTCTGTTGTCTTCTTTGGATCAAGTGAATGCTTCA
A_51_P403504	0.00843873	0.000224394	up	1.44451	1.44451	0.530576	Olfr895	Mus musculus olfactory receptor 895 (Olfr895), mRNA [NM_146875]	GGCATCTGCTTTCTATTGATATTTTGTACTTATTTGATGGGGCTTGTTAGTGCCTTATTC
A_55_P2525638	0.00843873	0.000261216	up	1.44449	1.44449	0.530558	Ift43	PREDICTED: Mus musculus intraflagellar transport 43 (Ift43), transcript variant X1, mRNA [XM_006516359]	TATGTTTGTCCATGGAGAGTCACCCAATAAATAGCATGTTCCGTTATTGCATTCCATACT
A_51_P204966	0.00843873	0.000262133	up	1.44448	1.44448	0.530548	Krtap13	Mus musculus keratin associated protein 13 (Krtap13), mRNA [NM_010671]	TTATCAGCCACTCTACACATCTCGCTTCTGTTGAGTAATCTGTTGAGTCTCCAGTGCCAA
A_55_P2071824	0.0264673	0.00226545	up	1.44399	1.44399	0.530062	Gm21964	predicted gene, 21964 [Source:MGI Symbol;Acc:MGI:5439433] [ENSMUST00000178785]	ATAATCGGTATCTGGTCACGGGTTCCAAGGATAGTGCCACAGTGTATCAGCTCTTATACT
A_55_P2127387	0.00843873	0.00023732	up	1.44394	1.44394	0.530011	Olfr1023	Mus musculus olfactory receptor 1023 (Olfr1023), mRNA [NM_146587]	GAGTCAAAAGTAATTGCAGTTTTTTACACTTTTTTGAGTCCAATGTTGAACCCCTTGATC
A_52_P923705	0.00843873	0.000217351	up	1.44379	1.44379	0.529865		BB668108 RIKEN full-length enriched, 2 days neonate thymus thymic cells Mus musculus cDNA clone C920025J16 3', mRNA sequence [BB668108]	TGGTTGTATATATTCTCTCTCCTGATTAATATGTGACTCCATTAGGTACCGTGGTTTGTC
A_66_P135437	0.00843873	0.000216422	up	1.44377	1.44377	0.529842		BB662596 RIKEN full-length enriched, 15 days embryo head Mus musculus cDNA clone D930010A11 5', mRNA sequence [BB662596]	AACAAGCTCTGAGCTCTGAGGATCTCGGCTGAAGGCTCTACAGCAATGTGTAGAGGCAAA
A_66_P119338	0.00843873	0.000265123	up	1.44376	1.44376	0.529826	Gm16311	PREDICTED: Mus musculus predicted gene 16311 (Gm16311), transcript variant X2, ncRNA [XR_383806]	ACTTCCTCGAAGGATGTCGTGGATCACTTTCATACTGAGTGACCATCCTGATACTTGTGA
A_66_P113809	0.00843873	0.000195254	up	1.44374	1.44374	0.529811		predicted gene 10295 [Source:MGI Symbol;Acc:MGI:3642770] [ENSMUST00000094315]	AGGCCAGACCTAGATTTTGATGGCTAATATTCTAAAGTCTGCTCAGGAAGCAATTTTTTA
A_55_P2728788	0.00843873	0.000263112	up	1.44369	1.44369	0.529764	1700057G04Rik	Q59797_NEIGO (Q59797) Cytosine DNA methyltransferase homolog, partial (5%) [TC1611486]	CAAGTCCTTGACACACCATTAAATAAAATGCCTGAAGTTCTGGAATGCAGAAATAAAAGA
A_52_P1043931	0.00843873	0.000197814	up	1.44369	1.44369	0.529758		BB316503 RIKEN full-length enriched, adult male corpora quadrigemina Mus musculus cDNA clone B230364L15 3'. [BB316503]	TGTTTGTTATTATTGATATATATGTATCAATCATAATTTTAATTAAGTAATTGATTTATG
A_66_P140852	0.00843873	0.000187445	up	1.44361	1.44361	0.529684	AU016765	Mus musculus expressed sequence AU016765 (AU016765), long non-coding RNA [NR_045899]	ACAGAAAAATAAACGAAAACACTAGCACATTTGACATTTGAAATTATGCTGACTGGCTGG
A_52_P715151	0.00843873	0.000256582	up	1.44351	1.44351	0.529584		BB634600 RIKEN full-length enriched, 0 day neonate thymus Mus musculus cDNA clone A430033J04 5', mRNA sequence [BB634600]	TTTTGTTTTTTAATTAAATTTTGATTAAAGCTAACTTTAATTTTATTAAAGCTAAAGCAT
A_30_P01021346	0.00843873	0.000230039	up	1.44324	1.44324	0.52931		lincRNA:chr8:54660858-54661952 reverse strand	AGTTCAGAATGGCCAGAACTGTAGAAAATCTTCTTCCACTGAGATACAGTGGAAGAAGAT
A_55_P2501365	0.00843873	0.000280682	up	1.44316	1.44316	0.529233	Gm10267	Mus musculus predicted gene 10267 (Gm10267), mRNA [NM_001281470]	GAGAGTATTTTCCAGTCTGTGCAACCAATGGCCGTACTTATTTCAACAAATGCATTTTCT
A_52_P1179787	0.00843873	0.000207564	up	1.44287	1.44287	0.528941	Gm16294	Mus musculus predicted gene 16294 (Gm16294), long non-coding RNA [NR_046185]	TACTTTCATCTTTTTTCCATAGCATCAAAATATGGACTTTATCAAAATCTTTGAGAGACA
A_55_P2551568	0.00843873	0.000265623	up	1.44286	1.44286	0.528927	Gm36318	PREDICTED: Mus musculus predicted gene, 36318 (Gm36318), ncRNA [XR_380461]	ATTTTATTTTGTTCACATTCCACGGTACATCCCTAAGAGGTGGTCTCTCTTATTTATGTC
A_55_P2351465	0.00843873	0.000250921	up	1.44285	1.44285	0.528921	Tmem150cos	Mus musculus transmembrane protein 150C, opposite strand (Tmem150cos), long non-coding RNA [NR_045993]	AAACATCATTTGCTATATATAAAGTTACTTATAAGTACACTTCTATAAATATGTCATAAT
A_55_P2537742	0.00843873	0.000204879	up	1.44284	1.44284	0.52891	Gm14061	PREDICTED: Mus musculus predicted gene 14061 (Gm14061), transcript variant X3, ncRNA [XR_375032]	CCATCTTCGAAGAATTTCCTTCTACCCACGACACCAACCTGACCAGTAAATATTTGAAGA
A_52_P623117	0.00843873	0.000261548	up	1.44283	1.44283	0.528902	Sgcd	sarcoglycan, delta (dystrophin-associated glycoprotein) [Source:MGI Symbol;Acc:MGI:1346525] [ENSMUST00000109220]	TTCTGTCTAAAATGTAATTGGATAGAAGAAAAGTGACTATAATTTAGAAGAAAAAGAAGA
A_66_P105062	0.00843873	0.000257272	up	1.44279	1.44279	0.528859			TACAGAAACTGTCACCAGAACAACTCATTGGGTTTATTGGGTGTAACTAGTCCACAAAAA
A_65_P09167	0.00843873	0.000208225	up	1.44274	1.44274	0.528808			GTTTACAACCTGAAATAGCCTGTAAATAATGTGGCTAATTGTGTTCCATAGCATTCTTAG
A_55_P2541314	0.00843873	0.000238256	up	1.44265	1.44265	0.52872	Gm34784	PREDICTED: Mus musculus predicted gene, 34784 (Gm34784), ncRNA [XR_376449]	GGTGTGATATGAACAACCCACACCCTAAATTAGGATCCAAACTCCTTCTTTTGTCAAAGA
A_55_P2175892	0.00843873	0.000270686	up	1.44253	1.44253	0.5286		predicted gene 7255 [Source:MGI Symbol;Acc:MGI:3779706] [ENSMUST00000187371]	CTGCCATCTACTGGTTCCTGTTAATCTGGATTAAGATTGATTATGGTGTATTTGCTTATG
A_55_P2510182	0.00843873	0.000266374	up	1.44247	1.44247	0.52854	Gm20759	Mus musculus predicted gene, 20759 (Gm20759), long non-coding RNA [NR_046030]	CCATACCAGCTCCATCATGTCTTTATGGATGTGATACCATATTATCATATGTAATAAACC
A_52_P229791	0.0124186	0.000876329	up	1.44235	1.44235	0.528418	Defb37	Mus musculus defensin beta 37 (Defb37), mRNA [NM_181683]	TTGCCACAAAAACTGATGATACATCAGAACTTGCAAGAAGAAAGTGAAACCATTGCTGTA
A_55_P2112275	0.00843873	0.00026029	up	1.44233	1.44233	0.528405	Gm6471	Q7TS76_MOUSE (Q7TS76) Sip1 protein, partial (10%) [TC1596187]	GGGCTGTCCAAGCTAACATCATCTGTTTTTTATATCCTGGATTGGGTAGTAAATAATAAA
A_55_P2179299	0.00843873	0.000264677	up	1.44228	1.44228	0.528356	Ceacam13	Mus musculus carcinoembryonic antigen-related cell adhesion molecule 13 (Ceacam13), transcript variant 1, mRNA [NM_027210]	ATGTGCATTACTTCTACCCTTACTCTCTACTCTGAATAAATAGCTTTCTGCTTACCTGCA
A_55_P2494143	0.00843873	0.000208586	up	1.44228	1.44228	0.528354	Cyp2c50	Mus musculus cytochrome P450, family 2, subfamily c, polypeptide 50 (Cyp2c50), transcript variant 3, mRNA [NM_001167877]	CCTCCTTAGGATGCACTAAAGTACATATTTTGATCTATCAATTCAAATCAATCATGTGGG
A_51_P486350	0.00843873	0.000214428	up	1.44226	1.44226	0.528335	Izumo1	Mus musculus izumo sperm-egg fusion 1 (Izumo1), mRNA [NM_001018013]	GAAGTTCTTTGTCCCAACAAATGCGGAGTGATGTCGCAGACTTTGATCTGGTGTCTTAAG
A_52_P305579	0.00843873	0.000231492	up	1.44223	1.44223	0.528304	D330041H03Rik	Mus musculus RIKEN cDNA D330041H03 gene (D330041H03Rik), long non-coding RNA [NR_033554]	TGGAACTGGAAGAATCACAATATGTTTAAGTGTATCCTCAAGAGATGACACTACTCAGCC
A_55_P2350092	0.00843873	0.000213146	up	1.44203	1.44203	0.528096	D10Ertd447e	H3054G04-5 NIA Mouse 15K cDNA Clone Set Mus musculus cDNA clone H3054G04 5', mRNA sequence [BG080532]	GCAGTATCTAGAGTACTGTTTATAGAATGTTTATTATGATTAACCACCAGCTGGGAAAAC
A_51_P173801	0.00843873	0.00022933	up	1.44201	1.44201	0.528083	Vmn1r22	Mus musculus vomeronasal 1 receptor 22 (Vmn1r22), mRNA [NM_134178]	AATTTTCCTTTGTTCACATACTGATGTTCCTCACTGCAGGGGATATTTGGCTTTCAGACT
A_55_P2095054	0.00843873	0.000265758	up	1.44191	1.44191	0.527978	Krtap6-1	Mus musculus keratin associated protein 6-1 (Krtap6-1), mRNA [NM_010672]	GTCATGACTCTGTCACATATGCTTTTGGTTTTTAACCAAGAGGATTTTCTCTTTTCTCAA
A_52_P482781	0.0285127	0.00245642	up	1.44188	1.44188	0.527946	Hrnr	Mus musculus hornerin (Hrnr), mRNA [NM_133698]	TAGAAAAGTTTATCCATAGTACATACAGCTTTGAAGTCTAAGTAGTTTACTGGTCTTCCC
A_66_P123925	0.0406639	0.00365345	up	1.44176	1.44176	0.527832	9130017K11Rik	BB263680 RIKEN full-length enriched, 10 days neonate cortex Mus musculus cDNA clone A830012H03 3'. [BB263680]	GTTTGGAGAATTCCTGTCTCCAAGGATAGAGACGTGAGATTAAATGAGTAAAAGTTTAAG
A_55_P2582914	0.00843873	0.000225126	up	1.44171	1.44171	0.527784			AGATCATGCATTCAGGTTAGCCTTATAGGCAATGCATTTTTTGACATACTTTTCTGGAGG
A_51_P127094	0.00843873	0.00029101	up	1.44169	1.44169	0.527766	Olfr829	Mus musculus olfactory receptor 829 (Olfr829), mRNA [NM_147067]	CCATCCACTTAGGTATAGGATCATAATGAACCCCTATCTTTGTATCCTAATGGTAGCATT
A_55_P2718770	0.00843873	0.00026132	up	1.44166	1.44166	0.527727	Cep128	centrosomal protein 128 [Source:MGI Symbol;Acc:MGI:1922466] [ENSMUST00000129111]	CTCTTAGGCTTCTTCTTTCAGGAATGGATATACCCTTTCCTGACTTTAAAAACAATAAAG
A_55_P2143606	0.00843873	0.000228752	up	1.44164	1.44164	0.527712	5830453K13Rik		CTGTTGCTCTTTTGTGTATTCTTGCCGCAGATACAGCTAATTCCTGCAAAATCATTGTAA
A_51_P113906	0.00843873	0.000250658	up	1.44163	1.44163	0.527698	Gkn2	Mus musculus gastrokine 2 (Gkn2), mRNA [NM_025467]	AATTCACCTTTAAGATGGTCCATCAACTGGCTTCATCTTTTCAAAGAAATATACCTTTGG
A_55_P2124293	0.00843873	0.000228867	up	1.44153	1.44153	0.527603	Vmn1r228	Mus musculus vomeronasal 1 receptor 228 (Vmn1r228), mRNA [NM_134192]	CCCATTTGTGATGAGTCATGATTTTACTGCTTCTAGATGTTGCTTTACCTGGATAAAAAT
A_66_P117866	0.00843873	0.000262218	up	1.44136	1.44136	0.52743		olfactory receptor 364, pseudogene 1 [Source:MGI Symbol;Acc:MGI:3030198] [ENSMUST00000214905]	GATGCCTAGTTCAGATGTACTTCTTCATAGCATTAGCAAACACGGATAGCTACCTGCTGG
A_55_P2739242	0.00843873	0.000242979	up	1.44133	1.44133	0.527401	Tmem2		CTTGGTTTCTAAATTCTCTTCAAAATATCACCACCCAGTTACTGGAGACGTTAGAGGAGT
A_66_P100578	0.00843873	0.000265893	up	1.44133	1.44133	0.527396	Vrtn	Mus musculus vertebrae development associated (Vrtn), transcript variant 1, mRNA [NM_001168588]	TTCCTGGGCCCACAAGGAAAGTATCACAGCGTGACCATTATTTCCTGTCAGAATAAATAT
A_55_P2169064	0.00843873	0.000264873	up	1.4412	1.4412	0.527272	Olfr1474	Mus musculus olfactory receptor 1474 (Olfr1474), mRNA [NM_001011842]	TGTGGTCTACAGCCTGAGGAACAAAGAGGTAAAAAATGCATTTAAGAAAGTTGTTGAAAG
A_55_P2480036	0.00843873	0.00028739	up	1.4412	1.4412	0.527267	Gm11562	Mus musculus predicted gene 11562 (Gm11562), mRNA [NM_001177537]	TTCACCAGTATCTCTGCCATGTGTTGTTCACTGTTTCAATAAAATGATTTTCCTGGCATA
A_52_P108186	0.00843873	0.000228227	up	1.44118	1.44118	0.527252	Mettl14	methyltransferase like 14 [Source:MGI Symbol;Acc:MGI:2442926] [ENSMUST00000090371]	TGGTGCTATATTATTTTGATCTTCTTCTAGATTATGAAGTTAGAAATCGATGAGATTGCA
A_51_P330021	0.00843873	0.000232982	up	1.44116	1.44116	0.52723	Gm30582	PREDICTED: Mus musculus predicted gene, 30582 (Gm30582), transcript variant X1, ncRNA [XR_001785279]	ATTTTTAGTAAATTATTTTTGGTATATGTCTAATAAATATTTTGTATGCCTTTAGGAATA
A_51_P467389	0.00843873	0.000258587	up	1.44111	1.44111	0.527179	Vmn1r89	Mus musculus vomeronasal 1 receptor 89 (Vmn1r89), mRNA [NM_134226]	CAACATGCTACCCAACTGTCTGTCCTTTTTTCCTCATGAAGAATAATAAAGTTATTTTGC
A_52_P1011885	0.00843873	0.000211728	up	1.44087	1.44087	0.526943			AGAGTGGTTCTGAAAATCAGTCTACCGCAGACTACTAACGTATTTCTTTAAGCTTCCACA
A_55_P1962680	0.00843873	0.000246528	up	1.44085	1.44085	0.52692		predicted gene 28871 [Source:MGI Symbol;Acc:MGI:5579577] [ENSMUST00000186191]	TCAGAAAGGTTGTTTACCAAATTCTAGCCAATCCTTCTGTGTACTTTATCAAGTTTCATG
A_55_P2833266	0.00843873	0.000214969	up	1.44071	1.44071	0.526777	Gm34483		TTTCATGACTGGTCATCATGCATGTCTGTTTCTACTCTGTCCAGAAGTGCAGTCTCCTCT
A_52_P191200	0.00843873	0.000217637	up	1.44059	1.44059	0.526661	Adamts19	ATS19_MOUSE (P59509) ADAMTS-19 precursor (A disintegrin and metalloproteinase with thrombospondin motifs 19) (ADAM-TS 19) (ADAM-TS19) , partial (30%) [TC1611078]	TTTGTACCTCAAGTGTTAGGGATGATTATCAACACAGTAATCCTTTGACATATGTTACTG
A_55_P2538392	0.00843873	0.000235702	up	1.44055	1.44055	0.526624			CACATGATTAGAAGGTCCCAGATGCTACATGTTTTGTTTCTTCTTGGTTTGTTTTCTAGA
A_52_P956057	0.00843873	0.000292446	up	1.44053	1.44053	0.526596			AAAGATGCCATATAATAGTCTACAAAATAAAAAATTTTCTTCACTGAAAAATACATACTT
A_52_P339806	0.00843873	0.000267199	up	1.44042	1.44042	0.526492	Arsb	arylsulfatase B [Source:MGI Symbol;Acc:MGI:88075] [ENSMUST00000220652]	CCTTCAAACTTTCTCAGAAACTCTTGATATTTCCTTTTCTAGGATGTGTCTTTTGTGACA
A_51_P390857	0.00843873	0.000234304	up	1.44039	1.44039	0.526464		Q4YHW5_PLABE (Q4YHW5) Pb-fam-2 protein (Fragment), partial (8%) [TC1602810]	TGTGTGTGTGCACTTAATCATGTCCTGTGTTTAATTTTAGCTTCACTATTTAAAAGGGAT
A_55_P2584873	0.00843873	0.000230821	up	1.44039	1.44039	0.526462	Gm22219	PREDICTED: Mus musculus predicted gene, 22219 (Gm22219), ncRNA [XR_386296]	GGATTAACATTTTAAACAATGAATGCCTAGGAGCATCACACAGAGCGCGTTTTCCCAGAA
A_55_P1981804	0.00843873	0.000247924	up	1.44032	1.44032	0.526388	Gp1ba	Mus musculus glycoprotein 1b, alpha polypeptide (Gp1ba), mRNA [NM_010326]	GGAGCACTATCCCTAAATATCATGAGTATTTTTTCCCTGTTTAACACTTTCTGGTTTTCT
A_30_P01017833	0.00843873	0.000236551	up	1.44026	1.44026	0.526328		lincRNA:chr12:119836655-119984828 reverse strand	CTGCCACCAACTAACACATAAACCAACTAAAATAGCTAAGTGATTAATGGCAAAGAATTC
A_51_P145988	0.00843873	0.000235164	up	1.4402	1.4402	0.52627	Vmn1r171	Mus musculus vomeronasal 1 receptor 171 (Vmn1r171), mRNA [NM_030737]	AGGGATCCCAATGATCCTTGTTCTCTGCTATTCAGCTGCTGAAAATGACAGTCCAAGTGA
A_55_P2717555	0.00843873	0.000261599	up	1.44012	1.44012	0.526186	Rgs12	regulator of G-protein signaling 12 [Source:MGI Symbol;Acc:MGI:1918979] [ENSMUST00000135403]	TCTTAACTGATGTTTCTATTTGGTGACAGTTAAGTGGAAAATCAAAATCAGGACGATCCC
A_66_P132373	0.00843873	0.000267021	up	1.43996	1.43996	0.526027	A630089K24Rik	AV272627 RIKEN full-length enriched, adult male testis (DH10B) Mus musculus cDNA clone 4931430B21 3'. [AV272627]	TCAAGGAAGAAAACACTTAGATATTGAAAAGCAGTTATTTCCCCTTGACCATCTAATTCC
A_51_P388092	0.00843873	0.000234168	up	1.43994	1.43994	0.526004	Gm36043	PREDICTED: Mus musculus predicted gene, 36043 (Gm36043), transcript variant X1, ncRNA [XR_386642]	TCTTGTCTATCTTTAATTGAATTCACCATCTTTAAAAATAAGCACATTACAAAGTCTTCT
A_55_P2744314	0.00843873	0.00023672	up	1.43987	1.43987	0.52594	Gm813	Mus musculus predicted gene 813 (Gm813), mRNA [NM_001033404]	AGCCTTTCTATTGCAAGCCCTAGATCAGCAAGTTAATGTCTTGTCATTTCCCTTGCCTGA
A_66_P108038	0.00843873	0.000193885	up	1.43986	1.43986	0.525929	4930466F19Rik	Q4C2G8_CROWT (Q4C2G8) Response regulator receiver, partial (10%) [TC1720972]	TTTATTTGTCCCCATTTAAGAATAGAACAAATTTCTTTTCCGCTCGTCAGTTTCAAGCCT
A_55_P2086203	0.00938706	0.000578238	up	1.43979	1.43979	0.525856	Kcnq1	Mus musculus potassium voltage-gated channel, subfamily Q, member 1 (Kcnq1), mRNA [NM_008434]	AATTTCGTAGTATGATCTTGATTGAGAGACTTTTCCAAATAAAGTTGGGACGTCCCAGGT
A_66_P126477	0.0149718	0.00113926	up	1.4397	1.4397	0.525771	9630028H03Rik	Mus musculus RIKEN cDNA 9630028H03 gene (9630028H03Rik), long non-coding RNA [NR_015544]	TTAAGTAAACAATGCACCAGTGTGATTTATAATTATGACATTGTACAGTAGATCATGGTA
A_55_P2050837	0.00843873	0.000221227	up	1.4394	1.4394	0.525464	Olfr669	Mus musculus olfactory receptor 669 (Olfr669), mRNA [NM_147043]	ACCAAACAGATCAGAGATAGTATCATTAAATTCTTTCACGGTGAAAAAGGTTCAAGGTGA
A_55_P2071008	0.00843873	0.000248486	up	1.43938	1.43938	0.525444	Prr27	Mus musculus proline rich 27 (Prr27), transcript variant 1, mRNA [NM_001163551]	TTATTACAGCTGAGCCTACTGAAGCAAAACCACAGGTACTTGAGCCTGTTGAGGCCAAAT
A_55_P1990619	0.00843873	0.000235099	up	1.43922	1.43922	0.52529	Oosp3	Mus musculus oocyte secreted protein 3 (Oosp3), mRNA [NM_001033283]	CATAAGGCCAGATGAACTTGAGTTCTATTATGATATCCATTCCTGTGGGACTTTCATACA
A_66_P136844	0.00843873	0.000296578	up	1.43922	1.43922	0.525286	Dppa2	Mus musculus developmental pluripotency associated 2 (Dppa2), mRNA [NM_028615]	ACCACTTAGCCAGTACTGATGTATGTTTGACTAGTATAGAGTTCATTGCTTGTGCTAAAC
A_55_P2721910	0.00843873	0.000193214	up	1.43912	1.43912	0.525188	H13	histocompatibility 13 [Source:MGI Symbol;Acc:MGI:95886] [ENSMUST00000129439]	TTTTTATTTATTGTCTTTGACTTGTGCCGGTGTGGCAGCTGCTGCCACAAGCACTGTCTT
A_51_P426533	0.00843873	0.000245948	up	1.43904	1.43904	0.525102	Cdcp1	CUB domain containing protein 1 [Source:MGI Symbol;Acc:MGI:2442010] [ENSMUST00000039229]	TTCTTTTCTTTCCGAAAACTTTCCTTTAACTCCTTTCCAGGAGAGAAGGTTGTCTCCTAC
A_52_P255401	0.00843873	0.000255812	up	1.439	1.439	0.525069	Krit1	KRIT1, ankyrin repeat containing [Source:MGI Symbol;Acc:MGI:1930618] [ENSMUST00000199234]	ACAATTTTTTAAATGTAATAAATGTGTTGAATTTTAAAAATCTGTAAGTAATCTAAGCAT
A_55_P2935052	0.00843873	0.000136126	up	1.43899	1.43899	0.525056	C030034L19Rik	Q9ERK2_MOUSE (Q9ERK2) Neprilysin-like peptidase gamma, partial (3%) [TC1613534]	CCACAAAATGAAGACACAAAAAGAACTTAGTTTCATGGACATGGCATGAAATGAAAAGTC
A_66_P112594	0.00843873	0.000225844	up	1.43894	1.43894	0.525008	Gm27162	Mus musculus predicted gene 27162 (Gm27162), long non-coding RNA [NR_131058]	TCTGTAAATAGTTCCTTCATAAACTTGTTACAGCTCCTAGATAGAATGGATTCCATTGGT
A_52_P875976	0.00843873	0.000225765	up	1.43893	1.43893	0.524995	Gm7607	PREDICTED: Mus musculus predicted gene 7607 (Gm7607), misc_RNA [XR_379151]	TTATTTCCATTACAACAGATTGTTTAAAGAGATGTTATTTAGTTTATGATTTTTTCCTAC
A_66_P106793	0.00843873	0.000264411	up	1.43874	1.43874	0.524811	1700044C05Rik	Mus musculus RIKEN cDNA 1700044C05 gene (1700044C05Rik), long non-coding RNA [NR_045624]	TACAAGTCCTTATGTCAAATATCTTAGATGTAACTTCTTGGTGCCTTATATATAAATCCA
A_66_P137200	0.00843873	0.000267324	up	1.43871	1.43871	0.524775	Bcl2l14	BCL2-like 14 (apoptosis facilitator) [Source:MGI Symbol;Acc:MGI:1914063] [ENSMUST00000139183]	CTATAGTCCAAGGTGAAGATTCGTCGGGGCTGAAAGCCAAAGAACTTAAATGATTTAACT
A_66_P135224	0.00843873	0.000263278	up	1.43871	1.43871	0.524775	Gm41724	PREDICTED: Mus musculus predicted gene, 41724 (Gm41724), ncRNA [XR_001782505]	TGAATCTTCCATGACTAATGGTACCATATATTTGCTGTTAAAGATGCAGCTTAAGGGTCT
A_52_P1148292	0.00843873	0.000215997	up	1.43862	1.43862	0.524681	Gm20275	Q9Z1N3_RAT (Q9Z1N3) Myosin-RhoGAP protein, Myr 7, partial (3%) [TC1624048]	TCAACTAGACACTTTTCTTATTGTGAAATATCCCTTTTTATCTCCAGGAATAGCTCTAGC
A_55_P2062384	0.00843873	0.000226543	up	1.4386	1.4386	0.524661	Gm14920	Mus musculus predicted pseudogene 14920 (Gm14920), mRNA [NM_001102665]	TTGGCTGTCTACAGCAATATGGAGCTAAGTGATGTGTTCCAATTCATCACCATCTCCCAG
A_52_P51707	0.00843873	0.00023111	up	1.43853	1.43853	0.524595	Ctdspl2	CTD (carboxy-terminal domain, RNA polymerase II, polypeptide A) small phosphatase like 2 [Source:MGI Symbol;Acc:MGI:1196405] [ENSMUST00000131258]	ACTGATATCTCATTAATAGAAATGTGATTTAATTCTCAAAAATATCTTAAAGAAAAGCCA
A_66_P113735	0.00843873	0.000233421	up	1.43841	1.43841	0.524474		immunoglobulin heavy variable 7-3 [Source:MGI Symbol;Acc:MGI:4439766] [ENSMUST00000103461]	CCATCTCCAGAGATAATTCCCAAAGCATCCTCTATCTTCAAATGAATGCCCTGAGAGCTG
A_55_P2713278	0.00843873	0.000192363	up	1.4384	1.4384	0.524466		predicted gene, 17472 [Source:MGI Symbol;Acc:MGI:4937106] [ENSMUST00000167638]	GCCTGGAGTCTGAAGATTGCAAAATTACTATTACTGTGTACAATATGTTCAGCTTCCTCC
A_66_P125439	0.00843873	0.00021599	up	1.4384	1.4384	0.524465	Cpxcr1	Mus musculus CPX chromosome region, candidate 1 (Cpxcr1), mRNA [NM_001033471]	TAAAACAAAAATATGTAGCCATCCTTGATCACCAAAATATCATGAATCTCCAAAGGAACA
A_55_P2217568	0.00843873	0.000232721	up	1.43838	1.43838	0.524446	D030047H15Rik	Mus musculus RIKEN cDNA D030047H15 gene (D030047H15Rik), long non-coding RNA [NR_033548]	CACTCCTACGCGGGATTTCCTGTGTTATCCACACTGCTTGATATATCTGTATTTTCCTGG
A_51_P475842	0.00843873	0.000212407	up	1.43837	1.43837	0.524436	Tax1bp1	Tax1 (human T cell leukemia virus type I) binding protein 1 [Source:MGI Symbol;Acc:MGI:1289308] [ENSMUST00000149586]	TTGTTCTAGTGTGTTTACAAAAAATGATATACAAAGTATTCAATTAATTTTTACTGAGTA
A_52_P121045	0.00843873	0.000260013	up	1.4383	1.4383	0.524362	Tmed7	transmembrane p24 trafficking protein 7 [Source:MGI Symbol;Acc:MGI:1913926] [ENSMUST00000143178]	CCTACATCTCAAAAATGATAGGAATACGGAATAAATTTAACTTACTTTCAGTAATTTTCT
A_55_P2725560	0.00843873	0.000199517	up	1.43824	1.43824	0.524308	a	PREDICTED: Mus musculus nonagouti (a), transcript variant X10, mRNA [XM_017319117]	TACTTCCAGTCCCCAAAAGATGCCATTTTCAATGTTCTCCTCTGAATTGAGAGCGATTTC
A_55_P2109317	0.00843873	0.000241775	up	1.43818	1.43818	0.524242			TCAGCCCTGAAGACATTTGTATAAGTAACATTATATGAGCTGAGCAGGGTTACTTATGCA
A_55_P2509780	0.0172342	0.00137387	up	1.43812	1.43812	0.524181	Olfr1077-ps1	Mus musculus olfactory receptor 1077, pseudogene 1 (Olfr1077-ps1), non-coding RNA [NR_033507]	GACCAAAATAGAATATCATTTCATTTCTGTGCTGTCCAGTTTGCTTTCTTTAGCATGTTC
A_55_P2510432	0.00843873	0.000237834	up	1.43809	1.43809	0.524155	Gm15679	Mus musculus predicted gene 15679 (Gm15679), long non-coding RNA [NR_110579]	GACTACAGAGATGCTTTTACCATGTTCTGGCTTAGTCTTGTTTTTACAATGAGCATTTTA
A_51_P123475	0.00843873	0.000259576	up	1.43807	1.43807	0.524134	Olfr1209	Mus musculus olfactory receptor 1209 (Olfr1209), mRNA [NM_146461]	GACACAGGATCCTTTTAGGAAGAAAATCCTATTTGTTGTGTTTTTGCTTTTTTACATGGG
A_52_P787975	0.00843873	0.000218178	up	1.43804	1.43804	0.524103		AV254967 RIKEN full-length enriched, adult male testis (DH10B) Mus musculus cDNA clone 4921514N19 3'. [AV254967]	TTTCTCTTGAGTCATTCTCCCTTTAAAAATCTAAGTTTTATTAGAGCTTTACATGCCCCG
A_55_P2046463	0.00843873	0.000231709	up	1.43803	1.43803	0.524096	Olfr560	Mus musculus olfactory receptor 560 (Olfr560), mRNA [NM_147113]	ATATCGGGGCTGTAGCTATATTCTATATTCCATTGATCAGTTTGTCCTTTGTTCACAGAT
A_55_P2770887	0.00843873	0.000217512	up	1.43803	1.43803	0.524089	Mannr	Mus musculus Mecom adjacent non-protein coding RNA (Mannr), long non-coding RNA [NR_110437]	GTATATTTCTTTCACCCTCGGGTGTTGATTTCCAGGGTATTTCCAATAAACTTTGTGTGC
A_55_P2002430	0.00920498	0.000557525	up	1.43801	1.43801	0.524071	Gm3509	GB	GTGTATCAAGGGAGAAAAGTGACACCTTCTAATTACGTTAATAAAATGTTTCCATTTGGG
A_52_P354556	0.00843873	0.000216212	up	1.43796	1.43796	0.524027		AV339669 RIKEN full-length enriched, adult male olfactory bulb Mus musculus cDNA clone 6430510C15 3'. [AV339669]	TCTGTGGTCTATTCAATTGGGTAACTATCTTACAGTTCAATGATATGAAAAGGTTACAGG
A_55_P2033110	0.00843873	0.000266157	up	1.43794	1.43794	0.523999	Crisp3	Mus musculus cysteine-rich secretory protein 3 (Crisp3), mRNA [NM_009639]	ACCTTAATGAGAAGAATTTGCTTGTTCAGGGGACAATGACCTTTGTTGCTTTAGAAAAAA
A_30_P01032549	0.0287057	0.00247838	up	1.43793	1.43793	0.52399		lincRNA:chr17:71242333-71273533 forward strand	TGTGTGTGTGTGTCTTTTAATAAAACTCAGCCCTGTTGTTTTATGGTTGGACAACTGAAG
A_51_P176893	0.00843873	0.000362798	up	1.43791	1.43791	0.523971	Tlr8	Mus musculus toll-like receptor 8 (Tlr8), transcript variant 1, mRNA [NM_133212]	TGTTTTGGCAAAGTCTGAAAAATGTGGTCTTGACTGAAAATGATTCACGGTATGACGATT
A_55_P2133907	0.00843873	0.000244974	up	1.43778	1.43778	0.52384		immunoglobulin heavy variable V8-5 [Source:MGI Symbol;Acc:MGI:3645478] [ENSMUST00000194257]	TTCTCTGGGTTTTCACTGAGCACTTCTAATATGGGTATAGGCTGGATTCGTCAGCCTTCA
A_30_P01023018	0.00843873	0.00023333	up	1.43772	1.43772	0.523783		lincRNA:chr4:146156575-146175425 reverse strand	TGTTCTTCTCCCAGATTCTTGGTGAGGAGCAAACATTCAAGTTCTTCTTAAATTTCACAT
A_55_P2290779	0.00843873	0.000242571	up	1.43769	1.43769	0.523749	A830009L08Rik	Mus musculus RIKEN cDNA A830009L08 gene (A830009L08Rik), long non-coding RNA [NR_045161]	GTATGCATGGTTCATACAGTTGGGTTTATTTACAAATAAAACTAGTTGGCGTTTCTGTCT
A_55_P1952477	0.00843873	0.000220835	up	1.43753	1.43753	0.523593	Gm4719	Mus musculus predicted gene 4719 (Gm4719), long non-coding RNA [NR_045952]	ATCCTGACCTTTGTTGCATACGGCAATGAACTAAAATAATAAAATGCGAATTGCCAGTGT
A_66_P129146	0.00843873	0.000188781	up	1.43739	1.43739	0.523451	Olfr1271	olfactory receptor 1271 [Source:MGI Symbol;Acc:MGI:3031105] [ENSMUST00000217396]	GCAGAGAATCCTATGGTGAATTAGAGACAATTTATTTGAAATCAATTTGATCTGTTCCTT
A_55_P2509460	0.00843873	0.000236644	up	1.43734	1.43734	0.523401	1010001N08Rik	Mus musculus RIKEN cDNA 1010001N08 gene (1010001N08Rik), transcript variant 1, long non-coding RNA [NR_105022]	CACAAGAAAACCGATAGATCATTGTTTTTCCTTTCAGGGCTCAAAATTCACCTTTTAAAC
A_65_P15482	0.0129607	0.000934756	up	1.4373	1.4373	0.523365		BB033588 RIKEN full-length enriched, adult male thymus Mus musculus cDNA clone 5830482J06 3'. [BB033588]	CTGTCAGCCCAAATTGAGCTTGAAGCCTGCTGGAAAAGATCTAATTTTCATAATTATCCA
A_55_P2848952	0.00843873	0.000259987	up	1.4372	1.4372	0.523259	Olfr1037	Mus musculus olfactory receptor 1037 (Olfr1037), mRNA [NM_001011532]	TCTCCTCAGTAACAGAAGGTCTATATCTTTCTACGCCTGTGCAACCCAACTCGGTTTTTT
A_55_P2548751	0.00843873	0.000219554	up	1.43711	1.43711	0.523166	Gm42037	PREDICTED: Mus musculus predicted gene, 42037 (Gm42037), ncRNA [XR_879122]	CCTTCTGTGGTCTCTAGAAGTAATTAACAAGCTATCTCTAAGCATTCTGTTTATGCAATG
A_55_P2065169	0.00843873	0.000226182	up	1.43709	1.43709	0.52315	Gm38388	PREDICTED: Mus musculus predicted gene, 38388 (Gm38388), transcript variant X1, ncRNA [XR_865457]	CTACAAGATAGAATCCCTAATAGAGCCCATGGTGTTTAAGAAATGTACAATACTGCTTTT
A_55_P2079162	0.00843873	0.000208105	up	1.43709	1.43709	0.523148	Zc2hc1b	zinc finger, C2HC-type containing 1B [Source:MGI Symbol;Acc:MGI:1922372] [ENSMUST00000019954]	TCCAGCCCAAGTAAACTGCACAACAAACATGCCCGACATGCATTTTTATAAAGTCAACCT
A_51_P433083	0.00843873	0.000218454	up	1.43697	1.43697	0.52303	4930510E17Rik	Q7QJR0_ANOGA (Q7QJR0) ENSANGP00000010799 (Fragment), partial (5%) [TC1595867]	GCATGAATAGCTGAAGGCATTAATGAGTTTGAAAAGCTAGACTTCTTAGAGGTCTTCTGA
A_55_P2113021	0.00843873	0.000263181	up	1.43691	1.43691	0.522974	Npy6r	Mus musculus neuropeptide Y receptor Y6 (Npy6r), mRNA [NM_010935]	CCTGATACTTATTAAATTTGACTGCAGCCTATGTGTGTCATATACAAATGTAAGCATGTC
A_66_P131005	0.00843873	0.000268354	up	1.43689	1.43689	0.522949	1700112H15Rik	Mus musculus RIKEN cDNA 1700112H15 gene (1700112H15Rik), long non-coding RNA [NR_040472]	TGCCAAGTGCCTTCCACAGTGGATTTTATCCTCTAAAACTAAATAAACTCTCCTTTCCTT
A_55_P1986095	0.00843873	0.00023945	up	1.43682	1.43682	0.522878			CCATCCTGACTACGGCCTTGGGCGAGCCTCATAGTTCATCGCACTTCTCCATTTACAAAG
A_55_P1993419	0.00843873	0.000223283	up	1.4368	1.4368	0.522857	Cyp2c54	Mus musculus cytochrome P450, family 2, subfamily c, polypeptide 54 (Cyp2c54), mRNA [NM_206537]	GTTCCTATTTTCTAAAACACTATTACCATATGCTGTGATGATATGGACCTGATTCCAAGT
A_55_P1993280	0.00843873	0.00026249	up	1.43677	1.43677	0.522824	Vmn1r104	Mus musculus vomeronasal 1 receptor 104 (Vmn1r104), mRNA [NM_001166738]	CAGTTGTTGGTTTTACAGTGTCTTAAGTAGTATCCACATTCCAATTAAGGTCACTGGTCC
A_55_P1989362	0.00843873	0.000245651	up	1.43663	1.43663	0.522686		predicted gene 14129 [Source:MGI Symbol;Acc:MGI:3651572] [ENSMUST00000122436]	CTGTTTGGAAACATACAGGAGGACGTATTTGATATCTTCAGAAATGCTTACAACTTTTTC
A_55_P2570511	0.00843873	0.000199062	up	1.43662	1.43662	0.522681	Gm35137	PREDICTED: Mus musculus predicted gene, 35137 (Gm35137), ncRNA [XR_376455]	CACTGGCTTGTACTATAACGTCTGGGACACTACATGACTTAAAAATAAAGCTGAACTCAA
A_55_P2106364	0.00843873	0.000221133	up	1.43656	1.43656	0.522619		UI-M-BH3-awk-a-10-0-UI.r1 NIH_BMAP_M_S4 Mus musculus cDNA clone UI-M-BH3-awk-a-10-0-UI 5'. [BF471249]	ACTGATTTCATGTGTGACATCTGGCAGTTTTCTGTTTCTATTTCTCTGGTTCAAACAAGC
A_55_P1986681	0.00843873	0.0002372	up	1.43653	1.43653	0.522586	Olfr619	Mus musculus olfactory receptor 619 (Olfr619), mRNA [NM_147076]	GGAGTAAAGACCAAGCAAATTCAGGAGAGAGTTGTTCAGTTATTTTCTTTAAACAAGGTA
A_52_P428735	0.00843873	0.000243718	up	1.43648	1.43648	0.52254	Lrp2bp	Mus musculus Lrp2 binding protein (Lrp2bp), mRNA [NM_026278]	AGCATATTAGCTGGTATGACCTTAATTTATAAATTAAATGTCATTTTCCTTTGAAAAATT
A_55_P1971189	0.00843873	0.000239458	up	1.43647	1.43647	0.522532	Gm34983	PREDICTED: Mus musculus predicted gene, 34983 (Gm34983), ncRNA [XR_380739]	TCATGGTGGACTAATGTTTTAGGTTGATTTATTGGAACAGATTGGTTCTTCAGTACCAAT
A_52_P169964	0.00843873	0.000406715	up	1.43644	1.43644	0.522502	Cops7b	COP9 signalosome subunit 7B [Source:MGI Symbol;Acc:MGI:1349388] [ENSMUST00000121534]	GTTTACAGATCAAGTTCTTCCTTCATGATCTCATTTCACTCTTTCCTCTTCAAAGGTCCC
A_55_P2073809	0.0318007	0.00277293	up	1.43633	1.43633	0.52239	AU015836	Mus musculus expressed sequence AU015836 (AU015836), long non-coding RNA [NR_028320]	AGCTTCTGCCATGATTGTATGGAGCCTGATTCCTAAAAATAAATGCTATTCTATAGCACA
A_51_P172048	0.00843873	0.00021822	up	1.43613	1.43613	0.522188	Olfr653	Mus musculus olfactory receptor 653 (Olfr653), mRNA [NM_147074]	ACTGATCTGGTTCTCTGTTCAACAACATTGCCTAAAATGCTGGCAATATTCTGGCTCAGA
A_55_P2516613	0.00843873	0.00023877	up	1.43608	1.43608	0.522133			CATTTAGATTCTAATTAATGCATATATTTATACGCCTTGCTGGCGTCTCTCATAACCCAA
A_52_P1115737	0.00843873	0.000230529	up	1.43606	1.43606	0.522112	Ppp2r5a	protein phosphatase 2, regulatory subunit B', alpha [Source:MGI Symbol;Acc:MGI:2388479] [ENSMUST00000194832]	TTCAATCCTGCCTATCTATTTCAGTAGATGCTAAGTGCAGTTAAGTAATCCAGTTCCTGC
A_52_P389658	0.0473158	0.0043456	up	1.43604	1.43604	0.522093	Socs6	suppressor of cytokine signaling 6 [Source:MGI Symbol;Acc:MGI:1924885] [ENSMUST00000136173]	AGAGAGTTTGTGTGAATAAGATTATGAGGTCAAGAATAGCATACTGACTGTGAGTAATAG
A_52_P1108293	0.00843873	0.000218726	up	1.43599	1.43599	0.522045	Gm35392	PREDICTED: Mus musculus predicted gene, 35392 (Gm35392), ncRNA [XR_378747]	GTGGGTATTGAGTGAGGTTAATGTTAGTTCAACTCTGTGGATAAACTGTGTAAAGACAAG
A_51_P245202	0.00843873	0.00025493	up	1.43596	1.43596	0.522012	4930544L04Rik	PREDICTED: Mus musculus RIKEN cDNA 4930544L04 gene (4930544L04Rik), misc_RNA [XR_105172]	AAGAAATGGATGGAATAATTAGCCCTTTAATGGATACTATTCTATTCCTTCCCAGAACTC
A_55_P2046648	0.00843873	0.00028886	up	1.43584	1.43584	0.521896			CTCTTCTTCCAGTCATGGAAGTTTTCTAGAACTTGCTATTCAGTGTCATAGTTTACAAAA
A_52_P519673	0.00843873	0.000222062	up	1.43568	1.43568	0.521731	Dock8	AB191037 dedicator of cytokinesis 8 {Homo sapiens} (exp=-1; wgp=0; cg=0), partial (46%) [TC1591148]	AACCTCATGGGAAAACTAGTTAAAATATAACACCAGTTAAAATATGCTGGCCTATTCTCC
A_55_P1981086	0.00843873	0.000238941	up	1.43567	1.43567	0.521726	Olfr1458	olfactory receptor 1458 [Source:MGI Symbol;Acc:MGI:3031292] [ENSMUST00000076729]	GACAAAATCGCATCTGTGTTCTACACCATGGTCATCCCTATGTTGAACCCTCTGGTTTAC
A_52_P199169	0.00843873	0.000219449	up	1.43553	1.43553	0.521584	Rap1gds1	RAP1, GTP-GDP dissociation stimulator 1 [Source:MGI Symbol;Acc:MGI:2385189] [ENSMUST00000200396]	TCATCAGATGTTAAACGTATGGTCATAATAAATGATATAAATAAATAATGGTTTAAAAAG
A_30_P01017517	0.00843873	0.00026273	up	1.43551	1.43551	0.521561		lincRNA:chr4:88602254-88675616 forward strand	CGTTGCCTTTTGACTGTCAGCGATGCTTTTAGAAAAGACCTAGAGGGCGTCTTTAAGCTA
A_55_P1989787	0.012014	0.000836655	up	1.4355	1.4355	0.521555		predicted gene 9894 [Source:MGI Symbol;Acc:MGI:3642213] [ENSMUST00000171257]	GGAAAAGGATTTACTAAGCTCTATGTCCTTAATGAACACAAAATAGCTCATACTGGAGAA
A_66_P135025	0.00843873	0.000264957	up	1.43546	1.43546	0.521512	Gm3960		ACAAAAATCCAAGTAGACTAAAAATTCTTTAAATACACTACTCAGATTTCTGAAAAGGCC
A_55_P2733697	0.00843873	0.000222959	up	1.43532	1.43532	0.521377	Sis	sucrase isomaltase (alpha-glucosidase) [Source:MGI Symbol;Acc:MGI:1917233] [ENSMUST00000191870]	TTCTATGAACTTATGTATTTTTGCCAGTTGTGCATTGCTGTTGAGGTCTCTATTGGCTGC
A_55_P2557949	0.00843873	0.000241482	up	1.43531	1.43531	0.521362	Gm33472	PREDICTED: Mus musculus predicted gene, 33472 (Gm33472), ncRNA [XR_383467]	GTGAGCAACATCACAGCTTCCAGTAAATGATTTATGTAGCTGTATCTTTAAGAGGCTGTA
A_52_P67775	0.00843873	0.000224039	up	1.43529	1.43529	0.521347	Cdh8	cadherin 8 [Source:MGI Symbol;Acc:MGI:107434] [ENSMUST00000142475]	GCCTTTCAAATAAGTAATACATGCATATTTATTACCTCTACACTCAGATACCTGGTTGTG
A_30_P01031095	0.00843873	0.000266061	up	1.43524	1.43524	0.521287		lincRNA:chr18:82862340-82875566 forward strand	TTTTCACACACAGTTTCCAGTCTCACACTTGTGTAAGATACCTGCTGATCTATTTTTACG
A_55_P2146693	0.00843873	0.000225732	up	1.43523	1.43523	0.521285	Gm36107	PREDICTED: Mus musculus predicted gene, 36107 (Gm36107), transcript variant X3, ncRNA [XR_874937]	GGAAATTCTGCCTTCAGGCTGCCAACCTTAGGTTCCTATCCTTATTACCCAATAGCTTAC
A_52_P867154	0.00843873	0.000223347	up	1.43523	1.43523	0.521281			TAAAGTTTTACACGTGGAAACATTTCATTTATTCAACACACTTAAACCTTTAAAATTAAC
A_65_P07768	0.00843873	0.000223411	up	1.43521	1.43521	0.521263	Gm10512	Mus musculus predicted gene 10512 (Gm10512), long non-coding RNA [NR_033458]	AGAGAACTGTCTTTTGGAGAATCCGTTTTTACTGCTGTTCAATGGAAGATTGCTAATAAA
A_51_P237289	0.00843873	0.000304024	up	1.43508	1.43508	0.52113	4930533N22Rik	Mus musculus RIKEN cDNA 4930533N22 gene (4930533N22Rik), long non-coding RNA [NR_131122]	GTTGTTGAGAAGTACCTCCCCTATATTCATCAATATGGGAGACTATAAGAAGAATGGTTG
A_66_P132133	0.00843873	0.000267934	up	1.43507	1.43507	0.521125		Q2DUP1_9CHLR (Q2DUP1) DNA recombination protein, RuvA, partial (7%) [TC1682120]	TTATTCTGAAGCAGTGAGAGAAGCTAAAATGTCTGAATTAGCATTTGTTCTGTTTTCCAC
A_55_P1960386	0.0109443	0.000732129	up	1.43502	1.43502	0.521075	Ccl1	Mus musculus chemokine (C-C motif) ligand 1 (Ccl1), mRNA [NM_011329]	CTCACAGACCTCAGTCATGTGATAAGCTATGTTATGGTTCTTTATCTGTTTAAAATATGG
A_55_P2176266	0.00843873	0.000419358	up	1.43499	1.43499	0.521036		vomeronasal 2, receptor, pseudogene 60 [Source:MGI Symbol;Acc:MGI:3757993] [ENSMUST00000173296]	GAAATTTTTTGTATCTTGGCTTCCAGTATAGCACTCCTTGGATTGAATTTTGCTCCCAAG
A_52_P827250	0.00843873	0.000305711	up	1.43497	1.43497	0.521017		BB312342 RIKEN full-length enriched, adult male corpora quadrigemina Mus musculus cDNA clone B230333M22 3'. [BB312342]	CATGGGAGAGATCTAGCTTTTTTCTTTTTTAAACTCTTAGCAAGCTAATTTGTTGAGAGG
A_55_P2156219	0.00843873	0.000228839	up	1.43493	1.43493	0.520978	Gm10549	Mus musculus predicted gene 10549 (Gm10549), long non-coding RNA [NR_045415]	CAACACAGTCTTGAGACTTCTCGAAGTTTGTGATACTGCTTTCTAATTTTTGACACAATA
A_55_P2095871	0.00843873	0.000300865	up	1.43489	1.43489	0.520936		POU domain, class 6, transcription factor 2 [Source:MGI Symbol;Acc:MGI:2443631] [ENSMUST00000176898]	CCAGCTTATCTGTCACATGCAAACAGTACACAATAATACATGGGTCTGATTAAAAATATC
A_66_P113838	0.00843873	0.000251087	up	1.43468	1.43468	0.520724	2310039L15Rik	Mus musculus RIKEN cDNA 2310039L15 gene (2310039L15Rik), long non-coding RNA [NR_045337]	CTGTTATAACTAAATACCTGAGACTGAATAATCTATAATAAAAAGTAATTTTTCAAAGTT
A_51_P130567	0.00843873	0.000233168	up	1.43466	1.43466	0.52071	Olfr480	Mus musculus olfactory receptor 480 (Olfr480), mRNA [NM_020291]	ATCGTCTATTCTGTTACTTTAATGGGTAACTTGAACATAATTGTGCTAATCAGAACCAGC
A_55_P2172969	0.00843873	0.000227266	up	1.43462	1.43462	0.520666	Plb1	phospholipase B1 [Source:MGI Symbol;Acc:MGI:1922406] [ENSMUST00000202201]	AACAACTGAGTGTTAGTTGTGTTTCTTTCTTTCCTAATAAAGTTCCTGGTTTTGCATGCT
A_66_P119154	0.00843873	0.000247246	up	1.43459	1.43459	0.520637	Gm5432	PREDICTED: Mus musculus predicted gene 5432 (Gm5432), transcript variant X3, ncRNA [XR_001780551]	AAACCAACAGAGTCTGGACTACTCCAGTTTAGATCTCAAATTGTCTATTGCAAACCTACT
A_52_P81544	0.00843873	0.000260449	up	1.43457	1.43457	0.52062	Trhde	TRH-degrading enzyme [Source:MGI Symbol;Acc:MGI:2384311] [ENSMUST00000152282]	GGCTATTGCAGGTAAAATGTAATCTTTGTTTCCAAGTTAAACAGGAACTATTTTCCCACC
A_52_P655778	0.00843873	0.000272063	up	1.43447	1.43447	0.520519		serine (or cysteine) peptidase inhibitor, clade A, member 3L, pseudogene [Source:MGI Symbol;Acc:MGI:2182857] [ENSMUST00000163975]	CACTACAACCTAGAAAACATCCTTCCAGAGTTGGGTATAAAAGAAGTTTTCTCCAAACAG
A_55_P2725600	0.00843873	0.000238981	up	1.43446	1.43446	0.520508			GCACTCTGTTGCTTGTTATCAAAGTCATTGTCTTGCAGTTGATTTTCAAAATGAGACTAT
A_52_P907735	0.00843873	0.00023061	up	1.43444	1.43444	0.520492	Gm35288	ICP0_BHV1J (P29128) Trans-acting transcriptional protein ICP0 (P135 protein) (IER 2.9/ER2.6), partial (4%) [TC1633575]	TCCAGGGTACAACTTTGAATATTTGTCAGTTCGAATGAGAGTTGCTATTAGAGAGCGGAG
A_55_P2535570	0.00843873	0.000431937	up	1.43441	1.43441	0.520458	Gm31925	PREDICTED: Mus musculus predicted gene, 31925 (Gm31925), transcript variant X2, ncRNA [XR_373652]	TCTTCACTGGTATTCCTAGATACCTGCAAAGGTGGATTAACTTTTGCCCTTATGGACGTG
A_55_P2112819	0.0336875	0.00295936	up	1.43441	1.43441	0.520456	Gabrr3	Mus musculus gamma-aminobutyric acid (GABA) receptor, rho 3 (Gabrr3), mRNA [NM_001081190]	GAGGACTTCTCTGCTTGTTGACTTTTTCCTTTCTTTGCAGTACTCAGGGTGTTACACATG
A_55_P2117813	0.00843873	0.000246516	up	1.43435	1.43435	0.520398	Gm3474	Q4RE65_TETNG (Q4RE65) Chromosome 2 SCAF15135, whole genome shotgun sequence. (Fragment), partial (6%) [TC1611591]	CTGTCTACTTGTTCTCACTATTTGAGTGTCAAGAAATGCCAGTTGGTTTTACCTATTTAA
A_55_P2508084	0.00843873	0.000229838	up	1.43434	1.43434	0.520384	Gm19589	Mus musculus predicted gene, 19589 (Gm19589), long non-coding RNA [NR_037971]	GTCACATCCTGGAGACTGGATAGGCTCATTTTTATTTTTGCATCTATATTTTTCCCTATT
A_51_P444476	0.00843873	0.000252165	up	1.43432	1.43432	0.520366	Ccr4	Mus musculus chemokine (C-C motif) receptor 4 (Ccr4), mRNA [NM_009916]	CTTGAGTGGATCTCTAGTTTGGTTGAACTACCTAGAATTCTTGGACATGCTGTATTCCAT
A_55_P2236542	0.00843873	0.000250392	up	1.43423	1.43423	0.520281			TTGTTTTCTCCCAAATCTCTGTGCATGCTGACATCACTTTCTGCTGAACTCCAAGAGACT
A_55_P2550193	0.00843873	0.000252283	up	1.43419	1.43419	0.520232	Gm32074	PREDICTED: Mus musculus predicted gene, 32074 (Gm32074), ncRNA [XR_379595]	CAGGCCATTCATGGCTATCATGTCTAAATAGTCTGCTTGTTCTAAATTTGCTCTGCGTGT
A_66_P106673	0.00843873	0.000215493	up	1.4341	1.4341	0.520144	Olfr1265	Mus musculus olfactory receptor 1265 (Olfr1265), mRNA [NM_146343]	GACTCTCTTCTAACAAAGAGGTGGAGATAGTTTGCTTTGTAATATTTCTGCTCTTGTACA
A_55_P2718408	0.00843873	0.00024701	up	1.43409	1.43409	0.52014	Nt5c3	5'-nucleotidase, cytosolic III [Source:MGI Symbol;Acc:MGI:1927186] [ENSMUST00000127725]	CTGAACCTTGAGGAAAGGTATTTTATTCAGAATGAAATAAAATGCTCCATTTGCTTGCTG
A_52_P271232	0.00843873	0.000361359	up	1.43409	1.43409	0.520132	Igf2bp3	Mus musculus insulin-like growth factor 2 mRNA binding protein 3 (Igf2bp3), mRNA [NM_023670]	AGAGGAGATTCCCTTGAAGATCTTAGCTCACAATAACTTTGTAGGCCGTCTCATTGGTAA
A_66_P113563	0.00843873	0.000227454	up	1.43403	1.43403	0.520071		UI-M-BH3-asz-d-12-0-UI.s1 NIH_BMAP_M_S4 Mus musculus cDNA clone UI-M-BH3-asz-d-12-0-UI 3', mRNA sequence [CO039807]	GAGTCTGAGGTTGACTTCAATCCTCCACACGCTCATACCCACGTATGCGTGGGCCCTTGT
A_51_P101170	0.00843873	0.000225033	up	1.434	1.434	0.520043	Tmem156	transmembrane protein 156 [Source:MGI Symbol;Acc:MGI:2685292] [ENSMUST00000203117]	GTGAACTGCCTTAAGTGAAACGAGATACCAATTTTTAGTTGCCTGTTATCTAGCATAGTG
A_55_P2045434	0.00843873	0.000222311	up	1.43385	1.43385	0.519898	Olfr506	Mus musculus olfactory receptor 506 (Olfr506), mRNA [NM_001011871]	TGATGACAGAGTCTCTATCATTCTTGCCACTATATCTGTTGGCACTGTCATTTTTATCAC
A_55_P1996971	0.00843873	0.000253425	up	1.43385	1.43385	0.519895	Gm10848		CCTTTACTTACCTGTACTTATACATATAATTAAGCCCAGCTTATTGCATTTGCCTTATGG
A_55_P2000264	0.00843873	0.000267977	up	1.43381	1.43381	0.519855		predicted gene 29576 [Source:MGI Symbol;Acc:MGI:5580282] [ENSMUST00000188020]	GTGGTTCCAAATAGTTCAGAAAGGTTTTTTACCAAATTCTAGCCAAACCTTCACATTCAA
A_55_P2537254	0.00843873	0.000248526	up	1.4338	1.4338	0.519839	Gm33780	PREDICTED: Mus musculus predicted gene, 33780 (Gm33780), ncRNA [XR_374818]	CTAAGGCTTTTCTGTGAGGAGCTTGAAAATCTGTCATAACTAACATACACTAACTAAGGT
A_55_P2554590	0.00843873	0.000230629	up	1.43376	1.43376	0.519803	Gm36235	PREDICTED: Mus musculus predicted gene, 36235 (Gm36235), transcript variant X2, ncRNA [XR_872507]	ACTGGCTTCATTAAGCAAGCAGACTATGTGGGTGAATTCTTTATTTCTTCAATCTTGCCT
A_30_P01027835	0.00843873	0.000243464	up	1.43376	1.43376	0.519802		lincRNA:chr10:120058696-120076196 forward strand	TTACTCCATCCTTTAAGCCTTTTTTAAAATCCAGACTGCATAGCCAAGTGCTGTGTCAGA
A_52_P706890	0.00843873	0.000352252	up	1.43371	1.43371	0.519755		BB107920 RIKEN full-length enriched, adult male urinary bladder Mus musculus cDNA clone 9530008F16 3'. [BB107920]	CTAAGTTTTAAAATGTCTATAAAATAGCATTAGGTTTATATTGAAAGACTTTTCTATATT
A_30_P01023495	0.00843873	0.000219788	up	1.43369	1.43369	0.519737		lincRNA:chr4:101026387-101071790 forward strand	TCCAGTATGTTCTTTTTCTACAATACATTGCAAAGCAGCTGTTTCTGGAAAGTCGGCTCG
A_52_P554042	0.00843873	0.000250319	up	1.43362	1.43362	0.519667	Sp110	Sp110 nuclear body protein [Source:MGI Symbol;Acc:MGI:1923364] [ENSMUST00000151690]	CAAAGCTGTCTAGTCCTCATTAAGTATGTTTCAGTATTGAGATCTCTGACCACAACCCAT
A_66_P138958	0.00843873	0.000226922	up	1.43353	1.43353	0.519572	Gm35884	PREDICTED: Mus musculus predicted gene, 35884 (Gm35884), transcript variant X2, ncRNA [XR_881129]	TTCAAGATGTGCCAGTCACTCATTTACTCATTCCTTGTCTTCAACCAGTAAACAAAAGTC
A_66_P124283	0.00843873	0.000302762	up	1.43348	1.43348	0.519517	Gm36693	PREDICTED: Mus musculus predicted gene, 36693 (Gm36693), ncRNA [XR_386767]	TAAGGGGACTGTGAATTGAGACTTCAGAACCTAAGCTGGAATAAATCTTTGCTCCTAATT
A_30_P01028789	0.00843873	0.000269561	up	1.43346	1.43346	0.519506		lincRNA:chr4:145662641-145669641 forward strand	TTCTCCCAGATTCTTGGTGAGGAGCAAACATTCAAATTCTTCTTAAATTTCACATCAAGG
A_66_P103721	0.00843873	0.000228474	up	1.43328	1.43328	0.519321		predicted gene 14609 [Source:MGI Symbol;Acc:MGI:3641630] [ENSMUST00000122176]	AACTATTGTTGCTTAGACATAGCCAATAGTTTGGACAAAGACTGTGAAAATCTAAAAGAC
A_55_P2728753	0.00843873	0.000223044	up	1.43325	1.43325	0.519291	Anxa10	annexin A10 [Source:MGI Symbol;Acc:MGI:1347090] [ENSMUST00000210799]	GATGTGCTCACATTAACCTACACTTGACTTTCTTCAGATTCTGCAACCATTCTTTTCCCT
A_51_P373550	0.00843873	0.000244696	up	1.43324	1.43324	0.519285	Nphs2	Mus musculus nephrosis 2, podocin (Nphs2), mRNA [NM_130456]	GTTTGGTTGCCAAATAGAATGCCTTTTGAATGTATAAAGTCACAAGATGGCTACATGCAT
A_30_P01026115	0.00843873	0.000308404	up	1.43324	1.43324	0.519281		lincRNA:chr12:13109460-13122709 forward strand	TGATGAAGGTGATTGCATTGTCCATCTTGTGTGGATTAATAAAATGGAGATTTAGAAAGG
A_55_P2723679	0.00843873	0.000212482	up	1.43324	1.43324	0.519276	Tnfsf4	Mus musculus tumor necrosis factor (ligand) superfamily, member 4 (Tnfsf4), mRNA [NM_009452]	TTTTGGACCATTTTCAATAGAAGATTGAAACATTTCCAGATGGTTTCATATCCCCACAAG
A_52_P85334	0.00843873	0.000223663	up	1.43309	1.43309	0.519132	Olfr146	Mus musculus olfactory receptor 146 (Olfr146), mRNA [NM_146747]	ACCCCCTGATTTACAGTCTTAGGAATAAGGACGTGAAAATTGCTCTGAAGAAAATGATTG
A_66_P137371	0.00843873	0.000255678	up	1.43308	1.43308	0.519117		DS032D_E01 Eppig [DV647785]	TCCTCACAGCAGGTAAATGAGTGTTGCATCTGCAAAACATATCAAGCACTCTTTTCTTCT
A_66_P129040	0.00843873	0.000273855	up	1.43307	1.43307	0.519112	Olfr1089	Mus musculus olfactory receptor 1089 (Olfr1089), mRNA [NM_001011771]	CCCTTTGATACCATTGCTCTGTTCAAACACTCATGAAATTCAGTTGATAATTTTAGTATT
A_52_P1002648	0.00843873	0.000244232	up	1.43306	1.43306	0.519104	5430427M07Rik	Mus musculus RIKEN cDNA 5430427M07 gene (5430427M07Rik), long non-coding RNA [NR_045858]	CATTATATCTCTAATAATTTTATAGAGTATTATACTAATATATTTGTTACTATGTCATAC
A_51_P457820	0.00843873	0.000226747	up	1.43298	1.43298	0.519021	Capn8	Mus musculus calpain 8 (Capn8), transcript variant 1, mRNA [NM_130890]	CCTGAATGGATTGCTTTCTAAACGAACAGACATGAAATTTGACGGATTCAACATCAACAC
A_52_P91336	0.00843873	0.000257418	up	1.43298	1.43298	0.519021	Kif15	kinesin family member 15 [Source:MGI Symbol;Acc:MGI:1098258] [ENSMUST00000214921]	CACAAGTCTTTACTATACACATGAGATTTTGTTTGTTTCAAAAAATTTTTAGATCTGTTT
A_55_P2732374	0.00843873	0.000250415	up	1.43296	1.43296	0.519001	Spata17	Mus musculus spermatogenesis associated 17 (Spata17), transcript variant 2, mRNA [NM_029067]	ATGAAGCTGATTCCTTCTTACAGCTAGTTACAGTCTGGACGTTCAGAGTCCTGCTCTCAT
A_30_P01021334	0.00843873	0.000231744	up	1.43296	1.43296	0.518995		lincRNA:chr7:107226916-107227672 reverse strand	ATGTGGAATTACATATTGGCTACATGTTAGTTTATACCGTCTACTGATGACTGATGCTCA
A_55_P2156244	0.00843873	0.000201941	up	1.43296	1.43296	0.518995	Olfr509	Mus musculus olfactory receptor 509 (Olfr509), mRNA [NM_146372]	CAGACTGCCTTGAAGAAAGATATAGGCAACATAATCAGGTTTTTCTCCAAAATGGTAAAT
A_55_P2137726	0.00843873	0.000266369	up	1.43295	1.43295	0.518992		predicted gene 10620 [Source:MGI Symbol;Acc:MGI:3708792] [ENSMUST00000098379]	TTTTATCCACCATGATATATTGTCCCCTCAAATTGTGAGTTGAAATAAGGCCTTCTTTTG
A_55_P1955847	0.00843873	0.00022391	up	1.43295	1.43295	0.518988			AATAGGAACGAACATATTAGCATAGACAGAAATTTTTGCGTCAGATACTTTTGACTCGAG
A_55_P1971318	0.00843873	0.000270758	up	1.43295	1.43295	0.518987		predicted gene 28533 [Source:MGI Symbol;Acc:MGI:5579239] [ENSMUST00000190106]	CCTGTGTTAGCTATATAAGGGTCTTTGACAATCCCAGTATCTTTGCCAATAAAATGTATT
A_66_P132591	0.00843873	0.000211027	up	1.4328	1.4328	0.518833	4933429O19Rik	Mus musculus RIKEN cDNA 4933429O19 gene (4933429O19Rik), long non-coding RNA [NR_033783]	CGTAGAGAAATACAAACACCAAAATCAATCTGCTTAAACCGTGATAACCACAATCAGTTC
A_52_P482280	0.00843873	0.000243285	up	1.43279	1.43279	0.518828	Ifna2	interferon alpha 2 [Source:MGI Symbol;Acc:MGI:107666] [ENSMUST00000105147]	TAGAAACTGCATCTCATTTTATAAGCTCTCCTTTAAAACTCTCATTACCTTCAGTATGAA
A_30_P01026991	0.00843873	0.000190626	up	1.43274	1.43274	0.518779		lincRNA:chr8:130666467-130821034 reverse strand	TTATCCACAGCCCATGGCGTCGGTTAGCCACATAAGTGGGTGTATTATCAGCTTAATGAA
A_51_P515462	0.00843873	0.000270476	up	1.43273	1.43273	0.518771	Olfr516	Mus musculus olfactory receptor 516 (Olfr516), mRNA [NM_146725]	GTGTCTTTGTGAAATTAGTTATGTTCTCATGGGTCTCAGGTACCATGATGACTACTCTGC
A_52_P200121	0.00843873	0.000270764	up	1.43272	1.43272	0.518755	Cyp2c40	Mus musculus cytochrome P450, family 2, subfamily c, polypeptide 40 (Cyp2c40), mRNA [NM_010004]	TTGGATGTTACAAATCCTCGGGACTTCATTGATTACTTCCTAATTCAAAGACGTCAGAAA
A_66_P103669	0.00843873	0.000227689	up	1.43269	1.43269	0.518726		BB167776 RIKEN full-length enriched, 16 days neonate thymus Mus musculus cDNA clone A130095E01 3'. [BB167776]	TACATTGTAACTCTGGACAAGAGTTACAATTTTGTAAAAATATTTTCCGATCCATTTTCC
A_52_P1197795	0.00843873	0.000306665	up	1.43254	1.43254	0.518578		H3068D02-3 NIA Mouse 15K cDNA Clone Set Mus musculus cDNA clone H3068D02 3', mRNA sequence [BG068695]	AGGGTGACTCGTCTTTTCACTTCCGTTTTTAGCACTTAATCAGATGTTCATGCTTAATAA
A_51_P375331	0.00843873	0.000248275	up	1.43253	1.43253	0.518567	Olfr585	Mus musculus olfactory receptor 585 (Olfr585), mRNA [NM_147087]	GAATCATTCAGATAGGTTTCCTAGTGATAATGCGCACTCTACTTTTAATAATTCCACTAC
A_55_P2039310	0.00843873	0.000301335	up	1.43252	1.43252	0.518557	D730002M21Rik	PREDICTED: Mus musculus RIKEN cDNA D730002M21 gene (D730002M21Rik), misc_RNA [XR_107198]	TATCTATATCTATCTTCTATTTAGATGTCTACAGATATCCATATATCTAAATACATACTT
A_55_P2543028	0.00843873	0.000242605	up	1.43251	1.43251	0.51855	Gm32558	PREDICTED: Mus musculus predicted gene, 32558 (Gm32558), transcript variant X4, ncRNA [XR_001784882]	AACTCAAAGTCTTCACTGCATTCTGCAAGGAGTGCAGTTCATAAACAGTGTTGTGCGTCT
A_65_P05365	0.00843873	0.000230592	up	1.43249	1.43249	0.518521	Gm6150	Mus musculus predicted gene 6150 (Gm6150), long non-coding RNA [NR_038036]	CCCATCTTGTTTAATTATGTTACTTTTAATATGCATACAGATATCTATAAAACATGTTCT
A_66_P113548	0.00843873	0.000235804	up	1.43244	1.43244	0.518474	Stc1		AGCAAGAGATAAATGAGCTTGCCTTCCAAACTTGTTGAACTAAGTTCAATCCCCAGATCC
A_52_P242194	0.00843873	0.000286231	up	1.43237	1.43237	0.518409	Tube1	epsilon-tubulin 1 [Source:MGI Symbol;Acc:MGI:1919174] [ENSMUST00000217214]	TTTCCGACCTGAGTGAGAGACTGTTTTGACTCTTAAATATGTAATCTCTTCCTGGGAAAA
A_66_P106267	0.00843873	0.000258331	up	1.43237	1.43237	0.518405	D5Ertd615e		AGATGGCTTCTCAGGTATTTACTCACAGTAATGGGAAGCTGGATCTTACACTCTGAAGTG
A_52_P456837	0.00843873	0.000236697	up	1.43233	1.43233	0.518361	Cyp2s1	cytochrome P450, family 2, subfamily s, polypeptide 1 [Source:MGI Symbol;Acc:MGI:1921384] [ENSMUST00000152560]	TGACATACGTGTACATAATTCAAAATACTAAAATTAAAAAATCTAAATACAAATAAATCT
A_55_P2713380	0.00843873	0.000265939	up	1.43231	1.43231	0.518344	Park2	Parkinson disease (autosomal recessive, juvenile) 2, parkin [Source:MGI Symbol;Acc:MGI:1355296] [ENSMUST00000190849]	TTAGACAGTCTCTGGTCTGGAACTTGTCATGTAGGATGATGACCTTGAACTTTTGACCCC
A_52_P216820	0.0173796	0.00139125	up	1.4323	1.4323	0.518332	Rtp2	Mus musculus receptor transporter protein 2 (Rtp2), mRNA [NM_001008230]	AGTTTCCAAGACTTGTTTCCTCTTTAGTCCATGGAAATCTCATTTCTACATCCCTAGAGC
A_55_P2147654	0.0124757	0.000883254	up	1.43225	1.43225	0.518288	Gm29692	PREDICTED: Mus musculus predicted gene, 29692 (Gm29692), mRNA [XM_011242645]	ACGCTTGACGTTCGGAACCGAAAACGCAAGCAGACGAACGATTCAAACTCTTCCGTCTAA
A_55_P2742545	0.00843873	0.000279968	up	1.43224	1.43224	0.518274	Gm16120	PREDICTED: Mus musculus predicted gene 16120 (Gm16120), ncRNA [XR_868646]	CCCATGTTAAAGTTCCATCACACCAATGAGAATATCAAGTAACATCACACAATACAGAAA
A_55_P1966634	0.00843873	0.000249009	up	1.43222	1.43222	0.518251	Vmn2r75	Mus musculus vomeronasal 2, receptor 75 (Vmn2r75), mRNA [NM_001102578]	GGGCTGCTTCTTTGCATTTATGCCCCAAAGTGTTATATTATTTTATTAAGACCACAGAAA
A_55_P2541089	0.00843873	0.000225781	up	1.4322	1.4322	0.518235	Gm32209	PREDICTED: Mus musculus predicted gene, 32209 (Gm32209), transcript variant X7, ncRNA [XR_881365]	TCTGTCCTGCTAGCATATTGAAAGAAACCTCAGATGTCTAGTAAACCATGGGTTAAACCA
A_51_P445320	0.00843873	0.000254201	up	1.43219	1.43219	0.518225	Tas2r116	Mus musculus taste receptor, type 2, member 116 (Tas2r116), mRNA [NM_053212]	ATTCAACCAGAGTAGTCTCTGGTTTGCTACAAGTCTCAGCATCTTTTATTTTTTCAAGAT
A_66_P127408	0.00843873	0.0002412	up	1.43218	1.43218	0.518214	Abca16	Mus musculus ATP-binding cassette, sub-family A (ABC1), member 16 (Abca16), transcript variant 2, mRNA [NM_001278944]	ACTGCTCCTTAATGAAGTTACAAAGATTTATTTTAAGTGTCCTGTTGTCAAGGCTGTGAA
A_52_P175757	0.0289783	0.00250394	up	1.4321	1.4321	0.51813			TAATTGAATTGTTGATGGATTTTTTAATAACATTTAACAAAATATGCTTTAGTGCATTGC
A_55_P2036348	0.00843873	0.000241227	up	1.43206	1.43206	0.518095	Vmn2r70	Mus musculus vomeronasal 2, receptor 70 (Vmn2r70), mRNA [NM_001105183]	TCTATCACAGCACCAAAGGCAAGACTATGGTTGCCGTGGAAGTTTTCTCTATTTTGGCGT
A_55_P2088455	0.00843873	0.000391421	up	1.43204	1.43204	0.518075	4932414N04Rik	Mus musculus RIKEN cDNA 4932414N04 gene (4932414N04Rik), mRNA [NM_183113]	GTTCATTTAGCTAAGACTATGGATGAAAGACCAGGAACTACCACAAATACAGAAGTTAAA
A_55_P2062986	0.00843873	0.000244007	up	1.43198	1.43198	0.518012	Tmprss11a	Mus musculus transmembrane protease, serine 11a (Tmprss11a), mRNA [NM_001033233]	CAAACTGTCTGCTGCAGCATTTCATTCATGGTTGTATGGGAACAAATAATGTTTTAAATC
A_51_P273817	0.00843873	0.000258691	up	1.43192	1.43192	0.517952	Ino80dos	Mus musculus INO80 complex subunit D, opposite strand (Ino80dos), transcript variant 1, long non-coding RNA [NR_045914]	TATATATATATATATAAAACATGTATTTAAAAAGACATTGTTGTCAAAAAATATTAGCTA
A_55_P2164744	0.0200115	0.001665	up	1.43185	1.43185	0.517878	Muc20	Mus musculus mucin 20 (Muc20), transcript variant 1, mRNA [NM_001145874]	CCCAGCCGCTTTATTTCCTGAAATAACAACTCTGAGACTGAACTATTATCAATAAATTCT
A_55_P1981539	0.00843873	0.000261004	up	1.43182	1.43182	0.517847	Gm5615	Mus musculus predicted gene 5615 (Gm5615), mRNA [NM_001033783]	CCCACTATTTTCCTTGATAACTGTAGAGTTTTTGGACCTTTAAAATCAGACAATGTGTCT
A_51_P339793	0.00843873	0.000257765	up	1.43181	1.43181	0.517839	Il1rl1	Mus musculus interleukin 1 receptor-like 1 (Il1rl1), transcript variant 2, mRNA [NM_010743]	CTCTGTAACAGGATCTTTTGTCTAGATTTCTGAGTGTACTTTAGTTCACGTTTGTATTAG
A_55_P2190591	0.00843873	0.000259286	up	1.43181	1.43181	0.517839	4930579H20Rik	Mus musculus RIKEN cDNA 4930579H20 gene (4930579H20Rik), long non-coding RNA [NR_131034]	GCCTTTTGACTTGACAACACAGATATAGCTAGGACCTGTATAAATGACTTCTACTAATTA
A_55_P2195380	0.00843873	0.00022576	up	1.43175	1.43175	0.517776	4930458B22Rik	BY715031 RIKEN full-length enriched, adult male testis Mus musculus cDNA clone 4930458B22 5'. [BY715031]	TACACTGAAGATACTCTATAGAGCTAGCGAGTTCGAGTTTATGCGAGCTCCATCACACAG
A_52_P453903	0.00843873	0.000247618	up	1.43163	1.43163	0.517656	LOC102635786	PREDICTED: Mus musculus uncharacterized LOC102635786 (LOC102635786), transcript variant X2, ncRNA [XR_001784504]	GTTTGAGTGCGCCACGTTTTTATACCTAGAAAACCTTATGAGCTTTTTGCATCAAATGGA
A_55_P2008830	0.00843873	0.000269838	up	1.43158	1.43158	0.517608	Gm34466	PREDICTED: Mus musculus predicted gene, 34466 (Gm34466), transcript variant X3, ncRNA [XR_382302]	GGGTGTGTCTTACTCATTCCAAGCATCTTTCTATTAACCTGTCTATTTAAATCTGTGTTT
A_52_P14856	0.00843873	0.000242628	up	1.43149	1.43149	0.517514	D16Ertd519e	Mus musculus DNA segment, Chr 16, ERATO Doi 519, expressed (D16Ertd519e), long non-coding RNA [NR_040474]	TCTCAAAAGCCCAAGAGCTAGAAAACCTACTCTATGTGTAGAGATACTTCCTATTAAAAT
A_55_P2242109	0.00843873	0.000227687	up	1.43146	1.43146	0.51749	4931413K12Rik		TCTGTGTGCCATTCAAACTACACTGTGTCTTCAACATCTCATCACCTCCAAGGAGAAAAC
A_51_P222725	0.00843873	0.000234637	up	1.43141	1.43141	0.517433	Olfr922	Mus musculus olfactory receptor 922 (Olfr922), mRNA [NM_146781]	CATCGTTGTTTCTTACACATTCATTCTTTCTAGCATCCTTCACATCCGATCCACTGAAGG
A_55_P2512536	0.00843873	0.000235922	up	1.4314	1.4314	0.517427			TTATACAACAGAGTCCGTTGATCAATCTGTTTAAATGTTCTTCCACCTATTGTTTCTTGC
A_51_P419103	0.00843873	0.000208667	up	1.43139	1.43139	0.517421	Prr29	proline rich 29 [Source:MGI Symbol;Acc:MGI:1922823] [ENSMUST00000009354]	CTAAACCCAGACACTTCACTAACTTCCTGTCGGAAGAATGCATGCCTTGGAAACAGAAGA
A_52_P525725	0.00843873	0.000254865	up	1.43137	1.43137	0.517394	Olfr519	Mus musculus olfactory receptor 519 (Olfr519), mRNA [NM_207160]	TTGTGAAATTGGTGATGTGTCCATGGGTCTTGAGTATCATGACAGCTGTTTTGTCAGTCA
A_51_P230055	0.00843873	0.000251496	up	1.43135	1.43135	0.517374	Olfr961	Mus musculus olfactory receptor 961 (Olfr961), mRNA [NM_146504]	ACAACACTTCTTCTATCATTGTCTGGGTTGCACATTGTGTTTCTTGTACACAGTGATGGC
A_55_P1952935	0.00843873	0.000227568	up	1.43131	1.43131	0.517334	Olfr151	Mus musculus olfactory receptor 151 (Olfr151), mRNA [NM_207664]	TGACATTATCGTCACAAGCTTAACCGTACTCATTTCCTATGCATTCATCCTGTCCAGCAT
A_51_P364901	0.00843873	0.000228856	up	1.43127	1.43127	0.517293	Mroh9	Mus musculus maestro heat-like repeat family member 9 (Mroh9), mRNA [NM_030071]	TCCGGAAATGGGTTAAGATGTTCCGAACCAAAAAACTGAAGCTCATTTATGATGTGGCCA
A_55_P2023021	0.00843873	0.000249908	up	1.43126	1.43126	0.517282	Gm6961	Mus musculus predicted gene 6961 (Gm6961), long non-coding RNA [NR_131148]	AGGCATGTTTTGTAAAACCGCTGTTTCTTGGTTGCTTGATACTGCAATGTGACTCCCCTC
A_51_P128807	0.00843873	0.000228837	up	1.43125	1.43125	0.517277	4930485G23Rik	BB015122 RIKEN full-length enriched, adult male testis (DH10B) Mus musculus cDNA clone 4930488L14 3'. [BB015122]	GGTCCTCCAGATTAATTTGTTTTAGGTAACAACAAATTTCTAAGATGCAGCATTAGATCC
A_52_P386682	0.00843873	0.000247756	up	1.43123	1.43123	0.517253	Pcgf3	polycomb group ring finger 3 [Source:MGI Symbol;Acc:MGI:1916837] [ENSMUST00000112597]	CCTAGGTGATGCTGTCTTACATACAGCCTAAGACAGTCCTCTGAAAATGGCTTACTCTGT
A_55_P2609124	0.00843873	0.000237278	up	1.43121	1.43121	0.517235	Gm4894	Mus musculus predicted gene 4894 (Gm4894), mRNA [NM_177701]	TGGCAGATACACTCTACAGTCAATGAGATTTCACATCAGAAGAAAAATCTGCAAAGACAG
A_30_P01030886	0.00843873	0.000264565	up	1.43114	1.43114	0.517161		lincRNA:chrX:121004130-121007360 reverse strand	CTAGACATCTACTAACGTCCTTGAAACCATGTTCAGATTGCTGCACATCCTCCTGAAGAT
A_66_P109063	0.00843873	0.000226683	up	1.43104	1.43104	0.517065	Gm26787	PREDICTED: Mus musculus predicted gene, 26787 (Gm26787), transcript variant X1, ncRNA [XR_379271]	CAGATCCGTTTGTTTTTTAAGGACCATGAAAAAGTTCCTCTAACAGACATCTGGAGAAAA
A_55_P2360356	0.00843873	0.000234438	up	1.43101	1.43101	0.517038	4933401D09Rik	Mus musculus RIKEN cDNA 4933401D09 gene (4933401D09Rik), long non-coding RNA [NR_045431]	GCATTGATCTATGTAACCTGGCTAGGGAGAAAGTCAAAATATCAAACAAGTAGACAAATA
A_51_P148860	0.00843873	0.000251307	up	1.43096	1.43096	0.516983	Hist4h4	histone cluster 4, H4 [Source:MGI Symbol;Acc:MGI:2448443] [ENSMUST00000179285]	ACTTAAATATCATTTATTATTACACAAATAACAACAGCAACAAAAGTATTTGTGCATTCA
A_51_P471088	0.00843873	0.000207966	up	1.43094	1.43094	0.516965	Vmn1r24	Mus musculus vomeronasal 1 receptor 24 (Vmn1r24), mRNA [NM_134173]	CTATCCCACAATAACTCCTTTGGTTCAAATCACTTCGGATGAAAGAATAATCAATGTGCT
A_30_P01025560	0.00843873	0.000261547	up	1.43092	1.43092	0.516943		lincRNA:chr2:174982600-175005825 forward strand	TCTCTATTATGATTTTTTTGTGTGTCTTTGAATATGACTGAAAACTCTAGGCAATACCAC
A_55_P2355676	0.0154196	0.00118767	up	1.43089	1.43089	0.516915	Olfr180	olfactory receptor 180 [Source:MGI Symbol;Acc:MGI:3030014] [ENSMUST00000206168]	GTCTTCCCAGGAATGTATCTGAGGGAATCTCTATAGATGCTTCTATTTTTAAGAAGTATA
A_52_P564018	0.00843873	0.000228289	up	1.43086	1.43086	0.51688	Cbx3	chromobox 3 [Source:MGI Symbol;Acc:MGI:108515] [ENSMUST00000203404]	CTCAAATATTTATACTCAAATTACATAGGCTATAATTATCAATATTTGTTGTTTTAGAAA
A_55_P2232410	0.00843873	0.000241841	up	1.43082	1.43082	0.516839	AI195470	uc72a10.x1 Sugano mouse liver mlia Mus musculus cDNA clone IMAGE:1431162 3'. [AA985897]	CCCATGTGAACAAGTGTACCTAACATTTTACACAATTTGGTCACCCTGTGACACTTCTCA
A_66_P111555	0.00958689	0.000597234	up	1.43078	1.43078	0.516802		Q7TPL0_RAT (Q7TPL0) Ac1-290, partial (12%) [TC1634942]	AAAGAATGTTTGCTCTTGTGAGCCACTGTGAAACTAGAGTTTTTTGGTTATGCATCAAAG
A_52_P155818	0.00843873	0.000304575	up	1.43076	1.43076	0.516778	Abca14	Mus musculus ATP-binding cassette, sub-family A (ABC1), member 14 (Abca14), mRNA [NM_026458]	TTCTGTTGTTTGTATGGACTTTGACTGTACGCAGAATTTCAAAGAAGACATCTATAAGTG
A_55_P1957513	0.00843873	0.000251711	up	1.43074	1.43074	0.516764	Cypt7	Mus musculus cysteine-rich perinuclear theca 7 (Cypt7), mRNA [NM_001039943]	ATTCTTCTCTCATAAGAATGCCAATGTGTCTGAGCCAGAGGAAGTTCCACCATACCTCGA
A_52_P388187	0.00843873	0.000244747	up	1.43071	1.43071	0.51673	Olfr890	Mus musculus olfactory receptor 890 (Olfr890), mRNA [NM_146481]	TTCAACCTTTCTTTTATTGATTTCTGCTACTCTTCTGTCATAACACCCAAAATGCTGGTG
A_52_P763049	0.00843873	0.000315469	up	1.43064	1.43064	0.516661		BB646128 RIKEN full-length enriched, 10 days neonate cerebellum Mus musculus cDNA clone B930014M05 5', mRNA sequence [BB646128]	CAGTTTTTCATTTAATACTATCTTATGGACATGTTCTTATATCTTCAAATACTCTTTAAA
A_55_P2565142	0.00843873	0.000230933	up	1.43061	1.43061	0.516631			ATTCTGAGACCTCAACTCATCCCAAAGCTTATATATCATCTAGCATTCCTCAGAGAAATG
A_55_P2140065	0.00843873	0.00023835	up	1.43058	1.43058	0.5166	Olfr937	Mus musculus olfactory receptor 937 (Olfr937), mRNA [NM_146439]	GCTGGAGCTTGCTCACTCTAGTACTTATGTTAATGAATTGTTAGTTTTATGTTTTGGTAC
A_55_P2719935	0.00843873	0.000271783	up	1.43057	1.43057	0.516586	Themis	Mus musculus thymocyte selection associated (Themis), transcript variant 3, non-coding RNA [NR_131208]	CCAAATTCAGCAACTTCAGACGAAAAACATCTTACATGCTTTCTTGAGCATATGAAAAAG
A_51_P352705	0.00843873	0.000225974	up	1.43049	1.43049	0.516507	Tex16	Mus musculus testis expressed gene 16 (Tex16), mRNA [NM_031382]	GAGTATGGAATTAGGAAAAGGACACACTGTAGTCCTTTTCTAGACAGCATCCAAAAATAA
A_52_P979926	0.00843873	0.00024294	up	1.43046	1.43046	0.51648	Gm29571	Mus musculus predicted gene 29571 (Gm29571), long non-coding RNA [NR_136909]	AACCTTCATCTGTACTGACAATAAATGTGTTAATATTCCTCCATATCACAATAAGTGGCC
A_66_P133352	0.00843873	0.000239741	up	1.43036	1.43036	0.516377	Slc22a19	solute carrier family 22 (organic anion transporter), member 19 [Source:MGI Symbol;Acc:MGI:2442751] [ENSMUST00000138317]	TGTGGATTTGCTGTAAGCAGTCTAGGCATTGAGGACATATTTTTCCATTAGGATAGTGCA
A_51_P174133	0.00843873	0.000201255	up	1.43036	1.43036	0.516375	Lipe	lipase, hormone sensitive [Source:MGI Symbol;Acc:MGI:96790] [ENSMUST00000105177]	TCTCCAGAGTGGAAGTCATTTTTTGACTGTGTTACCGTGTCTGATATAGAGAAATGCTTG
A_51_P510141	0.00843873	0.000224028	up	1.43021	1.43021	0.516225	Lce1d	Mus musculus late cornified envelope 1D (Lce1d), mRNA [NM_027137]	CTTCAGGGAAAGTTTCTGCATTCTACTTCAGAGATGACAATGCCTCTTTGCATCTTTGTT
A_66_P119897	0.00843873	0.00019157	up	1.4302	1.4302	0.516213	C530050E15Rik		TATTATATAGTATAATCTTGACCAATATTCTATCCTCTACTTTCTAAGAGAATGCTTTAA
A_55_P2165344	0.00843873	0.000237873	up	1.43015	1.43015	0.516166	Gpc3	glypican 3 [Source:MGI Symbol;Acc:MGI:104903] [ENSMUST00000114857]	GCTCTCAGTTATTGGGAGTGAACTTTGCATTACACACCATGCTAAGTAATTTGTATATAT
A_52_P835833	0.00843873	0.000237564	up	1.43014	1.43014	0.516156		BB657621 RIKEN full-length enriched, 12 days embryo eyeball Mus musculus cDNA clone D230010C06 5', mRNA sequence [BB657621]	TTCCATTTTTAAAACTGTATTTCAACTTAGCATGCAACTATATTGAACTGTTTTGTTTAT
A_52_P592346	0.00843873	0.000243767	up	1.43011	1.43011	0.516125	Klk1b7-ps	Mus musculus kallikrein 1-related peptidase b7, pseudogene (Klk1b7-ps), non-coding RNA [NR_033120]	CCATGGTATCACATCGTGGCGATTTAACCAATGCAGAGAACGCATCTACACCAAACTTAT
A_30_P01017560	0.00843873	0.000233984	up	1.42989	1.42989	0.515905		lincRNA:chr4:12050675-12066450 reverse strand	TTTTTCTTTTATCTGTTTCAGGCTTGCTGAGTCCAAACGCAACACTGACTGCTGCGACCT
A_30_P01024302	0.00843873	0.000263432	up	1.42988	1.42988	0.515896		lincRNA:chr12:45415565-45423519 reverse strand	TGAACATTGAGACAATTTGCTTTTGTAAAAAGCTAAGCTCTGAGGTCAAAAAGACTGAGG
A_55_P2112564	0.00843873	0.000272586	up	1.42987	1.42987	0.515882	Ern1	endoplasmic reticulum (ER) to nucleus signalling 1 [Source:MGI Symbol;Acc:MGI:1930134] [ENSMUST00000106799]	GCTTTCTGAAGACCTGCTGCATAAGATTTGTTAAGTTCTAATGATTAGAGTCTTGTAATC
A_55_P2060797	0.00843873	0.000269948	up	1.4298	1.4298	0.515814			CAGAAATGCCCAGGATCTGATGCTCATGTTTATTTGTTTTCTGGTATTACAGAATGCTAA
A_66_P130245	0.00843873	0.000229776	up	1.42979	1.42979	0.515804	1700065O20Rik	BY706891 RIKEN full-length enriched, adult male testis Mus musculus cDNA clone 1700065O20 5'. [BY706891]	TAAAAATCTTTGTAGTTGCTGTTTGTTTCTGGTAACAATGCTAAATAAAATAAGTAAAAA
A_55_P2534281	0.00843873	0.000265503	up	1.42965	1.42965	0.515657	Gm31076	PREDICTED: Mus musculus predicted gene, 31076 (Gm31076), ncRNA [XR_373279]	CCAAGAAGATGTTGGAAACCAAACATGCTATTATCAGATTCTAACTGGAAAGAACGACAA
A_51_P448167	0.00843873	0.000273292	up	1.42964	1.42964	0.51565	Cer1	Mus musculus cerberus 1, DAN family BMP antagonist (Cer1), mRNA [NM_009887]	AGACGAAATCTTCTACTCGTATGCTTTTGAATCTTCTAGCAAGTTAGGTTTCTATGTTTG
A_52_P430099	0.00843873	0.000230526	up	1.42963	1.42963	0.515638	C230057H02Rik		TAAGCTATTATATCTTTATAAGAATAGAAACTTTTTATGGACAGTTTTAAAAAACCCATT
A_66_P100671	0.00844938	0.000447309	up	1.42962	1.42962	0.515633		Q8VED5_MOUSE (Q8VED5) BC031593 protein (Fragment), partial (11%) [TC1618864]	CAAAAACTTACCGTGGACATTATCTGACCACTCCTTTCTTTCCAGAAATCCCAAAAATGA
A_55_P2109842	0.00843873	0.000270024	up	1.42961	1.42961	0.515622	Vmn1r6	Mus musculus vomeronasal 1 receptor 6 (Vmn1r6), mRNA [NM_134175]	GTGATGAATGCCTATCCCACAATTACTCCTTTGATACAAGTCAGTTTTGATAACAGAATA
A_52_P408629	0.00843873	0.000260604	up	1.42959	1.42959	0.515603	Pdgfc	platelet-derived growth factor, C polypeptide [Source:MGI Symbol;Acc:MGI:1859631] [ENSMUST00000143721]	TCCAGTTGCATCTTCTAAATGTTACAACCTTCAGTAGAGTTTAAAAGAAACAATACCCAC
A_51_P231892	0.00843873	0.000231116	up	1.42957	1.42957	0.515579	Gm40625	Q3KR30_HUMAN (Q3KR30) WISP3 protein, partial (33%) [TC1630574]	AGCAGATTACCAAAAAAGAACAAAAGTACTATAGTTAGTTAGACCTACTCCGGTTGTAAC
A_66_P119729	0.00843873	0.000237529	up	1.42952	1.42952	0.515532	B930092H01Rik	Mus musculus RIKEN cDNA B930092H01 gene (B930092H01Rik), long non-coding RNA [NR_045334]	CTCAGTATCAAACTACAGCTTAGGTTTTCTATTACGTTTATTTGTTTTTCTTTGTGATTT
A_51_P445211	0.00843873	0.000190128	up	1.42949	1.42949	0.515505	Piwil1	Mus musculus piwi-like RNA-mediated gene silencing 1 (Piwil1), mRNA [NM_021311]	TAGTTGTTGGTGTGTAGCGGCTATAGAGTTAACTAAGGCTTATGTTTGCTTTGTTTCTCA
A_52_P379395	0.00843873	0.000241148	up	1.42942	1.42942	0.515432	Gm5334	Mus musculus predicted pseudogene 5334 (Gm5334), non-coding RNA [NR_003648]	GGTCATCATCATTGGAGTGCTGTTTACAGTCACATTTTCCCAGTTGATTGGCGTGAGGTT
A_55_P2507490	0.00843873	0.00023169	up	1.42942	1.42942	0.515428	Gm44501	Mus musculus predicted readthrough transcript, 44501 (Gm44501), mRNA [NM_001287195]	GTACTAAGTATATTGATTTTTTCCATTGCTCACAGTCGCATTTCACTCTCCATTGCCTCT
A_51_P151133	0.00843873	0.000271929	up	1.42941	1.42941	0.515418	Tmprss11g		GTTATCTCCTTTCTTTTTTATTTTAGTTTTGCATTAATTAAAATTCTTACACTGTACATA
A_66_P138022	0.00843873	0.000230789	up	1.42939	1.42939	0.515397	LOC102638199	PREDICTED: Mus musculus uncharacterized LOC102638199 (LOC102638199), ncRNA [XR_377208]	GGACTCTGGTTTACACCAGTTCAGATCTATGCAATGTTTGTCGCGTTGCTCGCCACTCTA
A_51_P222921	0.00843873	0.000236591	up	1.42937	1.42937	0.515384		BB646241 RIKEN full-length enriched, 10 days neonate cerebellum Mus musculus cDNA clone B930050A04 5', mRNA sequence [BB646241]	AGGTGGTCATTTTGAAGTTTTGAGATAAATTTTACATATTTATTTATTAAGTGATGGCCT
A_55_P2542843	0.00843873	0.000211884	up	1.42934	1.42934	0.51535			CTGAGGAGATTGACTACAGTTCTTTACTTCTCTGCAATGTGTAAGTGTGTCTACATTCAT
A_55_P2024644	0.00843873	0.0002602	up	1.42932	1.42932	0.51533		predicted gene 5581 [Source:MGI Symbol;Acc:MGI:3643462] [ENSMUST00000072940]	CTACTCAGTGACAAGTTCTATGATGTAGATCAACATGAGAAAGAATCTATGAATGCAATG
A_55_P2139276	0.00843873	0.00019631	up	1.42929	1.42929	0.515302	Tbpl2	Mus musculus TATA box binding protein like 2 (Tbpl2), transcript variant 1, mRNA [NM_199059]	GCCTTGTTTTGGAAACAGGGTCTGCTACGTAACCTAAAATGTAGTTTGATTTATTACAAA
A_66_P109821	0.00843873	0.000273492	up	1.42928	1.42928	0.515292	A630075F10Rik	Mus musculus RIKEN cDNA A630075F10 gene (A630075F10Rik), long non-coding RNA [NR_033632]	ATGGGGTTATGGACTCTTAACTGCTGAATGGTTATCCTTAATTATAATCAAAGGTCTGTC
A_52_P666065	0.00843873	0.000253859	up	1.42927	1.42927	0.515282	Ildr1	immunoglobulin-like domain containing receptor 1 [Source:MGI Symbol;Acc:MGI:2146574] [ENSMUST00000153802]	GGCTCTTAGTATGAGCTTTCTTTGAACTGAAATTTCATCCTTTAAAAGAAACTTTGGACC
A_52_P1179483	0.00843873	0.000299876	up	1.42926	1.42926	0.515273	4930404H11Rik	Mus musculus RIKEN cDNA 4930404H11 gene (4930404H11Rik), long non-coding RNA [NR_045941]	GGCTTGAGGTAGAAGAAACCATCAAGATTCATCAGTCTAATGACACAGGTTTTTAAAATA
A_52_P1011568	0.00843873	0.000188496	up	1.42924	1.42924	0.515243			CCTTTTAAAATGTCATTAGTATTTATCATGTTATTTTAATGATAAAATTTATTCAGATTT
A_55_P2075263	0.00843873	0.000248506	up	1.42906	1.42906	0.515068	Acnat2	Mus musculus acyl-coenzyme A amino acid N-acyltransferase 2 (Acnat2), mRNA [NM_145368]	CCTGCATCTGAAGTGTTCCTGACAAATCTGTATGTAGTTTGCAATTTTCTTATCTGTTTT
A_66_P105073	0.00843873	0.000191337	up	1.42906	1.42906	0.515068			GTGGGAATGTGATATTTAAAGTTAACTATCAGTGTCTAAAATTTGTAAATAACACTAAGT
A_66_P130079	0.00843873	0.00031937	up	1.42898	1.42898	0.514981	Gm31336	PREDICTED: Mus musculus predicted gene, 31336 (Gm31336), ncRNA [XR_001780737]	TGAGAGAGCAATGTGTCTGCTCATATAGACAAGAATGTTAAAATAAAATGAAAGTGTTTT
A_52_P971846	0.00843873	0.000267875	up	1.42897	1.42897	0.514979	Gm35215	PREDICTED: Mus musculus predicted gene, 35215 (Gm35215), ncRNA [XR_382807]	GTCATTTTTATTGTACAATTGCATTTACCCATGTTTCGCTTAATATCTTTCTTGGATCCC
A_51_P341443	0.00843873	0.000262162	up	1.42895	1.42895	0.514954	Hykk	hydroxylysine kinase 1 [Source:MGI Symbol;Acc:MGI:2443139] [ENSMUST00000125983]	AGGAAAATATGGTCTGTCTGAGAATAATCATTCAAACAACTGTCATTGTAATATGCCTGG
A_66_P137870	0.00843873	0.000233342	up	1.42894	1.42894	0.514949		AGENCOURT_10563767 NIH_MGC_169 Mus musculus cDNA clone IMAGE:6740914 5', mRNA sequence [BU946100]	TCAGGAAGAGCGAAATCTTACCAGGAGTTATTTTCTTCTTAGAAATATAGTACGAGGAAG
A_51_P302841	0.00843873	0.000214114	up	1.42893	1.42893	0.514931	Gm16740	Mus musculus predicted gene, 16740 (Gm16740), long non-coding RNA [NR_108026]	AAACGAATAAATCCAAACTCAAGAATCATTTTCTTCCAGCACACAAGGATCTTTTCCCTC
A_52_P640323	0.00843873	0.000191622	up	1.4289	1.4289	0.514903	Olfr68	Mus musculus olfactory receptor 68 (Olfr68), mRNA [NM_013620]	AGGGCTTTCATTCTTGTATCCCCATCCATACTACTCATCAAATGTCGCCTTAAGTACTTT
A_55_P2745266	0.00843873	0.000256292	up	1.42888	1.42888	0.514888			CCATCTTCCATGGAGGTCTTAGAAAACATTGACCTCTACATTTTCCTTCAGCTAGGGTAA
A_51_P413216	0.00843873	0.000236607	up	1.42876	1.42876	0.514766	Olfr1016	Mus musculus olfactory receptor 1016 (Olfr1016), mRNA [NM_001011758]	GGCTTTATTAACTCTTCCATCATCACCAAGAAAACGTTTACCTTTGATTTCTGTAATGAC
A_55_P2549821	0.00843873	0.000234462	up	1.42874	1.42874	0.514742	Gm32016	PREDICTED: Mus musculus predicted gene, 32016 (Gm32016), ncRNA [XR_379364]	GTACATCTTCCTATGGAAAGATATATGTCTACATGTCTGCATGTGAGCGTGCACACATAT
A_55_P2049737	0.00843873	0.000235786	up	1.42869	1.42869	0.514692	Gm46779	PREDICTED: Mus musculus uncharacterized LOC108168821 (LOC108168821), ncRNA [XR_001783589]	ATACATAAATGATACATCTTCGCTGATCTCGGCTAGCAGTGCCATGTCACTTCTGCAGCT
A_52_P714557	0.00843873	0.000232784	up	1.42865	1.42865	0.514652	4930488N15Rik	BB015137 RIKEN full-length enriched, adult male testis (DH10B) Mus musculus cDNA clone 4930488N15 3'. [BB015137]	TACAGATTCCCCAATTAGTAACATGTTGTCGGGTTCAATTCTTTTCCAGCTAAAATTGGG
A_66_P121905	0.00843873	0.000265454	up	1.42863	1.42863	0.514636			CACCAGTCCTAAGCTTCTGCATTTGTTTTTGTATCTATGTCATATTGTAAGGTGAGAATT
A_55_P2761914	0.00843873	0.000292975	up	1.42858	1.42858	0.514583	Ctsr	Mus musculus cathepsin R (Ctsr), mRNA [NM_020284]	GGACCCTTCACTATTTCCACATCATGAACACTATTGCTCTAACTAACGTATGTTTATTAT
A_52_P24439	0.0143589	0.00107531	up	1.42856	1.42856	0.51456	Sftpa1	Mus musculus surfactant associated protein A1 (Sftpa1), mRNA [NM_023134]	CATCGCAAGCATTACAAAGAAGTACAACACCTATCCCTACTTAGGTGTGATTGAAGGCCA
A_55_P2194823	0.00843873	0.00020009	up	1.42855	1.42855	0.514547	1700126A01Rik	Q71BB3_BRAFL (Q71BB3) NADPH-dependent FMN and FAD containing oxidoreductase-like protein, partial (3%) [TC1598482]	TCTCTTCTCAAGTTTTACTGAGGTGCAATTTCCCAATAAAGTTGTCCATGTTTAATGTCC
A_55_P2072591	0.00843873	0.000235963	up	1.42853	1.42853	0.514529	Olfr747	Mus musculus olfactory receptor 747 (Olfr747), mRNA [NM_207156]	GGACATGAAACTTGCTCTGAGGAAAGTTCTGTTAGGAATGAGAATTGTCAAAAATATATG
A_55_P2648512	0.00843873	0.000254721	up	1.42851	1.42851	0.514512	Abca4	ATP-binding cassette, sub-family A (ABC1), member 4 [Source:MGI Symbol;Acc:MGI:109424] [ENSMUST00000132199]	ATCAGCGTATTTTGTGGGCTTTCAATGACCACAGTAACTGGCCTTCATGTGATTCTGGAG
A_55_P2110708	0.00843873	0.000235071	up	1.42848	1.42848	0.514483	Hhat	hedgehog acyltransferase [Source:MGI Symbol;Acc:MGI:2444681] [ENSMUST00000123721]	CAGTTCCAACAGAAACACTTGCTTAGTTACTGAAGATTCCATTTCCTTTTTACTTTGCAA
A_51_P295996	0.00843873	0.00023202	up	1.42843	1.42843	0.514428	Mrgpra1	Mus musculus MAS-related GPR, member A1 (Mrgpra1), mRNA [NM_153095]	GATTAAGGATGATTTTCATGTATTTGATCTTGGATTTTATCTGGCATCAGTTGTCCTGAC
A_55_P2508763	0.00843873	0.000243063	up	1.4284	1.4284	0.514399	Gm20356	Mus musculus predicted gene, 20356 (Gm20356), long non-coding RNA [NR_040450]	CAACAGAATGTCTTGTTGTGGGTCTCTTTATTTGTTTCAAAGCAAAGATCATTTGTGGTT
A_55_P2582652	0.00843873	0.000206241	up	1.42837	1.42837	0.514368	1700025B11Rik	Mus musculus RIKEN cDNA 1700025B11 gene (1700025B11Rik), long non-coding RNA [NR_040310]	ATGTGTGAAGTGCCGAGCTGATTGAGATCAGAAATAAAATTTGTCACAACAATGAAAGCA
A_55_P2050754	0.0153263	0.00117533	up	1.42833	1.42833	0.514331	Cd209c	Mus musculus CD209c antigen (Cd209c), mRNA [NM_130903]	TGTCAATGCCTGCAGAAAATTGGATGCCCAACTAGTGGTTATCAAAAGTGATGATGAACA
A_55_P2156900	0.00843873	0.00022512	up	1.4282	1.4282	0.514197	Gm10459	Q8K2W7_MOUSE (Q8K2W7) Slbp protein, partial (23%) [TC1724552]	CTGCAGCCACTATGTAAAATACTGCAAAAGTTTGGTTTTACTACCAGGTTAAACAAAATG
A_55_P2423393	0.00843873	0.000259707	up	1.42817	1.42817	0.514171	4932416J16Rik	AV274103 RIKEN full-length enriched, adult male testis (DH10B) Mus musculus cDNA clone 4932416J16 3'. [AV274103]	CTCATCACAAGCAGCATGGCTAATAAAATGTGGCATTTGTATGGTAAAATGCTAAAACAA
ERCC-00123_60	0.00843873	0.000308671	up	1.42816	1.42816	0.514159			TCCAGTACCTCCTTTTCCAGATGCTATCGCGATAGCTATTGCCATTAATGTCACCATTCT
A_52_P963008	0.00843873	0.00020942	up	1.42816	1.42816	0.514156	1700128A07Rik	Mus musculus RIKEN cDNA 1700128A07 gene (1700128A07Rik), long non-coding RNA [NR_045938]	TCAACTAGATGACATCATGAATGTAACAGTAGTAAGGTTGGTAGTGAAATCACTCCTGAT
A_55_P2011557	0.00843873	0.000233524	up	1.42812	1.42812	0.514113	Apol7d	BC051082 Fn1 protein {Mus musculus} (exp=-1; wgp=0; cg=0), partial (5%) [TC1730193]	CATTTTCTTAATCACCACGTATTACAGATTTCTCGTATGCAACTGATCATGAAGTTGCAA
A_66_P132197	0.0116539	0.000803689	up	1.4281	1.4281	0.514096	4933416M06Rik	Mus musculus RIKEN cDNA 4933416M06 gene (4933416M06Rik), long non-coding RNA [NR_045846]	GCAGATATCCATCCTATCAGATTACATTTGCATTACCATTCATATCCGTTCCAAAATTAC
A_55_P2088268	0.00843873	0.000236423	up	1.4281	1.4281	0.514093	Olfr782	Mus musculus olfactory receptor 782 (Olfr782), mRNA [NM_001011797]	CACTTCCCACATGATTGTTGTCTCCATAACATATGGAAGTTGTATCTTCATGTATACTAA
A_52_P80702	0.00843873	0.000255352	up	1.42809	1.42809	0.514082	4930503B20Rik	Mus musculus RIKEN cDNA 4930503B20 gene (4930503B20Rik), mRNA [NM_029144]	AAGATGAAGACCTTTTCTCAGGAGACTGTTTGTTCTCAGGTCCCATTACTGGGTCCAGAA
A_55_P2778852	0.00843873	0.000196112	up	1.42808	1.42808	0.514073	1700100I10Rik	Mus musculus RIKEN cDNA 1700100I10 gene (1700100I10Rik), transcript variant 1, long non-coding RNA [NR_126548]	GGAGGACGTTTGGAAGTTGTGTTTCTGGAAATGTTTTGTATTTATTTTCCCAGTAAACTT
A_52_P429876	0.00843873	0.0002204	up	1.42804	1.42804	0.51404	Tbx20	Mus musculus T-box 20 (Tbx20), transcript variant 1, mRNA [NM_194263]	GTAGTTGGTTTCCAGACAAAATACAGATGTGCATTTCTCTTAAAAACCCATTGTGAGTGG
A_30_P01033237	0.00843873	0.000235248	up	1.42804	1.42804	0.514039		lincRNA:chr3:146014132-146014545 reverse strand	CATACAGGCCCAGATTCTGCTTAGTCATATTGGTTTTATTCTTAGAATATTTACAGAGTC
A_55_P2720043	0.00843873	0.000260923	up	1.42804	1.42804	0.514038	Ctsh	cathepsin H [Source:MGI Symbol;Acc:MGI:107285] [ENSMUST00000187437]	TACTAGGCTGTAGCCTCAACAAGATCACGAGGCATGTGCAAACATAACTTTTTCTTTTTT
A_66_P100812	0.00843873	0.000308566	up	1.42803	1.42803	0.514025	4930425L21Rik	Mus musculus RIKEN cDNA 4930425L21 gene (4930425L21Rik), long non-coding RNA [NR_126088]	AATGATGGTGGAAAATTGCCAAGCTCAGCACACTTCTTCAAACAAATAATGAAATTCCAG
A_52_P538400	0.00843873	0.000223723	up	1.42795	1.42795	0.513946	Olfr811	Mus musculus olfactory receptor 811 (Olfr811), mRNA [NM_146552]	ACACCCATTTTATTGAGTTATTGGATTTCGCTTTAGCTGTTATGACACTTGTGATCACCT
A_66_P119576	0.00843873	0.000259023	up	1.42793	1.42793	0.513922	Gm31520	Mus musculus predicted gene, 31520 (Gm31520), non-coding RNA [NR_136927]	AGATTGTATTTTCTTCCTATATTATGCTCTGGCACCTTACTCTTAGAGCCATTATCAGGT
A_55_P2537399	0.00843873	0.000304344	up	1.42792	1.42792	0.513918	Gm31351	PREDICTED: Mus musculus predicted gene, 31351 (Gm31351), ncRNA [XR_374884]	CATTTACTGGAATGTTGCTTGAGGATCCTTTGAAGACACTGCATTTAAACTTCTCAAACA
A_66_P101361	0.00843873	0.000240844	up	1.4279	1.4279	0.513893		predicted gene 15534 [Source:MGI Symbol;Acc:MGI:3704268] [ENSMUST00000137642]	TCCAAAGCAATTGTTAGTATTTCCATCTAAAAACCTATTTTTCAACATTAACAATCGCGA
A_51_P445422	0.00843873	0.000274303	up	1.4279	1.4279	0.513893	Olfr695	Mus musculus olfactory receptor 695 (Olfr695), mRNA [NM_146598]	GAGGTTATTGAGGCTTTGAAAAGAGTCCTGGGAAAAAAGTTTTCAGTGCATTCCACATTC
A_51_P469777	0.00843873	0.000302655	up	1.42786	1.42786	0.513859	Olfr1324	Mus musculus olfactory receptor 1324 (Olfr1324), mRNA [NM_146292]	CTATGGTAGGAAACTCACTTATTATTCTGGCAATCATCAGTGATACTCACCTTTACAGTC
A_55_P2043018	0.00843873	0.000252387	up	1.42786	1.42786	0.513857	Vmn2r76	Mus musculus vomeronasal 2, receptor 76 (Vmn2r76), mRNA [NM_001102580]	CTGCAGGAATATTTCTCTGCATCTTTGCTCCAAAATGCTACATTATTTTGTTAAAACCTG
A_52_P874280	0.00843873	0.000235541	up	1.42786	1.42786	0.513857	1700019E08Rik	Mus musculus RIKEN cDNA 1700019E08 gene (1700019E08Rik), long non-coding RNA [NR_040497]	GTGCCTCATGTATTTGAAAGTCTTTCTTTTTTGAGTTTGGGAAATGTTCTTCTACAATGG
A_51_P277139	0.00843873	0.000198832	up	1.42781	1.42781	0.513808		AV283654 RIKEN full-length enriched, adult male testis (DH10B) Mus musculus cDNA clone 4933436E20 3'. [AV283654]	AATTTACCTTGATTCTTTCATGCTTTTTTTGTGGTTTTTGTACCATTCAATAAATCCTTG
A_55_P2160871	0.00843873	0.000277847	up	1.42781	1.42781	0.513806	Vmn2r90	Mus musculus vomeronasal 2, receptor 90 (Vmn2r90), mRNA [NM_001104539]	TCTCCTTAGCTTGATCTTTGGCCCCAAGTGCTACATTATTTTATTAAGGCCAGATAAGAA
A_55_P2207618	0.0285227	0.00245795	up	1.42781	1.42781	0.5138	AA414993	vc50a06.r1 Knowles Solter mouse 2 cell Mus musculus cDNA clone IMAGE:777970 3'. [AA414993]	CTAAGCCTCTGGATCACATTAACATAATATTGAGACAAATGCAAGTTATAATGCCTAGCT
A_55_P2015555	0.0324757	0.00284083	up	1.4278	1.4278	0.513796			AAGGAACTCAGCTTCTCTTCATTCCGCCTCAAAAATCATCTGGACAGAGTGCTCAGGTAA
A_55_P2742535	0.00843873	0.000235682	up	1.42777	1.42777	0.513767	Trak1	trafficking protein, kinesin binding 1 [Source:MGI Symbol;Acc:MGI:1914345] [ENSMUST00000210636]	TTCTTTTCAGCCAGAGCAAGCTGTCTAAAGTCCTACAAATAGCTATGTGTGCCTTCTCTC
A_51_P255132	0.00843873	0.000256301	up	1.42775	1.42775	0.51374			TTTTTGTTGCTTATATTAGATATTAAGCTAATTGTAAGAATGATAATGATTACGGTAAGG
A_52_P386459	0.00843873	0.000253337	up	1.42761	1.42761	0.513607	Gpa33	Mus musculus glycoprotein A33 (transmembrane) (Gpa33), mRNA [NM_021610]	ATGAGAATCGAGTGAGAGTATCTAACGATGCTGAGTTGTCAAATGCCTCTATCACCATCG
A_51_P292823	0.00843873	0.000262995	up	1.42757	1.42757	0.51356	4930594C11Rik	Mus musculus RIKEN cDNA 4930594C11 gene (4930594C11Rik), non-coding RNA [NR_024017]	CAATAGAAAAGAAAATTAGAGCATTTTGTTTTCTATTTGATGGGTAAAAAATAACACTTT
A_55_P2558460	0.00843873	0.000239965	up	1.42756	1.42756	0.513553	Gm32860	PREDICTED: Mus musculus predicted gene, 32860 (Gm32860), ncRNA [XR_383673]	GGAACAGACAATCTGGAGTTCTTTATGACTTACAGCGTGACATTTTAGCTGATCTTCCTG
A_51_P207781	0.00843873	0.00025182	up	1.42744	1.42744	0.513429	Olfr1297	Mus musculus olfactory receptor 1297 (Olfr1297), mRNA [NM_146888]	TCTTGGACAATTGGCTTTTTACATGGTATAAGTCACGTGGTAGTGCTTTTGCAGCTTCCT
A_30_P01018952	0.00843873	0.000196638	up	1.42743	1.42743	0.513416		lincRNA:chr10:27466235-27529430 reverse strand	TAAATGTATGGCTAGCAGTCCAGTCCTAGGAGTACATGACTCAACGTTGTCTGGAAACCT
A_55_P2551095	0.00843873	0.000305424	up	1.42742	1.42742	0.513407	Gm32543	PREDICTED: Mus musculus predicted gene, 32543 (Gm32543), transcript variant X1, ncRNA [XR_871469]	CAAAGGGCTTGTAGTTTTCTCATTCCCAGATTGAGTTATTTTAGGCAAAGACAGCTTCTT
A_52_P558344	0.00843873	0.000215275	up	1.4274	1.4274	0.513386	Rnmt	RNA (guanine-7-) methyltransferase [Source:MGI Symbol;Acc:MGI:1915147] [ENSMUST00000151833]	CCTCCTTTTGAAAGATTAGCAAAAGTTTGTATTTCAGTATAGCTTTGAAATTGCCCATGG
A_55_P2091496	0.00843873	0.000254182	up	1.42736	1.42736	0.513349	Dppa3	Mus musculus developmental pluripotency-associated 3 (Dppa3), mRNA [NM_139218]	CCCAGGGCTGAGGAATAAAGTAAATAGAATTTGGAGTATGTACTTTCTAATTTCCAGAAA
A_52_P130362	0.0122434	0.000860552	up	1.42736	1.42736	0.513346		immunoglobulin kappa chain variable 13-85 [Source:MGI Symbol;Acc:MGI:4439827] [ENSMUST00000114212]	AGGCAGAGTCACCATTACTTGCAAGGCAAGTGACCACATTAATAATTGGTTAGCCTGGTA
A_55_P2033817	0.00843873	0.000255443	up	1.42734	1.42734	0.513331	Olfr203	Mus musculus olfactory receptor 203 (Olfr203), mRNA [NM_146486]	GTTTTCTGCATCCACTTATTCATGTAGGTCTACTATTTAGATTAACCTTCTGCAAATCCA
A_55_P2715086	0.00843873	0.000273304	up	1.42732	1.42732	0.513305	Vmn1r67	Mus musculus vomeronasal 1 receptor 67 (Vmn1r67), mRNA [NM_134229]	CCCAGACTCAGTTTGATCTGGATGTGGAATAAAATTACCTAATCTTAAGTATCTGAATGA
A_52_P294514	0.00843873	0.000202757	up	1.42727	1.42727	0.513257	Samt4	Mus musculus spermatogenesis associated multipass transmembrane protein 4 (Samt4), mRNA [NM_029199]	TTCTGGTTTTCAGTGTGATAGCTTTCAGGATTAGCTGCATGAAAGATCCATTTCTAATGA
A_51_P287198	0.00843873	0.000261012	up	1.42724	1.42724	0.513225	Krt23	Mus musculus keratin 23 (Krt23), mRNA [NM_033373]	TCCGCGCTAATGGGTGAGTCTCGACGGAAATCCTTGGAGTTTTCAGATTCAGAAACTTTT
A_51_P298066	0.00843873	0.000236246	up	1.42717	1.42717	0.513158	Clnk	Mus musculus cytokine-dependent hematopoietic cell linker (Clnk), mRNA [NM_013748]	GGCTCAATGGATTCAGTTCTTCTTCCATCTGCATTTATCTCAAAGTATTATTTTCTGTGT
A_66_P102636	0.00843873	0.000260252	up	1.42715	1.42715	0.513142	Gm17746		TGTGTGTGGGTGCTCTGCACACAAAGGCACTAGCTAGTAATATGTGTATCATCTGTGCTT
A_55_P2721078	0.00843873	0.000234413	up	1.42713	1.42713	0.513117	Cnga1	cyclic nucleotide gated channel alpha 1 [Source:MGI Symbol;Acc:MGI:88436] [ENSMUST00000126799]	CCACAAAACCTAGATGTGCAGGGATTAGAAGTATATTTTTCCTATGTAAAGTTCCCTTAA
A_55_P2379360	0.00932813	0.000570887	up	1.42712	1.42712	0.513108	Tspy-ps	Mus musculus testis specific protein-Y encoded, pseudogene (Tspy-ps), non-coding RNA [NR_027507]	TGTAGGCCATTAATGACCATACACCACATGTGGAATTGACTGAGATAAATACTGGCAAAG
A_55_P2039463	0.0254858	0.0021773	up	1.42709	1.42709	0.51308	Timmdc1	Mus musculus translocase of inner mitochondrial membrane domain containing 1 (Timmdc1), mRNA [NM_024273]	TTTTTGGTTTTTCAAGACAGGGTTTCTCTGTGTAGCCCTGGCTGTCCTGGAACTCACTTT
A_51_P102311	0.00843873	0.00022877	up	1.42706	1.42706	0.51305	Tyr	Mus musculus tyrosinase (Tyr), transcript variant 1, mRNA [NM_011661]	TACTCTGCTACCTAGCATGTATATATAAATCTACCCAACAAATGTTCATTACAGCTGACA
A_55_P2717109	0.00843873	0.000212285	up	1.42695	1.42695	0.512933	Cd52	CD52 antigen [Source:MGI Symbol;Acc:MGI:1346088] [ENSMUST00000137445]	AACTAGTTTGATGACCATCAAGGGCAACTTCAGTTACTGCCCGATCAAGCATCAAGGACA
A_55_P2557673	0.00843873	0.00022123	up	1.42687	1.42687	0.512857			CCATCACTTGCATTAAGTAGGAGGAATTCAATCAACCTTTGAACTTGAAGAGTGTAATCA
A_30_P01025973	0.00843873	0.000281953	up	1.42686	1.42686	0.512844		lincRNA:chr1:77819988-77820546 forward strand	CACAGCTAACCCCTGAACATGCAAGATTCTCATGCCTGGATTAAAAATCATTTTCAAAAA
A_55_P1986586	0.00915354	0.000551168	up	1.42682	1.42682	0.512806	4921524L21Rik	Mus musculus RIKEN cDNA 4921524L21 gene (4921524L21Rik), mRNA [NM_027598]	GCTGCAAAAGTAACTGGACAGTGTAACTCTGGACACTATGTTGATAAATGAGCTTCCTCT
A_55_P2199917	0.00843873	0.000244235	up	1.42679	1.42679	0.512776	AU043392		ATTGGGAGATCTGATTGGGAAAGATTTCCCATGGGTACGGAACTCTGTGTTGACTTTTTT
A_55_P2739587	0.0138365	0.00102171	up	1.42669	1.42669	0.512676			TTTTTTCCTTGAGGACTTAACAATGTGTCTTGTACTGCAAGACTACATTCAGTGTGTGTA
A_55_P2915716	0.00843873	0.000242724	up	1.42666	1.42666	0.512641		predicted gene, 17467 [Source:MGI Symbol;Acc:MGI:4937101] [ENSMUST00000178553]	TACATAACTCTAATCTTTCCAATTCTCCTCCAAAGCATGTTGGACAAGACTCCTCTGGTC
A_52_P747599	0.00843873	0.000282047	up	1.42664	1.42664	0.512624	Gm11412	Q90ZP4_ONCMY (Q90ZP4) Potassium channel TSK3, partial (3%) [TC1612270]	CATCCTTAAGGTAAAACCAGATGAATCAAATGTGCATAGACTAGTTCAGTCGTCTCATTA
A_55_P1954388	0.00843873	0.000263318	up	1.42657	1.42657	0.512553	Vmn2r72	Mus musculus vomeronasal 2, receptor 72 (Vmn2r72), mRNA [NM_001105185]	GGGCTTCTTCTTTGCATTTTTGCCCCTAAATGCTACATTATTTTATTAAGACCACACATA
A_55_P2549581	0.00843873	0.000248549	up	1.42656	1.42656	0.512542	Gm31928	PREDICTED: Mus musculus predicted gene, 31928 (Gm31928), ncRNA [XR_379225]	TTTTTACCTGTACTGCTTCAATATTTTGTTCCGATGTCACTTTCCTGTGTAAAGAGAGTC
A_52_P669682	0.00843873	0.000419934	up	1.42655	1.42655	0.512528	LOC102637912	PREDICTED: Mus musculus putative sperm motility kinase W (LOC102637912), transcript variant X4, mRNA [XM_011246772]	ATGCACAGGATCATCACTACTACAATGTGTCATTCCATTCCTAAACACCTGTCAATTCCG
A_55_P2733687	0.0110681	0.000745389	up	1.42654	1.42654	0.512524	Gm40421	PREDICTED: Mus musculus predicted gene, 40421 (Gm40421), ncRNA [XR_001780608]	GCACCTTTGAAGTTGTAATTGAGCGTCTTGTCTGCTCCATTGAATAAAGTTCTGTAGAAA
A_51_P269404	0.00843873	0.000235458	up	1.42652	1.42652	0.512501	Fmo3	Mus musculus flavin containing monooxygenase 3 (Fmo3), mRNA [NM_008030]	GCAGTGGGCATAAGTCCCTTTCTCTTTAAGTTCCACCAACAATTTGTAAGGAGAATGGTA
A_55_P2054188	0.00843873	0.000236401	up	1.42633	1.42633	0.512308	Sly	Mus musculus Sycp3 like Y-linked (Sly), mRNA [NM_201530]	TACATTTCAGAAGTCTTATATGGATGTACAGAAATTCAATGAGGAAAAAGAAAAATCAGT
A_66_P109545	0.00843873	0.000236685	up	1.4263	1.4263	0.512281	9430073C21Rik	BB100521 RIKEN full-length enriched, 12 days embryo, embryonic body between diaphragm region and neck Mus musculus cDNA clone 9430073C21 3'. [BB100521]	TAGATATAAATGTATTCATTTATTTTTAATTTTGATTCATACTAAAAGCCTATAAAAAAA
A_55_P1985778	0.00843873	0.000212098	up	1.42628	1.42628	0.512261			ACATATTACTGTGCAAGAGACACAGTGTGGAGTCTTCACTGTGAGCCCAGACAAAAACCT
A_51_P269580	0.00843873	0.000262196	up	1.42627	1.42627	0.512249	Spata16	Mus musculus spermatogenesis associated 16 (Spata16), transcript variant 2, mRNA [NM_029150]	CAAAGACAGTCTACACTTCATTACTTTCAACTGGTAGCAATAAATGTTCTCGACTTGTTG
A_52_P609918	0.00843873	0.000239921	up	1.42609	1.42609	0.512067	Ehf	Mus musculus ets homologous factor (Ehf), mRNA [NM_007914]	ACTTAACCTGGTTACAAGATGCCAGTAACGAACCCTTGATCTATTTAATCAACGAAGATT
A_55_P2915597	0.00843873	0.000238988	up	1.42609	1.42609	0.512061	Vmn1r39	Mus musculus vomeronasal 1 receptor 39 (Vmn1r39), mRNA [NM_001166720]	CTTGATCTCCTGTCAATTGACTTTCATTCACATAATTATGGTCATTACTGGATGGGATAT
A_66_P125241	0.0106186	0.00069924	up	1.42605	1.42605	0.512027	Epgn	Mus musculus epithelial mitogen (Epgn), mRNA [NM_053087]	ATTGGCGTCGGATTGCTAATTAGTGCTTTTCTTGCTGTCTTCTATTGCTACATAAGAAAA
A_55_P2727863	0.00843873	0.000261037	up	1.42605	1.42605	0.512021	4930533D04Rik	CJ042180 RIKEN full-length enriched mouse cDNA library, C57BL [CJ042180]	TTACAAGGGAGATTCTCCACACCTGGTTTATTCAGTGCTAGGGAACTGAACTTCCTACGT
A_55_P2242094	0.00843873	0.000251533	up	1.42602	1.42602	0.511992	Gm10494	Mus musculus predicted gene 10494 (Gm10494), long non-coding RNA [NR_033462]	CAACCTCAGAGGATTTTGTCTTACTGTATAGGGATATACAATAAAGATCCAAAATGGTCA
A_51_P289720	0.00843873	0.000237384	up	1.42598	1.42598	0.511949	Olfr273	Mus musculus olfactory receptor 273 (Olfr273), mRNA [NM_146824]	CATGTGCTGATATATCTCTCAATATCATTACCATGGTCATATCAAATATGGCCTTCCTGG
A_66_P134977	0.00843873	0.000237267	up	1.42595	1.42595	0.511919	Kis2	Mus musculus Kaplan integration site 2 (Kis2), long non-coding RNA [NR_003188]	TGTGTGTTTATCCAGGTGAGTCTGCAGATCTGGCAAAGAAGAGTTCGTGGAAGACTTCAA
A_51_P495426	0.00843873	0.000215229	up	1.42583	1.42583	0.511805	Vmn1r235	Mus musculus vomeronasal 1 receptor 235 (Vmn1r235), mRNA [NM_134199]	ACAAACATTCTTCACAATCATCCACGGAGTCCAGGGTTATAAAAACCATCCTTCTTCAAT
A_66_P103956	0.00843873	0.000237713	up	1.42578	1.42578	0.511756			CAAACGAGATGGTTACAGGAAGTCATTACAAGCCTCTGCATTGGCAGGTGGCTTATGAAG
A_66_P114499	0.00843873	0.000238657	up	1.4257	1.4257	0.511669	1700060C16Rik	Mus musculus RIKEN cDNA 1700060C16 gene (1700060C16Rik), long non-coding RNA [NR_045732]	CCATCTTAAATGGCAAGTGGGCTTCGGAAGCCCTATATCTGCCTGAGGAACCACTGACAG
A_52_P475111	0.00843873	0.000237321	up	1.42562	1.42562	0.511589	Dsg1a	Mus musculus desmoglein 1 alpha (Dsg1a), mRNA [NM_010079]	TCATGGTATCACAGAATCACAGAATTTATCAAAGAGTGATTGATTACTCCCGCAAGAGCT
A_51_P228182	0.00843873	0.000309704	up	1.42562	1.42562	0.511587	Olfr472	Mus musculus olfactory receptor 472 (Olfr472), mRNA [NM_146774]	GCTTTTGTAGATATTGTATTTTCAACCTCAGTCTCAGTTATAATGCTTATGGAGCTCCTT
A_52_P346428	0.00843873	0.000276374	up	1.42561	1.42561	0.511583	Crb1	crumbs family member 1, photoreceptor morphogenesis associated [Source:MGI Symbol;Acc:MGI:2136343] [ENSMUST00000196402]	TGTGGTGTTTTATCTAGTTAGCAAAATGCTCTTAGCAATTTGCCATTCATTGTGTATCAG
A_55_P2038179	0.00843873	0.000237913	up	1.4256	1.4256	0.511569		predicted gene 28179 [Source:MGI Symbol;Acc:MGI:5578885] [ENSMUST00000188365]	CCAGAAAAGGTGGTTCCAAATAGTTCAGAAAGGTTGTTTACCAAATTCTAGCCAAACCTT
A_51_P379304	0.00843873	0.000261286	up	1.42551	1.42551	0.511474		Q6CDQ5_YARLI (Q6CDQ5) Similarity (Fragment), partial (3%) [TC1620823]	ACAAATACATGTAGTACTGATTTTTCAGTGAAAATTTTAGATGATACTAATGGAAATAAT
A_30_P01029866	0.00843873	0.000261939	up	1.42548	1.42548	0.51145		lincRNA:chr13:74521146-74528671 forward strand	CTGGGAGCTACCTTCAAGATCAAATAATCCAAACCCAAGTTTGTAGACTAGCGAACGGTA
A_55_P2375446	0.00843873	0.000240104	up	1.42546	1.42546	0.51143	4921533I20Rik	PRP18_RAT (Q9JKB8) Pre-mRNA-splicing factor 18 (PRP18 homolog) (Potassium channel regulatory factor), partial (93%) [TC1617214]	GTATGCACTTGGCATCCAACTCTCACATGATAGAAAATAGTACTGTTAATATACTTAGGA
A_55_P2150013	0.00843873	0.000239446	up	1.42545	1.42545	0.511418			GTACTGCAGACTCTTACTTGGCCTTTTATTCTCTTAGGCTCAGTCTCTAACCCTGAATAA
A_55_P2092492	0.00843873	0.000260859	up	1.42544	1.42544	0.511403	Il18r1	Mus musculus interleukin 18 receptor 1 (Il18r1), transcript variant 2, mRNA [NM_001161842]	GTCCACCATAATGGGACACGGTACAACATCACCAAGACTGTCAATATAACAGTTATTGAA
A_55_P2763169	0.00843873	0.000252896	up	1.42535	1.42535	0.511319	Amy2b	Mus musculus amylase 2b (Amy2b), transcript variant 2, mRNA [NM_001190404]	TGTGGAAGTTACCTCAATCCAAATAACAGGGAATTCCCAGCAGTTCCATACTCTGCTTGG
A_55_P2090374	0.00843873	0.000247078	up	1.42525	1.42525	0.511219	Vmn1r68	Mus musculus vomeronasal 1 receptor 68 (Vmn1r68), mRNA [NM_001172072]	AGTCATTACTCTTTTATGCCCAGATTCAGTTTGGTCTGGACTTGGAATAAAACATCTTAA
A_55_P2904595	0.00843873	0.000238312	up	1.4252	1.4252	0.511162	Ldhc	Mus musculus lactate dehydrogenase C (Ldhc), mRNA [NM_013580]	CAGTCCCACTCAAAGTGTTTCCACATCATAACAAAGTTCAATAAAATTTTGGAAACCTGT
A_65_P05652	0.00843873	0.000216421	up	1.42517	1.42517	0.511132		BB473101 RIKEN full-length enriched, 12 days embryo eyeball Mus musculus cDNA clone D230049J01 3'. [BB473101]	AATAATTCAGATGAATCAAGTCTGTGTAATTTTCAAGAAGCAATGATGTTTGCCTGAGGC
A_52_P21066	0.00843873	0.000270893	up	1.42514	1.42514	0.511107		immunoglobulin kappa variable 12-98 [Source:MGI Symbol;Acc:MGI:4439560] [ENSMUST00000196839]	TCAGCAGCCTACAGGCTGAAGATTTTGTAAGTTATTACTGTCAACAACTTTACAGTACTC
A_30_P01021973	0.00843873	0.000308424	up	1.42513	1.42513	0.511089		lincRNA:chr19:29969050-29980675 reverse strand	TACAAATAAAAGTTTATTGTACAAAATTAAGGCTTGTATTTTCATAGTTCACCAAAACAA
A_55_P2740043	0.00843873	0.00024314	up	1.42506	1.42506	0.511027	Firre		GTCGCCTACTTGAAATGAAAATGGGAGGTACACTCTCCCATACATGAATCTTCCTCATTT
A_55_P2508823	0.00843873	0.000206132	up	1.42503	1.42503	0.510991	Arhgap15os	Mus musculus Rho GTPase activating protein 15, opposite strand (Arhgap15os), long non-coding RNA [NR_040622]	GCTCCTGAGTCTTTTTCTGAAGCATCATCTTTTCAGTTGCAGAATAAATGCTATTGATAA
A_52_P257758	0.00843873	0.000207932	up	1.42501	1.42501	0.510967	Reg4	Mus musculus regenerating islet-derived family, member 4 (Reg4), mRNA [NM_026328]	GCATTGCGCTGAGATGAACCCCAAGGATAAATTCTTAACTTGGAACAAAAATGGATGTGC
A_55_P2360406	0.00843873	0.000279374	up	1.425	1.425	0.510959	1700086P04Rik	BY707078 RIKEN full-length enriched, adult male testis Mus musculus cDNA clone 1700086P04 5'. [BY707078]	CTCATCCAGAAGGCTATACCTATCTTGTGTAAAAAATGTTAATAAGTCACAACGACTTTC
A_55_P2519530	0.00843873	0.000238007	up	1.42482	1.42482	0.510777	Sumf1	sulfatase modifying factor 1 [Source:MGI Symbol;Acc:MGI:1889844] [ENSMUST00000169446]	ACCACACCCTTAATTTCAAATGTCTGTCTATTTCTGAGTTCTCTGTTGAGATTCAAGCTA
A_55_P2142941	0.00843873	0.000312673	up	1.42478	1.42478	0.510738	G370120E05Rik	PREDICTED: Mus musculus RIKEN cDNA G370120E05 gene (G370120E05Rik), ncRNA [XR_001779575]	CCATGGAAGTTGTCATACACTAAAATATATGAAATAGCACAATTAACTCCCATGTACCCA
A_51_P370372	0.00843873	0.000239237	up	1.42477	1.42477	0.510729	Olfr876	Mus musculus olfactory receptor 876 (Olfr876), mRNA [NM_146883]	TCAATCTTTCCTTAATCGATTTCTGCTATTCCTCTACTATCTCCCCAAAAATGCTGATGA
A_52_P329123	0.00843873	0.000240134	up	1.42476	1.42476	0.510717	Olfr305	Mus musculus olfactory receptor 305 (Olfr305), mRNA [NM_146616]	TCCAAATTTCTTTGTCAATAGCCTTATGCACAAAAATTCCATTTCCATACTTGGATGTGC
A_52_P187909	0.00843873	0.000304967	up	1.42475	1.42475	0.510704	Slco1a6	Mus musculus solute carrier organic anion transporter family, member 1a6 (Slco1a6), mRNA [NM_023718]	TTATTTTCAGAACTTCAGGGTAGCACTTAAGATTTTCCTAGTGAAGACTTTAATGGTGAC
A_30_P01021313	0.00843873	0.000235077	up	1.42474	1.42474	0.5107		lincRNA:chr9:39982939-39992189 reverse strand	CCTGTTGTATTTTCATCTGCTGAAAATTTAGACTTCTTGGAAAATTTGCAGGTATTCGCA
A_51_P484735	0.00843873	0.000279796	up	1.42462	1.42462	0.510579	Olfr138	Mus musculus olfactory receptor 138 (Olfr138), mRNA [NM_130868]	ACTCTCATTATGAACCAAAGAGTATGCATTTTGTCAGTATCTATTATGTGGCTGACTGGA
A_66_P102569	0.00843873	0.000275624	up	1.42458	1.42458	0.510535	Gm13497	Mus musculus predicted gene 13497 (Gm13497), long non-coding RNA [NR_040636]	GAAATTGACACTCATAGTGGTAGACTCTGATGCTGAGAAAACAAATTTTGACCTTTAGTC
A_51_P435688	0.00843873	0.000241602	up	1.4245	1.4245	0.510459	Olfr1178	Mus musculus olfactory receptor 1178 (Olfr1178), mRNA [NM_001011868]	TTTCTGTCACATGGAGTCACCTCATCAATCAGCCTATGTATTTCTTTCTGAGTTACCTTG
A_52_P331981	0.00843873	0.000207888	up	1.42446	1.42446	0.510418	Zp2	Mus musculus zona pellucida glycoprotein 2 (Zp2), mRNA [NM_011775]	CGAGTTCAGGATGACAGTAAGATGCTATTACATCAGAGACAGTATGCTACTAAATGCCCA
A_55_P2715819	0.00843873	0.000249188	up	1.42444	1.42444	0.510391	Nbeal1	neurobeachin like 1 [Source:MGI Symbol;Acc:MGI:2444343] [ENSMUST00000185984]	CACATAGAAATATGACTACTCAGATCCATCAGGCTCTTGTAGACAGATTTTAAATGAACT
A_55_P2149393	0.00843873	0.000260893	up	1.42442	1.42442	0.510375			TCTGCAGATCTAAGAAGGAGAACAGCTGCCATCGCTGCATTTTTTATCTTATCCTGCTTT
A_55_P2563794	0.00843873	0.000243621	up	1.42442	1.42442	0.510373	Gm36774	PREDICTED: Mus musculus predicted gene, 36774 (Gm36774), transcript variant X2, ncRNA [XR_386654]	TATCTGGTAGGAGAGTAGAAGCTGCAATCTCTTTGTGCATGAGCAACCTTTCCTGGATCA
A_55_P2367141	0.00843873	0.00025166	up	1.42429	1.42429	0.510245	4933425D22Rik		GTTCCTTCTTGGTCTTAAGCCCAGGATTTTGGCATATATGTATGAATAAGGGAATTTATA
A_51_P467699	0.00843873	0.000249557	up	1.42424	1.42424	0.510196		RIKEN cDNA 4930556J24 gene [Source:MGI Symbol;Acc:MGI:1922592] [ENSMUST00000042344]	TGGAATCTGGAAACTCGCTAGGTGGACACTAACTGTTCATGGTTCACACTCTTTCCTGAA
A_55_P2563809	0.00843873	0.000272072	up	1.42423	1.42423	0.51018	Gm29946	PREDICTED: Mus musculus predicted gene, 29946 (Gm29946), transcript variant X2, ncRNA [XR_386660]	TCACCAGAAATTGATAAACCAGCCAGTGGAGTACTAATTACTTAGCTAGTACTTCTGGGA
A_55_P2763061	0.00843873	0.000235123	up	1.42414	1.42414	0.510089	Olfr1182	Mus musculus olfactory receptor 1182 (Olfr1182), mRNA [NM_001011535]	AGGTCTTTGCCATGCACTTCTTTGGAATGATTGAAATCTTAATCCTGACAGTCATGGCTT
A_51_P107722	0.00843873	0.000208997	up	1.42405	1.42405	0.510005	2610303G11Rik		CATGGCAGTGATGTTCTATAAAGGCGCTGCTATGACTAATAAAAATGATGACTTTATTCT
A_55_P2935271	0.00843873	0.000251038	up	1.42404	1.42404	0.509988	Olfr1299	Q8VGE4_MOUSE (Q8VGE4) Olfactory receptor MOR248-8, partial (6%) [TC1633319]	CTAGTGGATATGTATGTTGAAGCACCATTAGCTTCAATCTATAAAGGCATTTTCAAGATG
A_51_P387097	0.00843873	0.000265975	up	1.42401	1.42401	0.509954	Mbd3l1	Mus musculus methyl-CpG binding domain protein 3-like 1 (Mbd3l1), mRNA [NM_028557]	TTAACACCTCTTTGCAGTATCTTTTGCTGTTGTTTTGAGACCTTGAAACTTTAAACTCAC
A_51_P134753	0.00843873	0.000252127	up	1.42398	1.42398	0.509932		Q4T8V8_TETNG (Q4T8V8) Chromosome undetermined SCAF7713, whole genome shotgun sequence. (Fragment), partial (9%) [TC1601238]	CATTTTCAACAAGTCCATAATCCAGTGAAACGACAGACTGGTACTCTACCACCCGAAAGG
A_30_P01029389	0.00843873	0.000242251	up	1.42392	1.42392	0.509868		lincRNA:chrX:98661132-98661469 forward strand	TAATCCCTTTGTCATCAAATCTTTAAATTCACCATAATTATTGGTGAAAATGTATAGATG
A_55_P2133756	0.00843873	0.000283487	up	1.42391	1.42391	0.509859	Olfr1197	Mus musculus olfactory receptor 1197 (Olfr1197), mRNA [NM_001005225]	TTAACAATTGCCAACTCTGGGATGGTGGTTGTTGCCATTTTTATTGTACTACTTGTTTCT
A_51_P178772	0.00843873	0.000240803	up	1.42391	1.42391	0.509856	Ces1f	Mus musculus carboxylesterase 1F (Ces1f), mRNA [NM_144930]	GTTCTTCCACTAACAGTGTATGTAAATCCAAGATGGATCTTGGAGGATCCTGAAGAACTT
A_66_P114999	0.00843873	0.00027438	up	1.42387	1.42387	0.509814	Gm26535	BB235479 RIKEN full-length enriched, 3 days neonate thymus Mus musculus cDNA clone A630054E19 3'. [BB235479]	GACTTGGTCATATTTGATCAGTACATGCTATGACTGGTTGTCATGGAAATGTAGCCTAGT
A_66_P109307	0.0185749	0.0015163	up	1.42385	1.42385	0.509799		BY136662 RIKEN full-length enriched, 17.5 days embryo whole body Mus musculus cDNA clone L930081E04 5', mRNA sequence [BY136662]	CGTGTGAGTCTTAACGCAGGGCCAACTTATAAATCAAATGTTGGAAGTTTGGTTTGGGAT
A_51_P506297	0.00843873	0.000263931	up	1.42364	1.42364	0.509587	Cst9	Mus musculus cystatin 9 (Cst9), mRNA [NM_009979]	TGTGCTCATTTTCCTTGTTTTGCAGCATTGTGCAGTATCAAGACTGGATATGTGGATAAT
A_55_P2201395	0.00843873	0.00021259	up	1.42363	1.42363	0.509576	2410017I17Rik		TACTCCAGCATCCTGTGAGTCAGATGGACATTTAGTGATCTTTTTGCAAGGTTTAAAAAA
A_51_P383210	0.00843873	0.000285517	up	1.42349	1.42349	0.509427	Tfpi	tissue factor pathway inhibitor [Source:MGI Symbol;Acc:MGI:1095418] [ENSMUST00000111711]	TTGTGGGTAGACCTACCTGATCATTCTTGGAGAAAAGTTAATTATTTTCCAAATTCTCAC
A_52_P1164102	0.00843873	0.00030484	up	1.42342	1.42342	0.509357	Gm32693	PREDICTED: Mus musculus predicted gene, 32693 (Gm32693), ncRNA [XR_376127]	TTGAATGGAATTACATAACATAATTTTTCTCCTAATATACCCATGGTTTTATTCCTAATT
A_55_P2179890	0.00843873	0.000260697	up	1.42337	1.42337	0.509308	Vmn1r101	Mus musculus vomeronasal 1 receptor 101 (Vmn1r101), mRNA [NM_001166836]	TTCAGTGTAGGCATTGTCCTCTTGCAGTTTGCCTATGATGCCACATTCATGAGCATCATG
A_51_P486554	0.00843873	0.000274284	up	1.42327	1.42327	0.509209	Taar1	Mus musculus trace amine-associated receptor 1 (Taar1), mRNA [NM_053205]	AGATACAAAGCCAAGATCAATATCTCCACTATTCTTGTGATGATCCTCGTTAGTTGGAGC
A_55_P2097329	0.0458037	0.0041812	up	1.42327	1.42327	0.509206	Sgsm3	small G protein signaling modulator 3 [Source:MGI Symbol;Acc:MGI:1916329] [ENSMUST00000156064]	TTGAACTCACAGAGATCTGCCTGCTTCTGCCTCCCAAGAGCTGGGATTAAAGACATTATT
A_55_P2245302	0.00843873	0.000218858	up	1.42318	1.42318	0.509122	4930588J15Rik	PREDICTED: Mus musculus RIKEN cDNA 4930588J15 gene (4930588J15Rik), misc_RNA [XR_105692]	GCGGAGCTTTCTTATGGAATACCATCAATTATTTTCTGACATGGATTATCTTCCTACAAA
A_30_P01030277	0.00843873	0.00028384	up	1.42315	1.42315	0.509089		lincRNA:chr6:57560819-57569928 forward strand	CAAAGCAAGTATTGTTCTTAGACTTTGTTAGCCATAACTGCCAGTCAAGATAAATCATAC
A_55_P1975718	0.00843873	0.000245961	up	1.42311	1.42311	0.509052	Skint7	Mus musculus selection and upkeep of intraepithelial T cells 7 (Skint7), transcript variant 1, mRNA [NM_001142775]	GTGCATTTATTATTCTGTACTGGAACATTCTTTGCAATATATTTACCTCACCGCAGCAGA
A_66_P107800	0.00843873	0.000243417	up	1.42311	1.42311	0.50905	Olfr1042	Mus musculus olfactory receptor 1042 (Olfr1042), mRNA [NM_001011777]	AGTCATTCTCTGAACACAGATAAATTTGCTTCCTGTGTTTTATGTGGTAGTAATTCCCAT
A_66_P112492	0.00843873	0.000257867	up	1.4231	1.4231	0.509039	C230079O03Rik	Mus musculus RIKEN cDNA C230079O03 gene (C230079O03Rik), long non-coding RNA [NR_040459]	CAAGTCAAATTACAGCATCCAACAGATGTTTTACCATCCATTTGAAGAAAGCTAATACTC
A_51_P383149	0.00843873	0.000252716	up	1.4231	1.4231	0.509036	Gm2381	Mus musculus predicted gene 2381 (Gm2381), non-coding RNA [NR_046214]	TTCGAGTAATGTGGCAAACTTTTTTATCTGCTTCCTTGTAAAACGTTTATTTAGGATCCC
A_55_P2567707	0.00843873	0.000242689	up	1.42308	1.42308	0.509013	Cep152	PREDICTED: Mus musculus centrosomal protein 152 (Cep152), transcript variant X6, misc_RNA [XR_001783212]	TCTTCATTTGGTAACACAGGCTTAATACAGAAACGTATGTGAATATCAAGTCTGTTACCA
A_55_P2563695	0.00843873	0.000276021	up	1.42305	1.42305	0.508987	Gm38581	PREDICTED: Mus musculus predicted gene, 38581 (Gm38581), transcript variant X1, ncRNA [XR_001782670]	TTTTAGAACCATCCCATGTCTATATTGCAACGCCATACCCAAGTGTAAAGCTAATGTCCA
A_52_P669086	0.00843873	0.00024351	up	1.42303	1.42303	0.50897	Col25a1	collagen, type XXV, alpha 1 [Source:MGI Symbol;Acc:MGI:1924268] [ENSMUST00000143830]	TTGAGAATAGTTTATTTGGAACAATAAATGATTTATATAACATATGCTTAATTTTCATTT
A_51_P417991	0.00843873	0.000243168	up	1.42303	1.42303	0.508962	Ednra	Q9ERK2_MOUSE (Q9ERK2) Neprilysin-like peptidase gamma, partial (5%) [TC1621951]	GTTCATTTTGACCTATTCTGGTTAGAATCAGTTTTCCACCTAAATTATCTTGATTCATCT
A_66_P126645	0.00843873	0.00027706	up	1.42301	1.42301	0.508946	Olfr1461	Mus musculus olfactory receptor 1461 (Olfr1461), mRNA [NM_146302]	GTCTGATCATGGGGTGCTATGGTTTTAGTTTCCTCAATGTCTCAGTTTATCTAGGAGATA
A_55_P2529404	0.00843873	0.000230278	up	1.42292	1.42292	0.508856	Opn5	PREDICTED: Mus musculus opsin 5 (Opn5), transcript variant X2, mRNA [XM_017317518]	CGTTGGGCTTGAGGAAGTTTCTATTTCATGATGTGCAATGCCATGTATTTGAGTAAATGG
A_55_P2722719	0.00843873	0.000215068	up	1.4229	1.4229	0.508835	Olfr205	Mus musculus olfactory receptor 205 (Olfr205), mRNA [NM_001011736]	CTAAACCCCTTTATTTACAGCTTAAGAAACAAGGAAGTTTTGTGTGCTTTGAGAAAAGTC
A_55_P2717912	0.00843873	0.000248948	up	1.42289	1.42289	0.508826	Hmga2	high mobility group AT-hook 2 [Source:MGI Symbol;Acc:MGI:101761] [ENSMUST00000159310]	TAGTCATTCCTGGGAACTCTTCCACTTTGGATGTACCCTTAATAAAAAGGAATTAGAAGT
A_55_P2562080	0.00843873	0.000269679	up	1.42285	1.42285	0.508787	Gm31818	PREDICTED: Mus musculus predicted gene, 31818 (Gm31818), transcript variant X3, ncRNA [XR_876953]	GATATAGGTATCTGGTAACATGACTGACACTGGACAAACCAGAAGACTAAGTCAAAACAA
A_52_P403405	0.00843873	0.000270808	up	1.42282	1.42282	0.508755	Aqp7	Mus musculus aquaporin 7 (Aqp7), mRNA [NM_007473]	TCTGTGCCTCTAGAGCACTTCTAAGTAGAGCTTCTCTTTGACCACAACCGTACTGCAATA
A_66_P116992	0.00843873	0.000288483	up	1.42277	1.42277	0.508704	Olfr742	Mus musculus olfactory receptor 742 (Olfr742), mRNA [NM_146430]	TCTTTTATTGCTCAGTGATGAAAATGTATTTGAGCCCAACATCTGAGCATGAAGCTGGAA
A_55_P2714737	0.00843873	0.000287176	up	1.42274	1.42274	0.508668	Art3	ADP-ribosyltransferase 3 [Source:MGI Symbol;Acc:MGI:1202729] [ENSMUST00000135528]	CATTGAGTCTCTAAATCTCTGAAAGAATTCTCAGTCACATGACCATTTCATGTCAGTTAT
A_55_P2105733	0.0253471	0.00216309	up	1.42269	1.42269	0.508621	Klrb1-ps1	Mus musculus killer cell lectin-like receptor subfamily B member 1, pseudogene 1 (Klrb1-ps1), non-coding RNA [NR_073569]	GATGGACGTTGGATCTGCCAAAAGGAACTAAAACTCGAAACCATATTTCATGACTCCTGA
A_52_P714713	0.00843873	0.000247616	up	1.42266	1.42266	0.508595		Q6KZZ7_PICTO (Q6KZZ7) Carbon monoxide dehydrogenase alpha subunit , partial (10%) [TC1608432]	ACTCAAGAGTAACTTAGCATTTATGTCCTTTCACGAATAAAGCATGGTATATTGCTGAAG
A_55_P2335192	0.00843873	0.000243528	up	1.42266	1.42266	0.508593	4930500F04Rik	Mus musculus RIKEN cDNA 4930500F04 gene (4930500F04Rik), long non-coding RNA [NR_045758]	CCAGTTTTAAAGAACTGCCTATAAGGATAATTGAACAAATAAAAAGCTCACTTTTTGAAC
A_51_P152023	0.00845465	0.000451544	up	1.42265	1.42265	0.508584	Krt80	PREDICTED: Mus musculus keratin 80 (Krt80), transcript variant X1, mRNA [XM_006521487]	TCCTCAGTGGGACATGAAATATAGAACATATATATTATTTTTTCATAACTTATGTGGCTT
A_51_P370363	0.00843873	0.000243747	up	1.42264	1.42264	0.50857	1700030L22Rik	PREDICTED: Mus musculus RIKEN cDNA 1700030L22 gene (1700030L22Rik), ncRNA [XR_381601]	ATGGCCCTAATGCTGTATACAATGTTCTACAAATTATAACCACAAATTCTATGCTCACTC
A_30_P01019976	0.00843873	0.000276337	up	1.42263	1.42263	0.508563		lincRNA:chr8:44232164-44266991 forward strand	TAATATGCAAAACTTACCTAACGGCGTGTGCATGCACGTCCATAATCCTGCATGTGTGAC
A_52_P255188	0.00843873	0.000252026	up	1.42252	1.42252	0.508451	Gm12296		ACAGTGTTTGCTATTTTGATGACATTTATATTTATTATAATTAGCATAATTTTTAACAAA
A_52_P1115566	0.00843873	0.000240579	up	1.4225	1.4225	0.508433		MUSIGHWG Ig H-chain V-region 3 {Mus musculus} (exp=-1; wgp=0; cg=0), partial (47%) [TC1591900]	ATGTAGAAACAAATACCATCGATCTTCTATCAGTAAACAAGAGCAATTTCTCCATACAGC
A_66_P136321	0.00843873	0.000330012	up	1.42242	1.42242	0.508349		BY475620 RIKEN full-length enriched, B16 F10Y cells Mus musculus cDNA clone G370036C12 3', mRNA sequence [BY475620]	TTGCCTCTGAGGCAATATTTTCACTATTTACAAACACCAGAAATGCCATTAGTGACTAAA
A_66_P116761	0.00843873	0.00025672	up	1.4224	1.4224	0.508329	4930587A21Rik	BY716005 RIKEN full-length enriched, adult male testis Mus musculus cDNA clone 4930587A21 5'. [BY716005]	CTGCCTTGGAGTAGTATAGAAGCTGAATCTGGCTGAAGGTACATTCTTTGTCTTTGAACT
A_51_P325384	0.00843873	0.000244321	up	1.42237	1.42237	0.508293	Gm39091	BB225030 RIKEN full-length enriched, adult male aorta and vein Mus musculus cDNA clone A530089E10 3'. [BB225030]	AATTTTGGATTTATAATTCATTACCCATGTAGTTTAAGTTGAAGATATCATTGATTATAT
A_52_P425890	0.00843873	0.000312618	up	1.42236	1.42236	0.508286	Slfn1	Mus musculus schlafen 1 (Slfn1), mRNA [NM_011407]	AGACAAGATCAATAGTCTTGATTATTCAGCTACTGATCTGGATTGCATCTGTAACCTACC
A_52_P126274	0.00843873	0.000285073	up	1.42233	1.42233	0.508258	LOC102637001	PREDICTED: Mus musculus uncharacterized LOC102637001 (LOC102637001), transcript variant X1, ncRNA [XR_375312]	GATTGCACTTGATGTATCAATTACGTCTCTGTTGCTACAGCAAAACGCCATGGTCAGAGC
A_51_P453197	0.00843873	0.000244985	up	1.42231	1.42231	0.508232	2018-09-12	Mus musculus septin 12 (Sept12), transcript variant 2, mRNA [NM_029374]	CCAACACACCCTAGAGCATCTATGTGAACCTGGACTTGCTTTGTACAAAAAGCTGTGCTT
A_55_P2560869	0.00843873	0.000214836	up	1.4223	1.4223	0.508229		predicted gene 45318 [Source:MGI Symbol;Acc:MGI:5791154] [ENSMUST00000209558]	CACAGTCTTCAAAATGAAGAAAATCATTTGAGGGAAATGGAATTTTGTGTGCTGTCTTAC
A_51_P477128	0.00843873	0.000245166	up	1.42227	1.42227	0.508198	Gpr20	Mus musculus G protein-coupled receptor 20 (Gpr20), mRNA [NM_173365]	CTGGACAGCAAGTTGATTTCCTACTGATCCGTTGGATATGGCTGTCCAGTGTGTTATGTT
A_66_P132189	0.0118504	0.000819717	up	1.42221	1.42221	0.508133	Gm36879		AATGCCCAATGAGGCTGGTATTATCAATATAACCCAATTTTAAGAATAAAGAGACTAAAA
A_55_P1955802	0.00843873	0.000278276	up	1.42218	1.42218	0.5081	Vmn2r108	Mus musculus vomeronasal 2, receptor 108 (Vmn2r108), mRNA [NM_001104570]	CCCCTAAGTGTTACATTATCTTATTTAGACCAGAGAAGAATTCATTTCATCGTATCAAGG
A_65_P02127	0.00843873	0.000268606	up	1.42216	1.42216	0.508079		AV359690 RIKEN full-length enriched, in vitro fertilized eggs Mus musculus cDNA clone 7420700A02 3'. [AV359690]	TATCTGACATCATTAATAATTGTATAGAATTCATTTTTAAATCATTAAACAGTATTCTAA
A_55_P2557853	0.00843873	0.000289559	up	1.42208	1.42208	0.508002			TGTCTTACTGTGTAAGAATGCAATAGCTGCAGGCCATTACTGCTTTACTCTAATTTTGTT
A_30_P01022485	0.00843873	0.000266208	up	1.42194	1.42194	0.507859		lincRNA:chr19:53624826-53625580 reverse strand	ATGGTGATGCTTGACTAGATGCTTCACCGTCCTGTCTAGATGTGTAGTTTCTGATTCCCT
A_55_P2750839	0.00843873	0.000282921	up	1.42193	1.42193	0.507855	Gm31904	PREDICTED: Mus musculus predicted gene, 31904 (Gm31904), transcript variant X2, ncRNA [XR_380118]	CCCCAGATTAAATACCCCTAATTGCCTTGATTCTAATGGTTTGTCAAAATTATGACCTAA
A_66_P101002	0.00843873	0.00028575	up	1.42193	1.42193	0.507852		PREDICTED: Mus musculus predicted gene 15228 (Gm15228), misc_RNA [XR_108229]	CTTGGATGTTTTAGCTACATCTAAAGTAGCAAAGAAAGGGACTATTGGAATGAAAAATAA
A_55_P2033756	0.00843873	0.000236955	up	1.42191	1.42191	0.507826	Gm8179	Mus musculus predicted gene 8179 (Gm8179), long non-coding RNA [NR_046039]	ACTTAGGTCATGGTTTTAGAAATACCATTCCATGGCTGAATAAATTCACTATCCAACATG
A_55_P2734677	0.00843873	0.000245434	up	1.4219	1.4219	0.507818	Txk	TXK tyrosine kinase [Source:MGI Symbol;Acc:MGI:102960] [ENSMUST00000197843]	GAGAACCCAGAGATACAACATAACTGTCTTATCTGTCAGATATGTCAGATTTTTATCACT
A_52_P48480	0.00843873	0.000247218	up	1.42178	1.42178	0.507696	Prss40	Mus musculus protease, serine 40 (Prss40), mRNA [NM_009356]	TCTCCTACTTTGACAAGTGGATTAAAGATAACAAGAAATCATCATCCAACTCAAAGCCAG
A_51_P487004	0.00843873	0.000255689	up	1.42169	1.42169	0.507607	Dmrtc2	Mus musculus doublesex and mab-3 related transcription factor like family C2 (Dmrtc2), mRNA [NM_027732]	ATTTTCTTGACTGAGGGTGGCTATTCTTGTAGCCCGTTTAAATACTAAGTCCCCCAATAA
A_55_P2734377	0.00843873	0.000242349	up	1.42169	1.42169	0.507604	Pdzrn3	PDZ domain containing RING finger 3 [Source:MGI Symbol;Acc:MGI:1933157] [ENSMUST00000151175]	CTAGGAAATTTCATTATCCTGGTAAGGAAAATTTGTGAAGTTGAGGTCGTTACATCCAAT
A_55_P2718333	0.00843873	0.000246685	up	1.42168	1.42168	0.507593	Rcc1	regulator of chromosome condensation 1 [Source:MGI Symbol;Acc:MGI:1913989] [ENSMUST00000156710]	TTGCTCTGAATTAACAGCTTGAAAGCCCGAGCTTCTTGGACCTACTGGGCTTTTAGATGT
A_51_P107652	0.00843873	0.000279996	up	1.42163	1.42163	0.507543	Slc44a4	Mus musculus solute carrier family 44, member 4 (Slc44a4), mRNA [NM_023557]	TGATCGCCATCTATGGAAAGAATTTTTGTGTCTCGGCCAAAAATGCCTTCATGCTGCTCA
A_52_P386639	0.00843873	0.00024584	up	1.42162	1.42162	0.507537	Bmp15	Mus musculus bone morphogenetic protein 15 (Bmp15), mRNA [NM_009757]	ATGTGGATCTATTCCTTAGCATCATTTTGCTCACATATCTACTTAGAAATCAATTCAGGC
A_30_P01030091	0.00843873	0.000251333	up	1.42162	1.42162	0.507536		lincRNA:chr18:63222554-63223369 reverse strand	GAGTCTTTCAAAAAGGGTTCTTACGAGCCAGACTTCTTATCATTTTACTACTTTCTAAAG
A_51_P250631	0.00843873	0.000258767	up	1.4216	1.4216	0.507517	Rabgap1l	RAB GTPase activating protein 1-like [Source:MGI Symbol;Acc:MGI:1352507] [ENSMUST00000195114]	GAAGAATCTTCATGTGAATAATAATGAAGAGATGAACTGTTTGAAACTGAGTTACCGAGG
A_55_P2208300	0.00843873	0.000217503	up	1.42157	1.42157	0.507482	Zfp950	Mus musculus zinc finger protein 950 (Zfp950), transcript variant 4, non-coding RNA [NR_131953]	GAGAGGTTCATCCAATTCAGAGCTTTACTTCCAGTTAGCTCATTCAATTAAAACATGACT
A_55_P2028179	0.00843873	0.000262757	up	1.42152	1.42152	0.50743	Gnrhr	Mus musculus gonadotropin releasing hormone receptor (Gnrhr), transcript variant 3, mRNA [NM_001310653]	CCCTTTGGTAAAGAGCAGTGATGTAGAAATATAAGCTGAATAAATCCTTTCTTCTTCAAC
A_51_P320966	0.00843873	0.000271509	up	1.42142	1.42142	0.507333	Olfr1136	Mus musculus olfactory receptor 1136 (Olfr1136), mRNA [NM_146659]	GTTTTTAACTGCAATCTATGTGTTTGGAACTATAGATGGTTTCATACATACCTCATTGGC
A_66_P138323	0.00843873	0.000336324	up	1.42142	1.42142	0.507332		AGENCOURT_10563228 NIH_MGC_169 Mus musculus cDNA clone IMAGE:6740682 5', mRNA sequence [BU945970]	TCAGTCTCTTGTGTTGAATGCAGAAATTTATAATCTCTCCTAAAGTAACTCTCTGCTGCT
A_51_P515828	0.00843873	0.000247191	up	1.4214	1.4214	0.507311	Fndc3b	fibronectin type III domain containing 3B [Source:MGI Symbol;Acc:MGI:1919257] [ENSMUST00000191684]	CTTATGCTTAACTAGATATAGATTTACATATCTACAAATGTTGCCACGGGCTTTTCTCAG
A_55_P2045931	0.00843873	0.000327926	up	1.42137	1.42137	0.507283	Btnl10	Mus musculus butyrophilin-like 10 (Btnl10), mRNA [NM_138678]	GTACAGTCACATGGCAGCATCATCAAAAGTTCAGAGTCTTTCTCTGTAAAAGTTCCCTAG
A_52_P787779	0.00843873	0.000220688	up	1.42135	1.42135	0.507261	Gm2861	BB338611 RIKEN full-length enriched, 10 days neonate cerebellum Mus musculus cDNA clone B930014B15 3'. [BB338611]	CAAAACAAATCAAAAAACAGTTTAAAGATGTCTGGATTTTCAAATACACAAAACTGTGTC
A_66_P128520	0.00843873	0.000239306	up	1.42128	1.42128	0.507191	Gm46412	PREDICTED: Mus musculus uncharacterized LOC108168080 (LOC108168080), transcript variant X1, ncRNA [XR_001780928]	CTATCGCTAACTTGAATAGAAGGTCGTTTGAAGAAGTACTTAAAAATGAAACGGAGAAGT
A_51_P181423	0.00843873	0.000350897	up	1.42128	1.42128	0.507187	Olfr807	Mus musculus olfactory receptor 807 (Olfr807), mRNA [NM_146929]	TTCTTCCTTCAGAAGTTTTCCTTCTTAGAAATCTCTCTGACATCTACTTGCATCCCTAGG
A_55_P2510063	0.00843873	0.000253305	up	1.42124	1.42124	0.507149	D030024E09Rik	Mus musculus RIKEN cDNA D030024E09 gene (D030024E09Rik), long non-coding RNA [NR_040350]	CCAGAGAAAATACCCTCCTTGAATGAAGATGAAATGAAGATACTTTCAGAAAATGAACTC
A_51_P389156	0.00843873	0.000255126	up	1.42123	1.42123	0.507144	B3gnt5	Mus musculus UDP-GlcNAc:betaGal beta-1,3-N-acetylglucosaminyltransferase 5 (B3gnt5), transcript variant 2, mRNA [NM_054052]	CTGCAGCTTAATTTCATTTCAAGGAATTCATATTCTAAACGACTTAGATCATGAGCAAGG
A_52_P1035446	0.00843873	0.000257818	up	1.42121	1.42121	0.507117	4930474H20Rik	Mus musculus RIKEN cDNA 4930474H20 gene (4930474H20Rik), long non-coding RNA [NR_045712]	CTTGAACACACTTCTTTCTGAAACATTCAGTGACATGAATCTGGTATTAATTCTGAACCT
A_66_P119211	0.00843873	0.000218477	up	1.42117	1.42117	0.507075	1700072O05Rik	Mus musculus RIKEN cDNA 1700072O05 gene (1700072O05Rik), long non-coding RNA [NR_045733]	TACCAGCAGGTTGCCAAAAGGAGATACTTATTTCCTATAACACCCGAATGAATTGCTACA
A_51_P473308	0.00843873	0.00027701	up	1.4211	1.4211	0.507005	Prss21	Mus musculus protease, serine 21 (Prss21), mRNA [NM_020487]	TGGAGTCTATACCAACATCAGTCATCACTACAACTGGATCCAGTCAACCATGATCCGCAA
A_55_P2155853	0.00843873	0.000273487	up	1.42109	1.42109	0.506999			CTGCTCAGGCCTATCTTATCTGTTCTGACGAGTCTTTTTCTAATGAAAGCCTTGCTTTGA
A_66_P113405	0.00843873	0.000247916	up	1.42104	1.42104	0.506943	4930507L24Rik		GTTTATACAGAGTAGTAGAAAATGATACATACTCTGTTCACAAAGAGGTTGAAAAGCCAC
A_55_P2156870	0.00843873	0.000313762	up	1.421	1.421	0.506911	Aox2	Mus musculus aldehyde oxidase 2 (Aox2), mRNA [NM_001008419]	CCCTTTGGAATTTGAAGGGGAAAACAGTGTACAATTTTGAATGCATTATCACAAGATGTT
A_55_P2553765	0.00843873	0.000236052	up	1.421	1.421	0.506905	Gm33528	PREDICTED: Mus musculus predicted gene, 33528 (Gm33528), transcript variant X2, ncRNA [XR_388938]	GATGTGTACACAGTATATCCTTGCAGTTTTTCTTAATTATGAAGTGTTTCGATGAGAAGG
A_55_P2547810	0.00843873	0.000251234	up	1.42097	1.42097	0.506879			GAGATCAAGGTGGAAATGCATCTGCTGACAGATGGTATCTCTACAACTTCTCTTTGGTCT
A_55_P1971419	0.00843873	0.000254176	up	1.42096	1.42096	0.506863	Serpinb9g	Mus musculus serine (or cysteine) peptidase inhibitor, clade B, member 9g (Serpinb9g), mRNA [NM_011455]	GTACAGAGAGTCCTCTAACAAATGGCCATTTCTATCTGTTTTCAATATGTATAAGTGTCA
A_51_P443032	0.00843873	0.000251341	up	1.4209	1.4209	0.506803	Olfr65	Mus musculus olfactory receptor 65 (Olfr65), mRNA [NM_013616]	CTATCCTGTTGTGGTTGTATTTGCAATGGTCTTGCTAGATTTCCTGATCATCTTCTTCTC
A_55_P2491858	0.00843873	0.000257981	up	1.42088	1.42088	0.506781	Fez2	Mus musculus fasciculation and elongation protein zeta 2 (zygin II) (Fez2), transcript variant 4, mRNA [NM_001285949]	TGTCTGGAATACTGCGACCGTTCTGGCTGTGATGGTTAAAATAAAATTGGTTTTGCCCCC
A_52_P291890	0.00843873	0.000283038	up	1.42082	1.42082	0.506729	4932414N04Rik	Mus musculus RIKEN cDNA 4932414N04 gene (4932414N04Rik), mRNA [NM_183113]	ATCTGGACAGCTCTACAACAGTTTGGGATATAGCAGAAATTTCCTGCAAAGAGAACCCTT
A_55_P2150471	0.00843873	0.000248012	up	1.42079	1.42079	0.506692	Ptprd	protein tyrosine phosphatase, receptor type, D [Source:MGI Symbol;Acc:MGI:97812] [ENSMUST00000134604]	GTATTCTTTTTTGAATTAATAGTATAGTTGAACAGATGATGTATCACAACAAGTCATTAA
A_55_P2175822	0.00843873	0.000248881	up	1.42074	1.42074	0.506647		oocyte specific homeobox 4, pseudogene 30 [Source:MGI Symbol;Acc:MGI:3782190] [ENSMUST00000176032]	CCGGAGTCAACCTTGTCCATTATTCAGATTAATGAGAATTTATTAAGTGATGCCATTATG
A_55_P2738247	0.00843873	0.000237945	up	1.42067	1.42067	0.506574	Fndc7	fibronectin type III domain containing 7 [Source:MGI Symbol;Acc:MGI:2443535] [ENSMUST00000139137]	GGTATATTTGACTCCAGTGTTTTAATTACTAATCTAATTCTTCTTAGCTCCTTGCAGTCC
A_66_P111037	0.00843873	0.000258039	up	1.42064	1.42064	0.506538	Gm815	Mus musculus predicted gene 815 (Gm815), mRNA [NM_001033407]	TCCGGCAGACCCTTGAGTACCATTTATTATTTTCTGGATAATATTTTGTCATTTCTTATA
A_55_P2064199	0.00843873	0.000234617	up	1.42063	1.42063	0.506529	1700027F06Rik	Mus musculus RIKEN cDNA 1700027F06 gene (1700027F06Rik), long non-coding RNA [NR_131162]	ATTTTCCTCTTTCTCATTATCCTGATGATTCATCAGTGTAGAAAGAGGAGAGTGTTCCAA
A_51_P495825	0.00843873	0.000245368	up	1.42061	1.42061	0.506513	Apof	Mus musculus apolipoprotein F (Apof), mRNA [NM_133997]	GCCTTTATTAAAGAACTATGGTGTCTTGGCGTACAAGAGATAGTAACAAAACAACCAATA
A_55_P2104955	0.00843873	0.000248977	up	1.4206	1.4206	0.506505		RIKEN cDNA B020011L13 gene [Source:MGI Symbol;Acc:MGI:3588191] [ENSMUST00000188801]	CATCAGAGAATACCTACAAGGTAGCATTACACATAGTAGTAATTGGAAACCAATTTGAAG
A_55_P2074862	0.00843873	0.000248452	up	1.42052	1.42052	0.506416	Gm35335	PREDICTED: Mus musculus predicted gene, 35335 (Gm35335), transcript variant X1, ncRNA [XR_377725]	TAATACTATCTACCTAGCAATCAAATATGTAGGTATAACGGTAGAAAATAGTCCAAAGCA
A_55_P2113399	0.00843873	0.000261436	up	1.42034	1.42034	0.506241	Foxp2	forkhead box P2 [Source:MGI Symbol;Acc:MGI:2148705] [ENSMUST00000115470]	GGAGACTGTATTCATAGTAAATTGAGCATGTTGTTTTAAGCTAACAGATGCTGAGAGTTT
A_51_P153036	0.00843873	0.000253961	up	1.42034	1.42034	0.506241	Tas2r108	Mus musculus taste receptor, type 2, member 108 (Tas2r108), mRNA [NM_020502]	CTTTTCCACATTTTTTCTATTGTGTTGGAAGTTTCTGGATGCAAACAGTCTCTGGTTAGT
A_66_P106542	0.00843873	0.000227157	up	1.42033	1.42033	0.506229	Hsd3b1	Mus musculus hydroxy-delta-5-steroid dehydrogenase, 3 beta- and steroid delta-isomerase 1 (Hsd3b1), transcript variant 1, mRNA [NM_008293]	ATGCTGAAAAATGGTGGCACTTTGAATACTTGTGCCTTAAGACCCATGTACATTTATGGG
A_52_P47566	0.00843873	0.000279077	up	1.42029	1.42029	0.506186	Nr2e1	Mus musculus nuclear receptor subfamily 2, group E, member 1 (Nr2e1), mRNA [NM_152229]	GGCTTAGCATAGGATGAGTCAAACTTCTCTTGTACAAAGTGAATTAACTGATTTGTGAAG
A_51_P260388	0.00843873	0.000251321	up	1.42028	1.42028	0.506179	Prl6a1	Mus musculus prolactin family 6, subfamily a, member 1 (Prl6a1), mRNA [NM_011166]	TGACTCTAGTATCAGGCTTTTGAAGTGCAAACTTCTCTATAACAGAGATTGTTAATCTCA
A_55_P1994219	0.00843873	0.000277252	up	1.42028	1.42028	0.506178		synaptotagmin-like 3 [Source:MGI Symbol;Acc:MGI:1933367] [ENSMUST00000162013]	CTGCTGACCTGGACATATTTTTTCTGGGGAAATTTTGCTACCCTAAGTCTTAGGGCTCTC
A_51_P308778	0.0132711	0.000963926	up	1.42028	1.42028	0.506172	Olfr352	Mus musculus olfactory receptor 352 (Olfr352), mRNA [NM_146940]	TTGGGTTATACTCTTTTCCTTCACCTAATAACAGTAATAACAAGGATGTAATTGTGGCTG
A_52_P1035451	0.00843873	0.000249678	up	1.42025	1.42025	0.506149	4930518J21Rik	Mus musculus RIKEN cDNA 4930518J21 gene (4930518J21Rik), long non-coding RNA [NR_131020]	GGTGTTCCTAGTTTGTAGTGTGAATATTTGTGTGTTTAAGCTAGACTTATTTGGAACGAA
A_30_P01020656	0.00843873	0.000295337	up	1.42015	1.42015	0.506044		lincRNA:chr1:108657255-108667405 forward strand	GCTAACATCTAGCCTTTGGCCAAAGCTCATTTGAGCAAAACAAACCTCCAACACTTGGAG
A_66_P128033	0.00843873	0.000340073	up	1.42015	1.42015	0.50604	Gm12603	Mus musculus predicted gene 12603 (Gm12603), long non-coding RNA [NR_033533]	TTTGACAAAACAATCCTATTTATTTCCCTTGAAAATGGCTGGGAACAAGTCTTGGAATAT
A_51_P268131	0.00843873	0.000304137	up	1.42012	1.42012	0.506017	1700017B05Rik	TAL1_MOUSE (P22091) T-cell acute lymphocytic leukemia-1 protein homolog (TAL-1 protein) (Stem cell protein), partial (9%) [TC1597107]	GCGATGAAGGCTTTGTCTTTTTGGTAGCCTAAATGTATTCTCTTCTGGTTTGCTAAGAGG
A_66_P130028	0.00843873	0.000250604	up	1.4201	1.4201	0.505988	Gm36660	PREDICTED: Mus musculus predicted gene, 36660 (Gm36660), transcript variant X2, ncRNA [XR_001780644]	TCGATGTGAGGAGACTGCCAACTTTTCTTCATAGGGAGTACTTTTAAATCTTGTTTTCTT
A_55_P2717578	0.00843873	0.000250096	up	1.42008	1.42008	0.505977	Slc25a21	solute carrier family 25 (mitochondrial oxodicarboxylate carrier), member 21 [Source:MGI Symbol;Acc:MGI:2445059] [ENSMUST00000160892]	GCCACCTTATTATAACCATTTCATACCTCATAAACTATTTCATCGTGTGTCATCGAAGTT
A_51_P221239	0.00843873	0.000257852	up	1.42003	1.42003	0.505922	Gm9754		CAACAAGTTGGTGTATTTGGGATATAAGAGCATTCAGCTTGAGACAAACTTACAACATGG
A_51_P184681	0.00843873	0.000233325	up	1.41999	1.41999	0.505879	Olfr675	Mus musculus olfactory receptor 675 (Olfr675), mRNA [NM_001011848]	TTGTTTTCTCTATCTCATTGCAATTCTGGGAAATGCTGCTGTTTTATTTGTGATCCAAAC
A_30_P01031430	0.00843873	0.000250426	up	1.41996	1.41996	0.505845		lincRNA:chr1:71939741-71947891 reverse strand	GACAGACCAGCAATGCAGGGATATTTTTCTGGCAAAATTTATCATTGAATTTAGATGCTT
A_51_P288541	0.00843873	0.000249807	up	1.41994	1.41994	0.505828	Arhgap20os	Mus musculus Rho GTPase activating protein 20, opposite strand (Arhgap20os), long non-coding RNA [NR_033560]	TTCTTTATTGGACAGTTGATGACATAATATTGTTCTCCCACTAAAATCATGTCTCAACCC
A_55_P2745452	0.00843873	0.000246145	up	1.41988	1.41988	0.505769	Trpa1	Mus musculus transient receptor potential cation channel, subfamily A, member 1 (Trpa1), transcript variant 1, mRNA [NM_177781]	TTTGTCTTAAACGCAGTTAAGACTAAAACACATTGTTCTATTAGCCACCCGGACTTTTAG
A_52_P1194909	0.00843873	0.000280913	up	1.41985	1.41985	0.50574	3110023J12Rik	in93c02.y1 Kaestner ngn3 wt Mus musculus cDNA 5', mRNA sequence [CB178098]	TCTCTATGCTTTAAAAAATCTTAATATATGTTAATAAAGTATTATTTATAGCTAATTCTT
A_51_P303276	0.0357778	0.00316459	up	1.41984	1.41984	0.505731	Olfr160	Mus musculus olfactory receptor 160 (Olfr160), mRNA [NM_030553]	ATGGCTGCAGAGAATCAATCTACAGTGACAGAGTTTATCCTCAGAGGGCTAACTAACAGG
A_51_P207801	0.00843873	0.000250189	up	1.4198	1.4198	0.505693	Cachd1	cache domain containing 1 [Source:MGI Symbol;Acc:MGI:2444177] [ENSMUST00000097955]	TACCCACTCAACAATTTGTCAACTCGATGGTATGTTAATTGTGTACTTGTCTACCAAGCT
A_55_P2340503	0.00843873	0.000242039	up	1.41978	1.41978	0.505662	4930404H11Rik	BY714608 RIKEN full-length enriched, adult male testis Mus musculus cDNA clone 4930404H11 5'. [BY714608]	TATAGCTGATGTAGAGATGGCACATACTCGGCACTGTTTCAGACGTTGTGATACCATCGA
A_30_P01031690	0.00843873	0.000277993	up	1.41977	1.41977	0.505658		lincRNA:chr8:15582950-15609500 forward strand	ACCAGCTTTGCTACACCCGTGCCTTTTGTAATCACATAGGCGCGTGTGTGCACGTGTGTG
A_51_P325099	0.00843873	0.000258751	up	1.41975	1.41975	0.505638		predicted gene 13723 [Source:MGI Symbol;Acc:MGI:3713280] [ENSMUST00000130722]	AACAAACAAGAGCATTTCCTACACCAATTGTTTCGCACAACTGTACATTTTCATCCTCTT
A_51_P210970	0.00843873	0.000260663	up	1.41974	1.41974	0.505622	Wnt3a	Mus musculus wingless-type MMTV integration site family, member 3A (Wnt3a), mRNA [NM_009522]	CCTGGAACTTTGCGTTCGCGCTTGTAACTTTATTTTCAATGCTGCTATATCCACCCACCA
A_66_P122403	0.00843873	0.000238372	up	1.4197	1.4197	0.505586	Gm16157	Mus musculus predicted gene 16157 (Gm16157), transcript variant 1, long non-coding RNA [NR_040340]	CGAATGCAGTAGTTGATGCATCGTTGTGACTAACAAAAAACATTTTATATCGGTTAGAGA
A_30_P01023183	0.00843873	0.000247173	up	1.41968	1.41968	0.505562		lincRNA:chr19:24978025-24988025 reverse strand	AGTGCTTCACTTCAGCCTTTAAAACTTCATTAACAGGAATAAATCCAAGATCCACTGACT
A_55_P2272563	0.00843873	0.000250633	up	1.41967	1.41967	0.505552	4933416O17Rik	Mus musculus RIKEN cDNA 4933416O17 gene (4933416O17Rik), long non-coding RNA [NR_138559]	TTTCGGAAGCAAACTAGGCTTAACAAGGCCATAAAGATAAGATCAATGTCCTCAGACAGG
A_66_P120352	0.00843873	0.00026271	up	1.41961	1.41961	0.505493		immunoglobulin kappa variable 17-127 [Source:MGI Symbol;Acc:MGI:3646891] [ENSMUST00000200586]	CAATTGAAAACACTCTCTCAGAAGATGTTGCAGATTACTACTATTTGCAAAGTGATAACA
A_65_P10707	0.00987106	0.000628693	up	1.41961	1.41961	0.505492		BB691754 RIKEN full-length enriched, 2 days neonate sympathetic ganglion Mus musculus cDNA clone 7120431G21 3', mRNA sequence [BB691754]	CTAATCCAGGGATATTAACTTTTATCAAATAGAAGCAACCAGGTATATAGTGCCTTTTCC
A_55_P2273959	0.00843873	0.000271485	up	1.41955	1.41955	0.50543	G930009F23Rik		GGAAGCTTCTGTAATCAATTGTTATCAATTGTAATCGATGGTAATCAGATATTAGCTGCC
A_55_P2730601	0.00848619	0.000454874	up	1.41949	1.41949	0.505377	Mr1	major histocompatibility complex, class I-related [Source:MGI Symbol;Acc:MGI:1195463] [ENSMUST00000195579]	TGTTTCAGGAAATCCTGAACACTGTAGACCTTTTCCCATGAAAGTAATGGCCAGTCTGGG
A_52_P285207	0.00843873	0.000300483	up	1.41946	1.41946	0.505338	Arhgef38	Rho guanine nucleotide exchange factor (GEF) 38 [Source:MGI Symbol;Acc:MGI:1924919] [ENSMUST00000147041]	TCTTGCTTCCCAATAGGACAATTTCATTGATGTGTAAAGAGAAATTGTAGACATACTACC
A_66_P140265	0.00843873	0.000262383	up	1.41941	1.41941	0.505288	Vmn1r223	Mus musculus vomeronasal 1 receptor 223 (Vmn1r223), mRNA [NM_001083311]	TAGGCAGTAGCATGAACAGTTCTGAAGTTGGAATGTTTACTGGATATTGTTATATGCTAC
A_51_P394115	0.00843873	0.000257017	up	1.41938	1.41938	0.50526	Aadac	Mus musculus arylacetamide deacetylase (esterase) (Aadac), mRNA [NM_023383]	CATGTGACTCATCACCATGTGGAAGATGGATTCCATGGAACGTTTTCCTTTCCTGGTTTA
A_55_P2043297	0.00843873	0.00027019	up	1.41934	1.41934	0.505216	Rag1	Mus musculus recombination activating gene 1 (Rag1), mRNA [NM_009019]	GGTGTCATAAATTTTTCAATAATGAAGTTAGAGAATGCACCTGTTAGCTACAGCTACCTA
A_66_P135567	0.00843873	0.000234558	up	1.41927	1.41927	0.505145		BB639112 RIKEN full-length enriched, 3 days neonate thymus Mus musculus cDNA clone A630075D05 5', mRNA sequence [BB639112]	TGTGATTGCAGCCTGAACATTGCATGTACACATGAAGTAGCTTGTTTACTCTTAACAAGC
A_55_P2521920	0.00843873	0.000262189	up	1.41925	1.41925	0.505131	Mgat4d	Mus musculus MGAT4 family, member C (Mgat4d), mRNA [NM_026233]	ACGGACTCAGAAAGTTGGCAAATAAAACAAGTATTGGACTTCTGTATTCTGATGCTGTAT
A_55_P1974869	0.00843873	0.000261848	up	1.4192	1.4192	0.505079	Hormad1	Mus musculus HORMA domain containing 1 (Hormad1), transcript variant 3, mRNA [NM_001289537]	TCAACAAGGACAAACTTCTAAAGAAAATCGGAAGAGAAGTCTTCGTCAATTTAGGAAAAC
A_55_P2508273	0.00843873	0.000340916	up	1.41919	1.41919	0.505064	4930545E07Rik	Mus musculus RIKEN cDNA 4930545E07 gene (4930545E07Rik), long non-coding RNA [NR_045374]	CATGGCTTTTCATCAATCCTGTGAGTTTAACAATATTACTCCACTGTGTCAAATAGTCAA
A_52_P600448	0.00843873	0.000267498	up	1.41897	1.41897	0.504846	Gm38410	PREDICTED: Mus musculus predicted gene, 38410 (Gm38410), misc_RNA [XR_386106]	ACAACCATTCCTATCAATATTTAAGATTTCCAGTGTGGCAGATAAGCTTCTTCTTACCAG
A_55_P2542278	0.00843873	0.000253227	up	1.41895	1.41895	0.504819			GCCAGTCCATCTAAACCATGATTTCGGGTGCTGACAATGACCTTGGCTCAGTGAATAAAA
A_55_P2317730	0.00843873	0.00026121	up	1.41894	1.41894	0.504813	2310067P03Rik	Q9XYB1_DROME (Q9XYB1) PugilistDominant (Fragment), partial (11%) [TC1599812]	CAGTCTCTCAGTAGCTCACAGGATTGACATTTCTTAGTTGGCTGAAACTACAAATTACGG
A_55_P2054688	0.00843873	0.000258536	up	1.4189	1.4189	0.504775	Abcb5	ATP-binding cassette, sub-family B (MDR/TAP), member 5 [Source:MGI Symbol;Acc:MGI:1924956] [ENSMUST00000100982]	CCCACAGATTGCCACTACATATTCTATGAGTGTTAGGTCATGATGGAAATTAAAGAATAT
A_52_P561088	0.00869868	0.000493712	up	1.4189	1.4189	0.504773			TTCATTATTTATATATACTTTAATGTAACTCATAATTTAGTCAAGCTTATAAAACTGAGA
A_55_P2128656	0.00843873	0.000252479	up	1.41889	1.41889	0.504762	Gm10855	PREDICTED: Mus musculus predicted gene 10855 (Gm10855), misc_RNA [XR_140488]	CAAAGTAGCAACAGGCTATTACTATGCCAGAAATACTGTCTTAGCTTTATGGTCTATTAA
A_66_P107763	0.00843873	0.000262642	up	1.41883	1.41883	0.504701	Olfr1357	Mus musculus olfactory receptor 1357 (Olfr1357), mRNA [NM_001011737]	TCCAGTCCTTGGTACACACTTGTCTCATGGCTCAACTAACCTTCTGTGCAAGATCAGAAA
A_66_P135016	0.00843873	0.00030724	up	1.41881	1.41881	0.504681	1700044K03Rik	Mus musculus RIKEN cDNA 1700044K03 gene (1700044K03Rik), long non-coding RNA [NR_033785]	CTGCACCATATCTAGCATACTATGTGCTACATGCTAAATTAAGTCTCTCTTATCCAAGAA
A_66_P116119	0.00843873	0.000253627	up	1.41872	1.41872	0.504593	Gm20736	Mus musculus predicted gene, 20736 (Gm20736), mRNA [NM_001037748]	CTTCACATAAAGAGAAAATGGATGGTAACTTATGTCAAAGAATCTTTCAAATGCAGCAAC
A_51_P151445	0.00843873	0.000252358	up	1.41867	1.41867	0.504537		Q8VDN8_MOUSE (Q8VDN8) Sspn protein, partial (11%) [TC1619077]	GCTTTCATCCGATCAATATTGTAACAAGAGGAACTTAACCTCTGTCTACGGTCATGAAGT
A_52_P273307	0.00843873	0.000235685	up	1.41866	1.41866	0.504529			CCTTGACCTGTTTCATGTTTGGTCTTGACCTTTAATGTACGTGTGTACATCACGTCTTGT
A_55_P2537722	0.00843873	0.000252358	up	1.41865	1.41865	0.504518			TCCAGGTGGAAACCCATTTCTTTCCGATCCTAGTTATCTTTCCGGATTCCTTAAACTACA
A_66_P127562	0.00843873	0.000269894	up	1.41854	1.41854	0.504408	Olfr663	Mus musculus olfactory receptor 663 (Olfr663), mRNA [NM_001011757]	GTGACCTTGGTTTAATTATAGTTTCTTATGCTTTGATTCTTCCGTCTGTGCTTAGGCTGA
A_52_P1138699	0.00843873	0.000253193	up	1.41841	1.41841	0.504272	4933407G14Rik	Mus musculus RIKEN cDNA 4933407G14 gene (4933407G14Rik), long non-coding RNA [NR_045841]	GTGTATATTTAAATCCAATCCATATGGCAGGATATGATACAATCTTCTAAGACAGACGGT
A_52_P366803	0.00843873	0.000250012	up	1.41838	1.41838	0.504243	Cyp3a44	Mus musculus cytochrome P450, family 3, subfamily a, polypeptide 44 (Cyp3a44), mRNA [NM_177380]	CACTGAGCTTTCTCAGTGTCTGTGCAAGTTAACATATAATACGAAAGAGATGAATAAATC
A_51_P113213	0.00843873	0.000270808	up	1.41837	1.41837	0.504235		Q5DBE9_SCHJA (Q5DBE9) SJCHGC01974 protein, partial (23%) [TC1650583]	ATCCTCAAAGAGTTATCCTCTGTAATTCTCTTCTGAGAAACAGTCTCTACAACCTTACAA
A_55_P2405353	0.00843873	0.000250259	up	1.41836	1.41836	0.504228	Platr4	Mus musculus pluripotency associated transcript 4 (Platr4), long non-coding RNA [NR_040385]	TCTGTGTTCTTTAATCTCTTGTTGTACAGAACTTCAACCTTTCATGACAGGTTGAACAAT
A_55_P2073214	0.00843873	0.000250559	up	1.4183	1.4183	0.504167	Olfr251	Mus musculus olfactory receptor 251 (Olfr251), mRNA [NM_207553]	AAATTTTTATCAATATTTTACACCCTTGTGGTACCCATGCTGAATCCTCTCATTTACAGC
A_52_P49578	0.00843873	0.000255374	up	1.4183	1.4183	0.504158	Kcnmb3	Mus musculus potassium large conductance calcium-activated channel, subfamily M, beta member 3 (Kcnmb3), mRNA [NM_001195074]	CCTGGACATCAAGGAATTCTTCGATCACAACAATGGAACTTTCCCCTGTTTCTACAGTCC
A_55_P2122190	0.00843873	0.000335752	up	1.41824	1.41824	0.504101		AV255648 RIKEN full-length enriched, adult male testis (DH10B) Mus musculus cDNA clone 4921521M23 3'. [AV255648]	TATTATATTCTATCCGAACATATCTTAAGAAATAGGTATTTAACATTAAATCAATTGAGA
A_55_P2133776	0.00843873	0.000362103	up	1.4182	1.4182	0.504066	Dppa1	Mus musculus developmental pluripotency associated 1 (Dppa1), transcript variant 1, mRNA [NM_178247]	TTATATTTTCTCTGTGTCAGTTCATAGCGTGTTCCAATTTGCCAGCAGCAGTGGAGAGGG
A_55_P2744122	0.00843873	0.000274931	up	1.41816	1.41816	0.50402	Gm5108	Mus musculus predicted gene 5108 (Gm5108), mRNA [NM_001256184]	TCTGGACAAGACAGCATGAGTATCCATTACCTCATGACAGCTGTATCTGTCTGAATGGGT
A_55_P1971991	0.00843873	0.00025975	up	1.41803	1.41803	0.50389	Kdf1	Mus musculus keratinocyte differentiation factor 1 (Kdf1), transcript variant 1, mRNA [NM_001083916]	AGCAGTTCATATTGATTATTGGCTATTCTATACTGTTAACATGACCCTAGTTGCAAGCAC
A_55_P1984277	0.00843873	0.000302508	up	1.41803	1.41803	0.503887			GCTGGCTATGTATCTTTAGGAAGAAAATTTCCTTCTTTTAGCCATCTGTAAAATCAGAGT
A_52_P6758	0.00843873	0.000323436	up	1.41802	1.41802	0.503877	Klra5	Mus musculus killer cell lectin-like receptor, subfamily A, member 5 (Klra5), mRNA [NM_008463]	CTGTAATAATTCCTACTTCTGCATTTGTGGGAAGAAACTGGATCATTTCCCTGGTTAACT
A_66_P107740	0.00843873	0.000304874	up	1.418	1.418	0.503863	LOC545466	PREDICTED: Mus musculus uncharacterized LOC545466 (LOC545466), misc_RNA [XR_375033]	TCAAGTGTTCGTCAAGCAGCGTGGCATTACTTGATCTCAGGAGTATTTTTCCTCAATAAT
A_55_P2004708	0.00843873	0.000343019	up	1.41797	1.41797	0.503822	Mrgpra7	Mus musculus MAS-related GPR, member A7 (Mrgpra7), mRNA [NM_207535]	TATAGACTTTATTTGGCATCAATTGTCCTAACTGTTGTTAACAGCTGTGCCAACCCCATC
A_55_P2545049	0.00843873	0.000256697	up	1.41795	1.41795	0.503808	Gm30782	PREDICTED: Mus musculus predicted gene, 30782 (Gm30782), ncRNA [XR_377760]	CCCCAAATTGCTTTCAAAGGAAGTATTCTCACCGGTTTTATTTTATCTGGAGAGCATTCC
A_52_P875817	0.00843873	0.000247628	up	1.4179	1.4179	0.503759	Gm36011	PREDICTED: Mus musculus predicted gene, 36011 (Gm36011), ncRNA [XR_391596]	TTCTTATTTTGCTTTACTGATTATAATCTTTTTAAACATTATTTTATTTATACTTATGTG
A_51_P497870	0.00843873	0.000254053	up	1.41785	1.41785	0.503708	Hormad1	Mus musculus HORMA domain containing 1 (Hormad1), transcript variant 4, mRNA [NM_026489]	CTTCGTCAATTTAGGAAAACAATAAATGCACCTGAGTGTAGGTGACAAACAAGATGCCCT
A_55_P2352617	0.00843873	0.00026678	up	1.41784	1.41784	0.503691	Gm29677		AGAATTGTTAAACTGTGGTTTTACTGAAAGACCCTGTCTTAATAAACGAAGTCGAGAGTC
A_51_P461228	0.00843873	0.000294947	up	1.41782	1.41782	0.503671	Dtl	Mus musculus denticleless E3 ubiquitin protein ligase (Dtl), transcript variant 1, mRNA [NM_029766]	TGAACACTCAACTGAATTATAGATGCTAATCTGAAGTTCATTGAACTTGGGTCTACAAAG
A_52_P79913	0.00843873	0.000254393	up	1.41766	1.41766	0.503507	Gm9871	Mus musculus predicted gene 9871 (Gm9871), long non-coding RNA [NR_027989]	TGGATAGGAGAGGGGATATTGTATTGATTCACCCCATCTTGTGTCACAATTTACATGATT
A_66_P131297	0.00843873	0.000256158	up	1.41756	1.41756	0.503409		AU016987 Mouse two-cell stage embryo cDNA Mus musculus cDNA clone J0732F12 3'. [AU016987]	TCATAATTTGCAGTTTTTATTTCATTTGATTTGATTCATTTTGTTTATTCTGAAGTACAT
A_51_P392055	0.00843873	0.00027211	up	1.41749	1.41749	0.503337	Olfr1242	Mus musculus olfactory receptor 1242 (Olfr1242), mRNA [NM_146968]	ACTTTCCAGTGGATAAATATATTGCTGTGTTTTATACAGTTGTTAGTCCCATGCTGAATC
A_51_P283447	0.00843873	0.000280325	up	1.41748	1.41748	0.503325	Olfr1510	Mus musculus olfactory receptor 1510 (Olfr1510), mRNA [NM_146431]	CCTTCAGATTGCCCTACTGTGGGCCCAACCAAATAGATTATTTTATCTGTGACATTCCTG
A_66_P132650	0.00843873	0.000257094	up	1.41747	1.41747	0.50332	Vmn1r36	Mus musculus vomeronasal 1 receptor 36 (Vmn1r36), mRNA [NM_134166]	CTTCTATTTTTGGTCTCTCAATTTGTCATTCAGCATTAACCACATCATCTATACTGGTGC
A_55_P2115960	0.00843873	0.000283428	up	1.41745	1.41745	0.503302	Olfr479	Mus musculus olfactory receptor 479 (Olfr479), mRNA [NM_001011742]	CCTGAGGAAGGTACTAAGCAGTATCAATAAAATGTTACCTTGTTTGGCAATTAAAAAACC
A_66_P135400	0.0446783	0.00406602	up	1.41741	1.41741	0.503253		UI-M-BH1-alq-f-01-0-UI.s1 NIH_BMAP_M_S2 Mus musculus cDNA clone UI-M-BH1-alq-f-01-0-UI 3'. [AW048126]	TCAGATACAAAAGCTATGCTATGCAATTAACCTAGGTCCTTATCTTAGGGTTACTATTTT
A_52_P145539	0.00843873	0.000249422	up	1.41741	1.41741	0.503252	Tshr	Mus musculus thyroid stimulating hormone receptor (Tshr), transcript variant 1, mRNA [NM_011648]	TTCCCTGACTTGACCAAAATTTATTCCACGGACATATTCTTTATACTTGAAATCACAGAC
A_55_P2081765	0.00843873	0.000260372	up	1.41736	1.41736	0.503207	Olfr877	Mus musculus olfactory receptor 877 (Olfr877), mRNA [NM_146417]	CTGAGGAATAAGGATGTCAAAATTGCTCTGAAGAAAACCTTGAGCAGAAAAAATTTCTCT
A_51_P268929	0.00843873	0.000329121	up	1.41734	1.41734	0.503181	Aox3		TGAATTTTCTCACTTCTTAATCAGAATTATTAGGTATTTATACACAATTCTTAAATGCAC
A_66_P103368	0.00843873	0.000229432	up	1.41733	1.41733	0.503172	1700106O07Rik		AGTGTTGAGTGTTAGCTTAGTATGCGTCATCTAGGTTGTAAAGACTTCTGTGGAAGCAAA
A_51_P224938	0.00843873	0.000256542	up	1.41728	1.41728	0.503127	Grm6	Mus musculus glutamate receptor, metabotropic 6 (Grm6), mRNA [NM_173372]	ATGGTTTGGCAGTTTTTCTTTGCTGTGTATGTTTTTCTAGATTGTTCCAAGCTGAAGAAA
A_52_P501816	0.00843873	0.000231394	up	1.41719	1.41719	0.503034	Slc6a14	Mus musculus solute carrier family 6 (neurotransmitter transporter), member 14 (Slc6a14), mRNA [NM_020049]	TCTAAACATGTTATCAATTTATTATGTATCATGTTTTCTATGTAAGCTTTGCAGTTGTAC
A_52_P584753	0.00843873	0.000282578	up	1.41712	1.41712	0.502957	Prkar2a	Q9CYV3_MOUSE (Q9CYV3) 10, 11 days embryo whole body cDNA, RIKEN full-length enriched library, clone:2810440D03 product:protein kinase, cAMP dependent regulatory, type II alpha, full insert sequence, complete [TC1596734]	AAACCGGATGATCATTTCATTTGCAAAGAATTCCGTTTTGGAAGAGTTATTGCTGAAAAC
A_55_P2724404	0.00843873	0.000230145	up	1.41711	1.41711	0.502952	Klra6	Mus musculus killer cell lectin-like receptor, subfamily A, member 6 (Klra6), mRNA [NM_008464]	GACTAGAAGATACTAACTGTAAAAATTCCCACTACTGTATTTGTGGGAAGAAACTGGATA
A_66_P123148	0.00843873	0.000263146	up	1.41708	1.41708	0.502918	Olfr169	Mus musculus olfactory receptor 169 (Olfr169), mRNA [NM_001011855]	CGTAATAAAGATGTCCTTATGGCTGTGAAAAACATCGTCCAAAGTAATTTTTTGAATAAA
ERCC-00073_60	0.0462841	0.00423717	up	1.41702	1.41702	0.502858			CTCTAGGCTTACGCGCATGAGCTCTAGGTTCCGGGTACTATCGAACGTGTCATTGGTACT
A_66_P123167	0.00843873	0.000265697	up	1.41702	1.41702	0.502857	Thsd7b	thrombospondin, type I, domain containing 7B [Source:MGI Symbol;Acc:MGI:2443925] [ENSMUST00000040311]	GCTGTGGTTTGTCACTTTTGTTATTTTCAAAGTTTTCTCTTTATTTGCGTCCATCAGAGG
A_52_P377816	0.00843873	0.000338084	up	1.41695	1.41695	0.502792	9530004P13Rik	PREDICTED: Mus musculus RIKEN cDNA 9530004P13 gene (9530004P13Rik), misc_RNA [XR_168449]	TCACCTTTTGCTATACCCTCTACAAAGCTTTGATTTGCGGTCACTTCCTAGTCCTCAAAT
A_52_P811723	0.00843873	0.000322763	up	1.41689	1.41689	0.502727	Ostc	Q8R4C3_CRIGR (Q8R4C3) Csr1, partial (34%) [TC1593781]	CTCTTTCACAGAAATTGGCTTTCTCTAAGAATTGAGCATACTATATTCCTGAAAACTCAG
A_51_P376207	0.00843873	0.000242387	up	1.4168	1.4168	0.502632	Olfr342	Mus musculus olfactory receptor 342 (Olfr342), mRNA [NM_146948]	TACTATGGTCACTATCCCACCATTCATATGCATTCTGGTCTCTTATGTCCGTATAGGTGT
A_66_P137748	0.00843873	0.000329517	up	1.41678	1.41678	0.502617	LOC105246632	PREDICTED: Mus musculus uncharacterized LOC105246632 (LOC105246632), ncRNA [XR_878120]	TATATTGGAATGGGACTGTTTATTCTGTATCATCGTATGCTGGACTATGCAACTTTGTTT
A_55_P2725285	0.00843873	0.000231487	up	1.41678	1.41678	0.502613	Gm20852	Mus musculus predicted gene, 20852 (Gm20852), mRNA [NM_001160129]	ATCCAAAAAGTTCGGAAAGGTTGTTTACAAAGTTCTAGCCAATCCTACTGTGTACTTTAT
A_30_P01024366	0.00843873	0.000340119	up	1.41675	1.41675	0.502588		lincRNA:chr8:83218278-83223553 reverse strand	TTTTTTCCCTGTTTTCCCTATTATGGCACATATTCTCAGTATGAAATTCATGATGGACAG
A_55_P2649517	0.00843873	0.000339427	up	1.41673	1.41673	0.502564	Capza1	capping protein (actin filament) muscle Z-line, alpha 1 [Source:MGI Symbol;Acc:MGI:106227] [ENSMUST00000155476]	GTTACTCCATGGTCAACAGTGTTTAGTCCATAGCCATATTAATTCATAATCATGACCCAC
A_51_P455046	0.00843873	0.000284474	up	1.41667	1.41667	0.5025			TTGAGTGAATCTTCTACTAGTTGTGAGATACCATTAGAGCAATACAACAAAGTTACAGAG
A_55_P2552477	0.00843873	0.000277576	up	1.41662	1.41662	0.502453	Gm26579	PREDICTED: Mus musculus predicted gene, 26579 (Gm26579), ncRNA [XR_380816]	GGACTTTATAAATAGATACACTGATCTGCTTGTTTTCCTGATGAAGAAACTAAGTCTCTG
A_55_P2029766	0.00843873	0.000310349	up	1.41657	1.41657	0.502405	Gm13219	PREDICTED: Mus musculus predicted gene 13219 (Gm13219), transcript variant X9, misc_RNA [XR_865959]	GTAAGACAACGTCAAAGCAACATTCGTCCTGAAAATTTTCCCTTGTGAATTCAAATGAAC
A_55_P2564664	0.00843873	0.000291116	up	1.41651	1.41651	0.502346			GTGAGTTCAGCTCACTGCTTTGTCAAACGTTAGACAATTAGAGGACTATGTCCATTAGCC
A_51_P144330	0.00843873	0.000346616	up	1.4165	1.4165	0.502334	4930431F10Rik	PREDICTED: Mus musculus RIKEN cDNA 4930431F10 gene (4930431F10Rik), ncRNA [XR_380295]	TGGAGCCTTGGAATCGTGATCCGGTTTTAAGGATAAAAAGGATGAATGTTTCAAATGCTT
A_55_P2046653	0.00843873	0.000257708	up	1.41645	1.41645	0.502279		immunoglobulin heavy variable 2-9 [Source:MGI Symbol;Acc:MGI:4439624] [ENSMUST00000103451]	TTTCTTAAAAATGAACAGTCTGCAAACTGATGACACAGCCATGTACTACTGTGCCAAACA
A_66_P121984	0.00843873	0.000279733	up	1.4164	1.4164	0.502231	Gm1720	Mus musculus predicted gene 1720 (Gm1720), long non-coding RNA [NR_046015]	TGCTTCCTATAGGATGCTCCTGACCAACCATAGTTGTCTTAGTTGAGCTGTTTCAACTTC
A_55_P2028500	0.00843873	0.000349228	up	1.41633	1.41633	0.50216	Gm10165		TTTCTTCTGAGCACTTTCAAAGCATTGGGAAGCCATCTGGAGATACCAACAGTGGCTCAA
A_52_P569873	0.00843873	0.00025974	up	1.41633	1.41633	0.502159	Mroh2b	Mus musculus maestro heat-like repeat family member 2B (Mroh2b), mRNA [NM_001166066]	AAGCACGGAAATCTTCGAGATGTACTGATTTTCATGGATCAGAATGCACGGGATTCCAAC
A_66_P139352	0.00843873	0.000274592	up	1.41633	1.41633	0.502153		AV272113 RIKEN full-length enriched, adult male testis (DH10B) Mus musculus cDNA clone 4931420K07 3'. [AV272113]	TCTTTGCCCACTTGAGACAAGTTCTGAGCTCATAAGTTCTCGATGTTGTATCCTGGAGAC
A_66_P100215	0.00843873	0.000294544	up	1.41621	1.41621	0.502035	C330011F03Rik	Mus musculus RIKEN cDNA C330011F03 gene (C330011F03Rik), long non-coding RNA [NR_046166]	CCATGTATGCTGAGTGATACTTGTATTCATAGTCCTGTGAGTTTCTGTTTAAAACAAGAA
A_52_P431920	0.00843873	0.000258747	up	1.4162	1.4162	0.502022	Rad54l	RAD54 like (S. cerevisiae) [Source:MGI Symbol;Acc:MGI:894697] [ENSMUST00000143089]	GTACTAGAATCCTAAACCTTTTGTTATTTCCTCTAGTAGTCAATTTATCACCATATCAGA
A_55_P2408478	0.00843873	0.000267692	up	1.41618	1.41618	0.502007	4930556C24Rik	BY715748 RIKEN full-length enriched, adult male testis Mus musculus cDNA clone 4930556C24 5'. [BY715748]	GTGTCATTTGGGTGGTATGTGATGGATTTTCCATATGATCAATAAAGAAATATTGCTGGA
A_66_P113091	0.00843873	0.00030092	up	1.41618	1.41618	0.502004	A730082K24Rik	Mus musculus RIKEN cDNA A730082K24 gene (A730082K24Rik), transcript variant 1, long non-coding RNA [NR_040317]	TGTCTAGTTTTGCCTAAACCAAAGAAGATGTAGCATTCCAAGTCAAAATTACAATTTGTC
A_66_P112714	0.00940331	0.000580822	up	1.41609	1.41609	0.501914	Kcnh4	Mus musculus potassium voltage-gated channel, subfamily H (eag-related), member 4 (Kcnh4), mRNA [NM_001081194]	TGCCTTCCGGGCTGGCCTACCCCGGGACCTAACCTTCAACCTGCGCCAAGGTTCTGAAAA
A_55_P2029767	0.00843873	0.000270015	up	1.41608	1.41608	0.501903	Gm13219	PREDICTED: Mus musculus predicted gene 13219 (Gm13219), transcript variant X3, misc_RNA [XR_865955]	GATGTTTTCCCTCACATGCTTGGATTACAGGCATGTCCGACTCTATGAAGCTTGTCTATG
A_55_P2865159	0.00843873	0.000233163	up	1.41606	1.41606	0.501883		predicted gene 3633 [Source:MGI Symbol;Acc:MGI:3781809] [ENSMUST00000100697]	TATATATTCATTATCTTTTTGTTACTGTAATTAATTTGCTATTTGTGCTAAGTCTATATT
A_55_P2118659	0.00843873	0.000285494	up	1.41601	1.41601	0.501828	Taar8b	Mus musculus trace amine-associated receptor 8B (Taar8b), mRNA [NM_001010837]	CTTATTTTAAGTGGGGAGATTCTAAAGAGTCATTCATCTACCATGAGTTTGTTTTCAGAG
A_55_P2743250	0.00843873	0.000258399	up	1.416	1.416	0.501822	Ror1	Mus musculus receptor tyrosine kinase-like orphan receptor 1 (Ror1), transcript variant 2, mRNA [NM_001312690]	TCCAAGCGTTCATTGCATTCTGCTTGCTGAGATCTGAAATACGGCTTGACCTCAGAACAA
A_51_P276873	0.00843873	0.000269162	up	1.41598	1.41598	0.501803	Olfr802	Mus musculus olfactory receptor 802 (Olfr802), mRNA [NM_146932]	TCAGGAACTTCTCTGTTTTAGAAGTATCCTTCACAACCGTCACTATACCCAAGTTCTTAG
A_66_P104726	0.00843873	0.000261163	up	1.41591	1.41591	0.501732	Gm38811	PREDICTED: Mus musculus predicted gene, 38811 (Gm38811), ncRNA [XR_869087]	GTAGCAATGGTTGCATTGAGGCACATCTATGTCAAAGCTTATAAAAAGTTTAAAAATGGA
A_52_P163626	0.00843873	0.00026087	up	1.41578	1.41578	0.501595	Cfhr2	Q8R0I8_MOUSE (Q8R0I8) Cfh protein, complete [TC1591553]	TAATGAGATTGTTATTTACAGAGGATAGACTTATACATCTTTTGATATTGAAAATGTGAC
A_51_P489367	0.00843873	0.00027361	up	1.41577	1.41577	0.501588	Cyp3a25	Mus musculus cytochrome P450, family 3, subfamily a, polypeptide 25 (Cyp3a25), transcript variant 1, mRNA [NM_019792]	ACCCATCATCCTAAAGGTTGTGTCAAGAGATAAACCCAGAACTGGATCATGAATTTCCCT
A_55_P1971610	0.00843873	0.000262223	up	1.41576	1.41576	0.501577		predicted gene 17198 [Source:MGI Symbol;Acc:MGI:4938025] [ENSMUST00000171792]	TTAGTCAAGGAGATGGAGGAAGATACAGCTTTTGCCTTGATTAATTACATTGTCTTCCAA
A_51_P308697	0.00843873	0.000264928	up	1.41575	1.41575	0.501568	Olfr164	Mus musculus olfactory receptor 164 (Olfr164), mRNA [NM_146451]	TATTGCTTCCTATACTCGTGTGATTCTGACCGTTCTTCATATGAGCTCAGCTGAGAGTCG
A_66_P138180	0.00843873	0.000350231	up	1.41572	1.41572	0.501538	Scgb2b23-ps	Mus musculus secretoglobin, family 2B, member 23, pseudogene (Scgb2b23-ps), non-coding RNA [NR_045685]	AATAGTGGCTCCATAAGGTCCATTTTAGACCTTCTTTCCAAGTTATTAGAGGAATAGAAG
A_55_P2411821	0.00843873	0.00026291	up	1.41571	1.41571	0.501525		H3084A09-3 NIA Mouse 15K cDNA Clone Set Mus musculus cDNA clone H3084A09 3', mRNA sequence [BG070134]	GATGTTCTTGCATTGGTATGCCTTGCAACACTGGTCTTTACAGATCTTCACTTGTGATGA
A_52_P770957	0.00843873	0.00025841	up	1.4157	1.4157	0.501514			TCGCCATCAGATTCTTCATTAAACAAATGAATCACAATCCTAATTAATTTGAGCAACAGA
A_51_P180773	0.00843873	0.000303276	up	1.41569	1.41569	0.501509	Olfr1087	Mus musculus olfactory receptor 1087 (Olfr1087), mRNA [NM_146846]	CGGATAAAGTGGCTTCCATCTTTTATACCCTGATTATACCCATGTTAAACCCCATGATAT
A_55_P2848972	0.00843873	0.000279854	up	1.41565	1.41565	0.501469	Olfr1286	Mus musculus olfactory receptor 1286 (Olfr1286), mRNA [NM_207254]	AGACTCTAATCATACTGTGGCTTCTGAGTTTATTTTTCAGGGACTGTGTTCCTCAAGGCA
A_30_P01019164	0.00843873	0.000258216	up	1.41563	1.41563	0.501445		lincRNA:chr12:4554378-4560302 forward strand	GATTTGTTGTTGTTGTTGTATATTTTGGAGCTAATTATCTAACTTTTTGTTTTCAATTCT
A_52_P265556	0.00843873	0.000258378	up	1.41559	1.41559	0.501404		immunoglobulin kappa chain variable 4-91 [Source:MGI Symbol;Acc:MGI:3642277] [ENSMUST00000103333]	GCTCAAGTATAAGTTCCAATTACTTGCATTGGTATCAGCAGAAGCCAGGATTCTCCCCTA
A_66_P126869	0.00843873	0.000314474	up	1.41555	1.41555	0.501365	Gm40275	PREDICTED: Mus musculus predicted gene, 40275 (Gm40275), mRNA [XM_011240803]	CTTCAGTCCTAGAACCTTTGAAGAGAGTTCAAAATGTCTTCAGTATGGCAACAAAAAGCT
A_51_P183401	0.00843873	0.000236692	up	1.41555	1.41555	0.50136	Olfr295	Mus musculus olfactory receptor 295 (Olfr295), mRNA [NM_146851]	TGGAAGTTTTTGCTGAGACTTGGGAACTCAGGATCCTACTCACTGTGCTGTTCTTGTTGA
A_55_P2007175	0.00843873	0.000286544	up	1.41554	1.41554	0.501348	Vmn2r25	Mus musculus vomeronasal 2, receptor 25 (Vmn2r25), mRNA [NM_001104641]	TTTCTGCAGTGTGTGGATTTCTTTCATACCCACTTACCTGAGCTCGAAGGGCAAAACCAT
A_52_P1972	0.00843873	0.000300172	up	1.41553	1.41553	0.501342		olfactory receptor 964, pseudogene 1 [Source:MGI Symbol;Acc:MGI:3030798] [ENSMUST00000055796]	GTCTGGCATCCTGACATTTTTTACCTTTCAGTTAACCTACTGTGGGCCCAATCATGTCCA
A_55_P2408175	0.00843873	0.000279103	up	1.41546	1.41546	0.501267	4930412F09Rik		CAAATAGTTGGGCAAATGGAATGGCTTGTGTTGGTAGAAGTCAACTTATTTCTCAAAAAA
A_55_P2737064	0.00843873	0.000258517	up	1.41543	1.41543	0.501243	Zkscan17		TTAGTGGCTTCTGAGTAGTGATATCGGTATGTGACAAATCACTTTCTCCATTCTCTTTGG
A_51_P154788	0.00843873	0.000436417	up	1.41541	1.41541	0.501225	Cahm		TTTTTGTTAAATGTTTAGTTGTTTCTGTCACATTTCTCACATGCCATGTCAGATCTGTGC
A_55_P2581041	0.00843873	0.000259404	up	1.4154	1.4154	0.501206			GACAGTATAATGTACTTTCCCTCCAAACTGTGTGGGTTTGATGTTCATTATCTTAGAATT
A_66_P111180	0.00843873	0.000301276	up	1.41535	1.41535	0.501158	LOC102635521	PREDICTED: Mus musculus uncharacterized LOC102635521 (LOC102635521), transcript variant X10, ncRNA [XR_001785070]	CCGATGCGGAGGATTTACGAACTTTGGCCGCTCAAAAAGTCACATCCATTTCAGACATTC
A_55_P2725962	0.012653	0.000902006	up	1.41535	1.41535	0.501158			TTATTTCCTTGACTTATGAATGAATGATGCACCCAAGAGGCTCTGAAGAGAGATTAAGAG
A_66_P124893	0.00843873	0.000260981	up	1.41527	1.41527	0.501082	Rapgef4os3	Q85UJ9_COTCH (Q85UJ9) ATPase subunit 6, partial (12%) [TC1628063]	TCTGTCTGGTAATATGATTTATCAAATAAAATAAAGCTTAGAAAGCTGCTGGCACAGAGG
A_55_P2287880	0.0298011	0.00258126	up	1.41526	1.41526	0.501072	A530058O07Rik	BB220130 RIKEN full-length enriched, adult male aorta and vein Mus musculus cDNA clone A530058O07 3'. [BB220130]	CTTGTTGGTTTGCTGTTGTTGTTATAACTGTACTACTCAACTATTATGCTTTTCCTAGCA
A_55_P2541554	0.00843873	0.000258481	up	1.41522	1.41522	0.501031			CATCATTGGCAAGGTAGAAAAGGCATGCTTGCTTTGAATCAGAACTTCCTATACTATATG
A_66_P116314	0.00843873	0.000260719	up	1.41521	1.41521	0.501011	Gm5546	Q4RE65_TETNG (Q4RE65) Chromosome 2 SCAF15135, whole genome shotgun sequence. (Fragment), partial (6%) [TC1594290]	GGTTGTTGGAGCCAAAAGAATCATCTCATCTCCTAGGAACCAATTAGAATTCCTGCATGG
A_55_P2094197	0.00843873	0.000285416	up	1.41513	1.41513	0.500934	Dnase1l3	Mus musculus deoxyribonuclease 1-like 3 (Dnase1l3), mRNA [NM_007870]	CGCCATTCTCAGATCTCTCCACATGTAAACATGCCCCCAATAAATAAATGTAATAAAATT
A_55_P2481335	0.00843873	0.00027376	up	1.41512	1.41512	0.500926	Esp15	Mus musculus exocrine gland secreted peptide 15 (Esp15), mRNA [NM_001244651]	GGCCTAATGCTAGGCAAAAATAACAAAATTTTGCTCACCAATTCGAAACTCATTTGACAA
A_55_P1979549	0.00843873	0.000259238	up	1.41511	1.41511	0.500915	Rp1	Mus musculus retinitis pigmentosa 1 (human) (Rp1), transcript variant 1, mRNA [NM_011283]	GCATAGCTATGACTTTGTTATCAGGATATCAGAAATATGGTCAGGACAAGAAATATATCC
A_51_P227239	0.00843873	0.000277507	up	1.41502	1.41502	0.500827	Olfr380	Mus musculus olfactory receptor 380 (Olfr380), mRNA [NM_147025]	CCTGCTCTGATATTTATATAAATGAACTTATGATATTTATCTTGGGAGGACCCCTTATGG
A_55_P2829681	0.00843873	0.000242056	up	1.415	1.415	0.500807		BY321485 RIKEN full-length enriched, synovial fibroblasts Mus musculus cDNA clone L030007K13 5', mRNA sequence [BY321485]	ATGCACATCAACCCCATCCAAGGTACCAGGAGATATTCTAAAGACATATGATGAATCATG
A_66_P125787	0.00843873	0.000276887	up	1.41499	1.41499	0.500797	Gm11292	Q59EG9_HUMAN (Q59EG9) Transforming growth factor, beta 2 variant (Fragment), partial (6%) [TC1630006]	GTCAGCCATCTACTTTGAGATGTTTAGAGCTATGTATAATGTGTATAGTGACAAATAGTG
A_55_P2055642	0.00843873	0.000262771	up	1.41497	1.41497	0.500776	2810407A14Rik	PREDICTED: Mus musculus RIKEN cDNA 2810407A14 gene (2810407A14Rik), transcript variant X4, misc_RNA [XR_876214]	GAAAATGGCAGTCATAACTTTCATCCGGAGAGCATCCTTGCATATCTCAACTCATGAACA
A_51_P427953	0.00843873	0.000258757	up	1.41497	1.41497	0.500771	Olfr869	Mus musculus olfactory receptor 869 (Olfr869), mRNA [NM_146557]	GCTACTGCAGTATACATTGGTTCAACCTCATCATATTCTCCTGAAAACTGTGCAGTTGCT
A_51_P354895	0.00843873	0.000273311	up	1.41497	1.41497	0.50077			GTGTTTTTCATGTTGGTCTGGACTGACCATGAATATGAAATTATTACTGGTTCAAAGAGT
A_55_P2605402	0.00843873	0.000281811	up	1.41495	1.41495	0.500747	5430419D17Rik	RIKEN cDNA 5430419D17 gene [Source:MGI Symbol;Acc:MGI:1918645] [ENSMUST00000128522]	AACTACATACAGTCCATTTGCTTGCAAATGAATCAACTAACTCTACACTAGAACACAGGA
A_55_P2714956	0.00843873	0.000257272	up	1.41491	1.41491	0.500713	Mrps5	mitochondrial ribosomal protein S5 [Source:MGI Symbol;Acc:MGI:1924971] [ENSMUST00000129066]	CTGCAGACTGTGTCACAAGATGTTTTTGTGTTCTCTGTTATGCATGAAATGTAAAAATAG
A_55_P2014839	0.00843873	0.000291902	up	1.4149	1.4149	0.500705	Vmn1r44	Mus musculus vomeronasal 1 receptor 44 (Vmn1r44), mRNA [NM_053227]	GCTCATGAGTTTCTTTGTGGTTTTCTACATTTTGGACACTGTTATCTTCCACTCAAGGAT
A_52_P843634	0.00843873	0.000277	up	1.41486	1.41486	0.500659	Cmss1		CCCATTTATGGTATCTCTAAATGATCTCAACAATGATGACAGGATCTTCGGTAACAGAGA
A_55_P1971433	0.00843873	0.00023762	up	1.41471	1.41471	0.50051	Serpinb9d	Mus musculus serine (or cysteine) peptidase inhibitor, clade B, member 9d (Serpinb9d), mRNA [NM_011460]	GCTTAAATGGATCTTTTCCTCACATTTCCTACTGGAATTCCCTTTGTATAGTGTGTTTAA
A_51_P137742	0.00843873	0.00024085	up	1.41471	1.41471	0.500507	Vmn1r75	Mus musculus vomeronasal 1 receptor 75 (Vmn1r75), mRNA [NM_134207]	TTACTCATTCTCCTCCATAGTGGTCATCTTGACAACCTACTCCAAATATCCAATGCTATG
A_66_P114478	0.00843873	0.000315878	up	1.41469	1.41469	0.50049	Ccnb1		TTTAATTTATACATCTGATATCAAGTTGAATAAAATTTATTGGTGGAAAGCTTTAAAAAA
A_52_P779137	0.0276091	0.00237216	up	1.41468	1.41468	0.500479		BB112280 RIKEN full-length enriched, adult male urinary bladder Mus musculus cDNA clone 9530034N13 3'. [BB112280]	CACTTGTACTATAGAAATCTAGAGTCCTTCCATAGATAACCATGTCAATTTGTAGTCACA
A_52_P216427	0.00843873	0.000238941	up	1.41468	1.41468	0.500478	Nkx2-1	Mus musculus NK2 homeobox 1 (Nkx2-1), mRNA [NM_009385]	AGTTGGACTAAATGCCTAGTTTTTAGTAACCTGTACATTATGTTGTAAAAAGAACCCCAG
A_55_P2557281	0.00843873	0.000267795	up	1.41468	1.41468	0.500477			TGAGCACTGTAACAAACACCAGGGTGTACACTTGAACACTACCAGTCTTAAATACTGACA
A_55_P2537892	0.00843873	0.000290117	up	1.41465	1.41465	0.500449			ACAATGCTATTTGTTTCTTTGAATGCAAACTGAGACCTCACTGATTCCTCGATACTACTT
A_30_P01032142	0.00843873	0.000305642	up	1.41465	1.41465	0.500447		lincRNA:chr5:119954412-119954855 reverse strand	TTACTGTACTTGTTATTTTGGGGTTTCCAGACAGTGTCTCAGTATGTCCTCTAGCCTGGC
A_51_P258721	0.00843873	0.00026409	up	1.41464	1.41464	0.50043	Tpsg1	Mus musculus tryptase gamma 1 (Tpsg1), mRNA [NM_012034]	ACTCTGAATGAGGTGTAGCAACCAACCCAAGTGTCTTTCTTAAATAAGTTAGTGTTTATT
A_51_P400009	0.00843873	0.000279589	up	1.41462	1.41462	0.500415	Abhd12	BB041192 RIKEN full-length enriched, 13 days embryo male testis Mus musculus cDNA clone 6030454F15 3'. [BB041192]	AGAAAAGTGTTCCCTTTTAATGACTGTTTTCATTATCTACTTGTTCAGTAGATACAGCGC
A_52_P510583	0.00843873	0.000319557	up	1.41452	1.41452	0.500309	Dhx33	DEAH (Asp-Glu-Ala-His) box polypeptide 33 [Source:MGI Symbol;Acc:MGI:2445102] [ENSMUST00000178218]	TACAGTCAACGGGTATTCAGTGAATGTTTAATGAATAAAGGAGTCATATTTTCTCACAGG
A_55_P2024033	0.00843873	0.000283766	up	1.4144	1.4144	0.500186	Cyp4a31	Mus musculus cytochrome P450, family 4, subfamily a, polypeptide 31 (Cyp4a31), transcript variant 2, mRNA [NM_001252539]	TGATACTATCTACAAACTTTCTTCCAATGGCCGCTTGTCCAACCAAGCTTGTCAACTTGC
A_55_P2124712	0.00843873	0.0003046	up	1.41438	1.41438	0.500169	Ces2c	Mus musculus carboxylesterase 2C (Ces2c), mRNA [NM_145603]	GCATCTGTCACCTCAGTCTTTGAGCTTTCATGTATGAAAAATACTCTGTATTACTTATCA
A_30_P01032007	0.00843873	0.00025718	up	1.41428	1.41428	0.500066		lincRNA:chrX:157039851-157040326 forward strand	TAACTGACATGCTTTCTTCCTCTTGACACTTGGCACCTAAGGGCCTGTTATTGCAAAGTG
A_51_P225723	0.00843873	0.000276253	up	1.41426	1.41426	0.500045	Olfr908	Mus musculus olfactory receptor 908 (Olfr908), mRNA [NM_146872]	GGTCTTCGGTTTTTTATACCATATTGGTGCCTATGATGAATCCCTTAATCTATAGTTTGA
A_55_P1987817	0.00843873	0.000310829	up	1.41423	1.41423	0.500016	Skint8	Mus musculus selection and upkeep of intraepithelial T cells 8 (Skint8), mRNA [NM_001100466]	GTGCATTTCTTAGTCTGTTCTGGAGTACTCTTTGCTGTGTATTTACCTCACCGGTACAGA
A_66_P101617	0.00843873	0.000323312	up	1.41423	1.41423	0.500015			TAATATTTACATATTAATACAATGACTTAATTACATTAATTTGCAATTAATTTACTGGTT
A_51_P233072	0.00843873	0.000273677	up	1.41419	1.41419	0.499977	Olfm5	Mus musculus olfactomedin 5 (Olfm5), mRNA [NM_172905]	CTCAGTCAACACATTAAGGTGTTAATAATGGCCTGGAAGGAATTGATTAAGAAACAAAAC
A_51_P251617	0.00843873	0.00026268	up	1.41418	1.41418	0.499963	Olfr1214	Mus musculus olfactory receptor 1214 (Olfr1214), mRNA [NM_146897]	TCTGCATTTTCCTTTGAGAAAAATGTTTTTGTGTTTACAGATGTCTTGACACCACTGCTT
A_66_P112195	0.00843873	0.000281253	up	1.41415	1.41415	0.499939		BB267587 RIKEN full-length enriched, 10 days neonate cortex Mus musculus cDNA clone A830030O13 3'. [BB267587]	ATGACTAGTCTAAGTTTCTCCTAAAATATTAACTCTCTATTAGTAAATAATAATTAATTT
A_66_P102811	0.00843873	0.000287874	up	1.41412	1.41412	0.499909		BX517754 Soares_thymus_2NbMT Mus musculus cDNA clone IMAGp998O188150 ; IMAGE:3326057, mRNA sequence [BX517754]	TCCAGAACAGATAAGCTAAACGGTCTTTACTGATTATCTCATTAAATAGCCTCAATAAAA
A_66_P104545	0.00843873	0.000216128	up	1.41409	1.41409	0.499871	E230032D23Rik		ACAAAGAGCTTATGCATCTACTTCTGAGAACCCTAGAGTCTCAGGCCTACTGAAGCAGAA
A_66_P116158	0.00843873	0.000337615	up	1.41408	1.41408	0.499867			TCAGCAAAGTCTTTGAATAGTAATTTCTCATGCTTACTGAGCTACCCATGGCTCGTCTAT
A_52_P811226	0.00843873	0.000252033	up	1.41406	1.41406	0.499839	Gm3830		TGGACTGGCAACCGGTTACATATAATTAAGATAGTTTTCCTTTAAATGATGTGCTAGATC
A_55_P2739969	0.00843873	0.000292177	up	1.41405	1.41405	0.499833	Trpm1	Mus musculus transient receptor potential cation channel, subfamily M, member 1 (Trpm1), transcript variant 1, mRNA [NM_018752]	ATTTTGCAAAAGGGAATGCATCTTTGTAATTCCCAGTACAAAAGACCCTAACAGATGTTG
A_52_P349232	0.00843873	0.000246843	up	1.41398	1.41398	0.499758	Arhgap15	Mus musculus Rho GTPase activating protein 15 (Arhgap15), transcript variant 3, mRNA [NM_001301831]	GCAGATTAACAGTTATTTCCTAGAATTTGATCATGAGGTTCTTTGTAATTGAAGCTGGAG
A_55_P2052340	0.00843873	0.000248813	up	1.41397	1.41397	0.499749	Hyal4	Mus musculus hyaluronoglucosaminidase 4 (Hyal4), mRNA [NM_029848]	TAGGTAGCAGTTTAAGGACTGGTTACAATGTAACCACCTCATTCAACAGATGGATCAACT
A_51_P277088	0.00843873	0.000264185	up	1.4139	1.4139	0.49968	Igfals	Mus musculus insulin-like growth factor binding protein, acid labile subunit (Igfals), mRNA [NM_008340]	TTGGCCAGCTGGAATATCTGCTTCTGTCCAACAACCAACTGACAATGCTCTCTGAGGATG
A_52_P535101	0.00843873	0.000265363	up	1.41389	1.41389	0.499673	Sgo1	shugoshin-like 1 (S. pombe) [Source:MGI Symbol;Acc:MGI:1919665] [ENSMUST00000144474]	CCCAGTAAGAGAATTTTGTGTTGTCTTCTTCCAGCATTCTTACTTTGAAAGTGTGGCATT
A_51_P376778	0.013503	0.000990195	up	1.41385	1.41385	0.499631		RIKEN cDNA 2310003L06 gene [Source:MGI Symbol;Acc:MGI:1921498] [ENSMUST00000007601]	GGAACACCATTAAAGATAAACAACTATCTTCCACAATGTATAGTGGAAACATCATTGACC
A_51_P354508	0.00843873	0.000240036	up	1.41384	1.41384	0.49962	Gm15866		TAGAAGATGGATACATCTTTGTTCATATAGACAACATTTCCTGACAAATCCGAAGAAGAC
A_55_P2750553	0.00843873	0.000262182	up	1.41382	1.41382	0.499598	Gm34648	PREDICTED: Mus musculus predicted gene, 34648 (Gm34648), ncRNA [XR_389309]	CAAGGATTTGGAGGATCATCTTATCAAGCTATATCAGTCAATGTCACTGGAATCATTTAA
A_51_P222741	0.00843873	0.000302548	up	1.4138	1.4138	0.499583	H2-Ea-ps	Mus musculus histocompatibility 2, class II antigen E alpha, pseudogene (H2-Ea-ps), mRNA [NM_010381]	TGTTTGACTTTGACGGCGATGAGATTTTCCATGTAGACATTGAAAAGTCAGAGACCATCT
A_55_P2719384	0.0135281	0.000992646	up	1.41372	1.41372	0.499502	E2f8	E2F transcription factor 8 [Source:MGI Symbol;Acc:MGI:1922038] [ENSMUST00000136142]	TTGTTACTACATAGTAAGTTCCAGACTGGTTGGAATGTATAGTGAGACCTTGTCTCAAGC
A_55_P2725802	0.00866671	0.000485096	up	1.4137	1.4137	0.499477			TCTCTCTGGAAATTGTCTTTTGAGTGCCATGGTAACCACATCCTTTCCAGTCAAGTCTGC
A_55_P2727247	0.00843873	0.000293509	up	1.41369	1.41369	0.499462	4921522P10Rik		CTGGCTCTCGTTCAACCTTTTCCTTTATGTATTAATGGAAAAACAGTATGCTTCAAATGC
A_55_P2750061	0.00843873	0.000278317	up	1.41367	1.41367	0.499446	LOC102636590	PREDICTED: Mus musculus uncharacterized LOC102636590 (LOC102636590), transcript variant X1, ncRNA [XR_384808]	ACTTACTTTCGTCCAAAAGCATGAACTTGACACTTGGATCCACAAGGAAAAACCAGGCCC
A_51_P371411	0.00843873	0.000308916	up	1.41365	1.41365	0.499425	Olfr1262	Mus musculus olfactory receptor 1262 (Olfr1262), mRNA [NM_146974]	GAATCGTGGGGTTTGTTCATGGAATGATACAGACTACATTTATAGCCCAATTACCCTTCT
A_52_P723694	0.00843873	0.000300309	up	1.41364	1.41364	0.499417		BB247371 RIKEN full-length enriched, 7 days neonate cerebellum Mus musculus cDNA clone A730018M22 3'. [BB247371]	AAAGTTTTGTGCAACGTGTAAATCTATGTTTATGCTACATCCAATATTTCTCTGCGTGAG
A_55_P2559468	0.00843873	0.000275246	up	1.41363	1.41363	0.499402	Gm35933	PREDICTED: Mus musculus predicted gene, 35933 (Gm35933), transcript variant X3, ncRNA [XR_384211]	GTATTCAGTTCCTGCAGATTAAGTCGGAAATGCAGCTTTTAAAAATATTAACTTGCTGAC
A_55_P2277280	0.00843873	0.000268907	up	1.41354	1.41354	0.499313	C030013G03Rik	Mus musculus RIKEN cDNA C030013G03 gene (C030013G03Rik), transcript variant 1, long non-coding RNA [NR_077216]	TACTTTGGCACGTGTTCTAGAATCTTCTCACAAAAAATTAAAGAACACTGGTTAATCACG
A_52_P344424	0.00843873	0.000323509	up	1.41345	1.41345	0.49922	Lipg	Mus musculus lipase, endothelial (Lipg), mRNA [NM_010720]	AGGTTTCCTGGAGGCAAAGTTTATGAAATCCTTTCTGTAACTCCATAAAGATGTCTGCAG
A_55_P2492354	0.00843873	0.000264208	up	1.41332	1.41332	0.499091	Plcz1	Mus musculus phospholipase C, zeta 1 (Plcz1), mRNA [NM_054066]	TTCTTATTCAAGTGCCAGAACTGGCATTGATACGTTTTGTTGTTGAAACTCAACAAGGCT
A_51_P104681	0.00843873	0.000282918	up	1.41331	1.41331	0.499076	Krtap6-5	Mus musculus keratin associated protein 6-5 (Krtap6-5), mRNA [NM_130856]	CTGGAGTTTATGATGTGACCTTGTTGAAGATATGCCCTTTAATGACCTTCAAATATAAGA
A_52_P818624	0.00843873	0.000304336	up	1.41327	1.41327	0.499041	4930579H20Rik		TGAAAACTTCTATGTCTCAAAGCATAGATAACTATTGTTCTGACTATATCATGTGCCGAG
A_52_P303769	0.00843873	0.000262761	up	1.41326	1.41326	0.499025	Bank1	B cell scaffold protein with ankyrin repeats 1 [Source:MGI Symbol;Acc:MGI:2442120] [ENSMUST00000198034]	ATTATGTTACTAAAATATCTTATTATTTCTTAAATATTTATGTAACTGTAGTATTCAGTC
A_55_P1991431	0.00843873	0.000263109	up	1.41324	1.41324	0.499009	Olfr303	Mus musculus olfactory receptor 303 (Olfr303), mRNA [NM_146619]	GCTTTCCAGAAATTTCTATCCCAAAAGAAGTTTTTAATGGGCAAAAACATGCATGGACTT
A_51_P305061	0.00843873	0.000264908	up	1.41324	1.41324	0.499005	0610039K10Rik	Mus musculus RIKEN cDNA 0610039K10 gene (0610039K10Rik), long non-coding RNA [NR_028113]	CCTACAGACTGTTAAGTCGTGGCTGGGCAGTACTTTGTGATTATTGAGAGATGGAATGTT
A_55_P2276091	0.00843873	0.000344319	up	1.41324	1.41324	0.499002	Ppifos	Mus musculus peptidylprolyl isomerase F, opposite strand (Ppifos), long non-coding RNA [NR_028021]	ATTTTGTAAAACACTGTACTCGATCACTAAAATAAAGAGCTGAACAGCCTGTAGCTCAGC
A_52_P173748	0.00843873	0.000256955	up	1.41321	1.41321	0.498971	Slc9c1	Mus musculus solute carrier family 9, subfamily C (Na+-transporting carboxylic acid decarboxylase), member 1 (Slc9c1), mRNA [NM_198106]	CTGCAAAACTGTTGTGGAGACATATTTTATTCCCATTAGCCACTTGTATGAAGGCTTTGA
A_51_P382963	0.00843873	0.000297543	up	1.4132	1.4132	0.498969		Q4A7B2_MYCH7 (Q4A7B2) Cytosine specific DNA methyltransferase , partial (90%) [TC1678953]	TTAGAAATATTTTTGTTATGTTAAATATTAAAGTAGAAAAACTTAATTCACATAACAATG
A_55_P2716661	0.00843873	0.000264002	up	1.41302	1.41302	0.498785	4930562C15Rik	RIKEN cDNA 4930562C15 gene [Source:MGI Symbol;Acc:MGI:1926059] [ENSMUST00000180939]	CCTGGAGTCTAAGACCTGGAAATTATTGATTTCACCACTGGTTGTATAATAAAGTAATAC
A_55_P2281818	0.00843873	0.000269082	up	1.41301	1.41301	0.498771	Gm28856	PREDICTED: Mus musculus predicted gene 28856 (Gm28856), transcript variant X1, ncRNA [XR_001779407]	ATCTTACAAGGTGATGCAGAAGGTAACAGGTAAAGTTAGTTCCCTTAACTCAATGAAAAA
A_55_P2717593	0.00843873	0.000263371	up	1.41301	1.41301	0.498769	Zwilch	zwilch kinetochore protein [Source:MGI Symbol;Acc:MGI:1915264] [ENSMUST00000151428]	CTATGTTTCAGTAAAGACACTTAGGTGGTTTCCAGATTTTACAAATATGAATACGGTTGC
A_55_P2031508	0.00843873	0.000264136	up	1.41291	1.41291	0.498674	1700029H14Rik	Mus musculus RIKEN cDNA 1700029H14 gene (1700029H14Rik), transcript variant 2, mRNA [NM_001080781]	CACCTTTCCATGTGACCCCACATAACACCAATCAAAGCAAAACAATTCCTCAAACATCTG
A_52_P827357	0.00843873	0.000258582	up	1.41291	1.41291	0.498665		BB370062 RIKEN full-length enriched, 16 days embryo head Mus musculus cDNA clone C130051J02 3'. [BB370062]	CCATATAGTATGACGTATTTATTAATATAGTATTACTTGTATCATATCCTAGCATGATAT
A_55_P2725911	0.00843873	0.00028809	up	1.41285	1.41285	0.498605	LOC108167801	PREDICTED: Mus musculus uncharacterized LOC108167801 (LOC108167801), transcript variant X7, misc_RNA [XR_001779747]	TTTTCTCGGAAACTGAAACATTCCAATCTGCAAAGAAACTCCTTAAGCAGAAGACTCTGA
A_55_P2541544	0.00843873	0.000281891	up	1.41278	1.41278	0.498535	Gm12829	PREDICTED: Mus musculus predicted gene 12829 (Gm12829), transcript variant X1, ncRNA [XR_376553]	CTCCAAACCTGATAACCATCGGAGGCAGTTCATCCCTGCAAATTATCTAATCCACATGTT
A_66_P121066	0.00843873	0.000297285	up	1.41266	1.41266	0.498419	Gm773	Mus musculus predicted gene 773 (Gm773), mRNA [NM_001033423]	ATTTGTGAAGCCAATAATGGACAATAGGAAGCACTTCTCAGTCTATAACCTTGATGATGG
A_52_P89749	0.00843873	0.000304699	up	1.41266	1.41266	0.49841	Topaz1	Mus musculus testis and ovary specific PAZ domain containing 1 (Topaz1), mRNA [NM_001199736]	TGGTTCCTTCGTATCTATCTGAGATTGAAATGCTTTTAGCTATGGAAATATTTCTGGTGT
A_55_P2536271	0.00843873	0.000248172	up	1.41262	1.41262	0.498371	Gm31729	PREDICTED: Mus musculus predicted gene, 31729 (Gm31729), transcript variant X1, ncRNA [XR_865969]	CCTGAACACAGGCACCATGATACACAGAGCTCAAATGATATACTTCTGTGAATCTAAGAG
A_52_P747490	0.00843873	0.000292875	up	1.41253	1.41253	0.49828		BB472910 RIKEN full-length enriched, 12 days embryo eyeball Mus musculus cDNA clone D230048A16 3'. [BB472910]	GTAGGAGTTATAGCTATATCAAAATGGTTTATAATCTTATCTTCAATTATTGTGTAAGGA
A_55_P2083014	0.00843873	0.000268389	up	1.41251	1.41251	0.498262		T cell receptor beta, variable 29 [Source:MGI Symbol;Acc:MGI:98605] [ENSMUST00000103281]	GATTCTGGATTCTGCTAAAACAAACCAGACATCTGTGTACTTCTGTGCTAGCAGTTTATC
A_51_P281686	0.00843873	0.000270881	up	1.41242	1.41242	0.498164	Lhcgr	Mus musculus luteinizing hormone/choriogonadotropin receptor (Lhcgr), mRNA [NM_013582]	CACCTCCAAGAGTGTTAATTCAGTAACTGCATTACTGAATTGTATCTAAATATGTTCCCC
A_55_P2135865	0.00843873	0.000267615	up	1.41241	1.41241	0.498159	Gm13023	Mus musculus predicted gene 13023 (Gm13023), transcript variant 1, mRNA [NM_001007077]	AGGCACCATTTTATGAAACTGGCCCAATCTGTTTTCTGTGTACAATAAATGTGTTGACTT
A_51_P209782	0.00843873	0.000325408	up	1.41238	1.41238	0.498132	Cyp2c44	Mus musculus cytochrome P450, family 2, subfamily c, polypeptide 44 (Cyp2c44), transcript variant 1, mRNA [NM_001001446]	CCACACACATTTTCCTATTCTCACGTAAAAGCATTTATGTGGTTTGTGTCACCTTCATGA
A_52_P267401	0.00843873	0.000356984	up	1.41238	1.41238	0.498125		olfactory receptor 721, pseudogene 1 [Source:MGI Symbol;Acc:MGI:3030555] [ENSMUST00000206688]	GCATTTTTTATGGGGCAGCTTTCTATACCAATGTACTGCCCCATTCTTACCACACACCTG
A_52_P408245	0.00843873	0.000266009	up	1.41236	1.41236	0.498108	Fmo1	flavin containing monooxygenase 1 [Source:MGI Symbol;Acc:MGI:1310002] [ENSMUST00000193766]	AACTTCCTTGTCTTATTCATAGAGTCTCAAATTCCAAACGTTGTTCTAGCTTTGTCTAAG
A_52_P947069	0.00843873	0.000301273	up	1.41235	1.41235	0.498094	4930445N08Rik	BY714948 RIKEN full-length enriched, adult male testis Mus musculus cDNA clone 4930445N08 5'. [BY714948]	TTATGAACTCTTAAAGAAATACCACACATAATCTCTGCTTATATTGTAACATACTATAAA
A_66_P135402	0.00843873	0.000265124	up	1.41235	1.41235	0.498093		immunoglobulin heavy variable V1-5 [Source:MGI Symbol;Acc:MGI:3704121] [ENSMUST00000191803]	CATGGAATGTAACTGGATACTTCCTTTTATTCTGTCGGTAACTTCAGGGGTCTACTCAGA
A_51_P482410	0.00843873	0.000243211	up	1.41234	1.41234	0.498087	Ceacam15	Mus musculus carcinoembryonic antigen-related cell adhesion molecule 15 (Ceacam15), mRNA [NM_175315]	CAGAGCTTTGCGGTTTTTATGTCACTAGTGTGCACAGTTTATGAAAGTTGTAAGGAGAAA
A_66_P120011	0.00843873	0.000317606	up	1.41226	1.41226	0.498007		BB085266 RIKEN full-length enriched, adult male diencephalon Mus musculus cDNA clone 9330198J07 3'. [BB085266]	TTACAAAATGTGTGAATTCCCAGTACTCCTGAATGCTTCTTATATTAGTATGTGCATCAG
A_55_P2813043	0.00843873	0.000270165	up	1.41224	1.41224	0.49799		UI-M-CE0-ayy-e-03-0-UI.s1 NIH_BMAP_Ret3 Mus musculus cDNA clone UI-M-CE0-ayy-e-03-0-UI 3'. [BE950591]	CAATGAGCTAGTTACACTTTAAAGTGGTGGGATATTTTGTGACTAATCAGGATTACCTTT
A_52_P129056	0.00843873	0.000348081	up	1.4122	1.4122	0.497943	4930548J01Rik	Mus musculus RIKEN cDNA 4930548J01 gene (4930548J01Rik), long non-coding RNA [NR_045462]	AAGATTTCATCCTTGTGCCTATTTCTTCCAACTCTTTCCAGAGAACAAGAGGATAGACAG
A_55_P2508238	0.00843873	0.000295206	up	1.41213	1.41213	0.497871	Gm20139	Mus musculus predicted gene, 20139 (Gm20139), transcript variant 1, long non-coding RNA [NR_038021]	CTCACTCTGAGTTCTTCTGGAATTTGTCAAGTTGATAGAATTCTTATTCCATTTGGAGTT
A_55_P2481149	0.00843873	0.000266122	up	1.41211	1.41211	0.497855	Gm17689	Mus musculus predicted gene, 17689 (Gm17689), mRNA [NM_001167584]	TTTCTCAGTTATGGGGCCCAGACATGTTGGACCCATTGTGTGAACAAATACATTATTAGA
A_52_P325020	0.00843873	0.000268131	up	1.41206	1.41206	0.497805	Crb1	crumbs family member 1, photoreceptor morphogenesis associated [Source:MGI Symbol;Acc:MGI:2136343] [ENSMUST00000199291]	AGACTCCAAATGAGACTCTATATACATATAGAGCCATTCTATATGCATATTCAGGATGAG
A_55_P2744295	0.00843873	0.000315994	up	1.41205	1.41205	0.497794	Triml1	Mus musculus tripartite motif family-like 1 (Triml1), mRNA [NM_177742]	TATGACTCTGGACACATAGCCTTTTACAATGCGACAGATGAGTCCCTCATCTACAGCTTC
A_55_P2002324	0.00843873	0.000300234	up	1.41203	1.41203	0.497771	Gm11054		CAATGTATACTGTACACAATGTATACTGTACACAATGTATACTCAAGGGGCCTTTGAATA
A_55_P2363170	0.00843873	0.000263555	up	1.41202	1.41202	0.497764	4930406D18Rik	BY714637 RIKEN full-length enriched, adult male testis Mus musculus cDNA clone 4930406D18 5'. [BY714637]	TATATCTCTCATCTTATGTATCTCTCTGCACAGCACTGCGCCAATATCTATGAGACGCGG
A_55_P2073592	0.00843873	0.000166008	up	1.41184	1.41184	0.497576	Lrp2bp	Mus musculus Lrp2 binding protein (Lrp2bp), mRNA [NM_026278]	CACAGTGCATTCTGTCAAAGAACTTAAACTACAAAGCATTTCAACAAAGACCATCAATTC
A_51_P223538	0.00843873	0.000257372	up	1.41181	1.41181	0.497545	Gm39214		ATACAACTATTAGGAGTTTAGAGTCTCATCTGTTACTTTAGCATAGGTGAGACTTAACAG
A_51_P485854	0.00843873	0.000252126	up	1.41178	1.41178	0.497517	Olfr1104	Mus musculus olfactory receptor 1104 (Olfr1104), mRNA [NM_146767]	TTTTTCCTCAGCAATTTAGCATTCATTGACATATTTTATTCCTCCACTGTAACACCCAAG
A_55_P2157530	0.00843873	0.000327375	up	1.41177	1.41177	0.497503		secretoglobin, family 1B, member 1, pseudogene [Source:MGI Symbol;Acc:MGI:5578743] [ENSMUST00000189264]	CCAAAAGAGTTTCTTGAGAATGTGGAAAAATACAAAGATGACTCTGAAACACTGGAAAGT
A_55_P2835702	0.00843873	0.000235759	up	1.41165	1.41165	0.497381		BX630752 pBluescript Lion Mus musculus cDNA clone LIONp462B0138 3', mRNA sequence [BX630752]	CATCAACTAACGAAAACTGCGAATAAAAGTACATTTCAAAGGTACATGCAAATAGGCAGT
A_55_P2077956	0.00843873	0.000304313	up	1.41162	1.41162	0.497356	Klrb1	Mus musculus killer cell lectin-like receptor subfamily B member 1 (Klrb1), mRNA [NM_001099918]	TCTGGTTGACTGTAATTTGAAAGGAGCCACTTTGCTGCTCATTCAAGATGAAGAAGAATT
A_55_P2289527	0.00843873	0.000292739	up	1.41159	1.41159	0.497322	8430437L04Rik	Mus musculus RIKEN cDNA 8430437L04 gene (8430437L04Rik), long non-coding RNA [NR_040503]	GAGATGATGTCTTCTGTAGGGACAGAAGTTATTTAGTTATGGTGCAACCATATGAAAATT
A_55_P2019547	0.00843873	0.000249104	up	1.41148	1.41148	0.497213	Cnga1	Mus musculus cyclic nucleotide gated channel alpha 1 (Cnga1), mRNA [NM_007723]	GTCACTGTGTACCTTGTCTTTGAGATACAGTTATCAGAAGTAGAATGCAATAAAGTGAAA
A_30_P01027947	0.00843873	0.000266388	up	1.41147	1.41147	0.497198		lincRNA:chr3:48896525-48994125 forward strand	GTAGGTCTCTAGGTGATTGCTGGTAGAAATTTTAATTTTTGATAACACAAAGATGAGCTC
A_55_P2727808	0.00843873	0.000359541	up	1.41146	1.41146	0.497183	1700067P10Rik	Mus musculus RIKEN cDNA 1700067P10 gene (1700067P10Rik), mRNA [NM_026625]	TCACTGGTGGAAGATAACAAGTCTTCTATGCCACCTTTACTAAAATGAACGTGCCTGCTC
A_55_P2407367	0.00843873	0.000263902	up	1.41139	1.41139	0.497113	9130001E16Rik	PREDICTED: Mus musculus RIKEN cDNA 9130001E16 gene (9130001E16Rik), ncRNA [XR_386048]	CAGTGGAAGGAAATAAACTGTTCATGTTGTCCTATAACTGCCACATACAAATTGTATGAA
A_30_P01033300	0.00843873	0.000268706	up	1.41136	1.41136	0.497084		lincRNA:chr7:96640618-96649018 reverse strand	CTTCTGCTCTCTTTCCTTAATAATCTTTTTAAAAATCACATTTTCTCAATAGTATGTGCT
A_52_P357992	0.00843873	0.000289262	up	1.41131	1.41131	0.497033	Ms4a12	membrane-spanning 4-domains, subfamily A, member 12 [Source:MGI Symbol;Acc:MGI:2685812] [ENSMUST00000186228]	TTCTGTTTCTGTGTGATCTGAACATCAATGGCTACTATTATCAAGACTACTGGATGGTGC
A_55_P1963848	0.00843873	0.000247502	up	1.41126	1.41126	0.496985		RIKEN cDNA 1110057P08 gene [Source:MGI Symbol;Acc:MGI:1916094] [ENSMUST00000089097]	CCAAGCTCTTCATTGTCATTATAGTGCCTTTTAGAATGTGAGCTGTTTTTATTTTTCCCA
A_30_P01021769	0.00843873	0.000290171	up	1.41125	1.41125	0.496972		lincRNA:chr10:14888108-14978308 reverse strand	TGTTGAAGAGCATGAAGTCAAATAGCACAGTTGGAATCCTTGAAGCTGCTTCATGAGGTT
A_55_P2713788	0.00843873	0.000246121	up	1.41123	1.41123	0.496954		predicted gene 9805 [Source:MGI Symbol;Acc:MGI:3642566] [ENSMUST00000055305]	GGCATGTCTTTTACCAAGAAATACAATCTTAGAAGCCATTCAAGATTTCATACAGGAGAA
A_52_P676819	0.00843873	0.000253827	up	1.41123	1.41123	0.496953	Bnc1	Mus musculus basonuclin 1 (Bnc1), mRNA [NM_007562]	TGCAGCTTTAAAAGAAGTGGATTTTGTATTCAGAGTTCAAGTTAACTGTCTGTTTGACTC
A_55_P2240919	0.00843873	0.000404757	up	1.41112	1.41112	0.496841	A730032A03Rik		AGCAGTGGAAACCCTAACTAAGGCACCAACTTTCAAAATATGCAGAAAATATTAAAAACC
A_66_P127179	0.00843873	0.000351421	up	1.41111	1.41111	0.496832	Gm34055	PREDICTED: Mus musculus predicted gene, 34055 (Gm34055), transcript variant X2, ncRNA [XR_868366]	CCAAAGGCTTAAGTTTCCATCTTAAGTTTCTAAGCATGCTATCCCAGTGTCTATGTGAAG
A_55_P2093624	0.00843873	0.000246986	up	1.41101	1.41101	0.496731	Dmd	dystrophin, muscular dystrophy [Source:MGI Symbol;Acc:MGI:94909] [ENSMUST00000114000]	CATTCTTGTGGCATGTGTTGCTCTTCAGTCTTTGCCATAAAAAGTAGCAAACAATATTAC
A_55_P1952507	0.00843873	0.000267256	up	1.411	1.411	0.496715	Sult2a4	Mus musculus sulfotransferase family 2A, dehydroepiandrosterone (DHEA)-preferring, member 4 (Sult2a4), mRNA [NM_001101534]	TTGTTCTGTATCTTGAATACCTAGATGTGGTCATAGAATAAATCCTGTTCTGGAATTGTG
A_55_P1978131	0.00843873	0.000291504	up	1.41099	1.41099	0.496704	Vmn2r78	Mus musculus vomeronasal 2, receptor 78 (Vmn2r78), mRNA [NM_001105189]	GTGCCAAAGTGCTACCTTATTTTGTTGAGACCACAAATAAATTCTTTTCATGAGTTTAGG
A_52_P468639	0.00843873	0.000311492	up	1.41096	1.41096	0.496675	Olfr450	Mus musculus olfactory receptor 450 (Olfr450), mRNA [NM_146445]	TGTTGCCTGGTTCTATTCTCTTATACTCGGATAGTCATTGCCATTCTGCGCATTCGATCT
A_51_P111094	0.00843873	0.000271967	up	1.41078	1.41078	0.496495	Skint2	Mus musculus selection and upkeep of intraepithelial T cells 2 (Skint2), transcript variant 1, mRNA [NM_001285963]	TGTCATTGGTTAAAGAGTACAATGATATTCATGTTTTCAGTGATTGCAGTTACAGGAGTC
A_52_P1052834	0.00843873	0.000309574	up	1.41075	1.41075	0.496462		Q6TUF3_RAT (Q6TUF3) LRRGT00091, partial (11%) [TC1636908]	TTCAAAAATCTTCTTGAAAATAGTTTTAATTAGTCAAATATGATCATAAAGTAAAATAAA
ERCC-00075_180	0.00843873	0.000172056	up	1.41072	1.41072	0.496437		Unknown
A_66_P105009	0.00843873	0.000362544	up	1.41069	1.41069	0.496399			GTGCCTGGATCACTGAAATAGGCATTTCCATTTGCTTAAATAAAGTATATATTCTCCATT
A_51_P478098	0.00843873	0.000207075	up	1.41066	1.41066	0.496373	Epb41l5	Mus musculus erythrocyte membrane protein band 4.1 like 5 (Epb41l5), transcript variant 2, mRNA [NM_001113416]	GGAAAGAATTTGTTCCCTACTGAGTCACTAGTTACACAATGCTATGATTGACTTCTGTCT
A_55_P2175304	0.00843873	0.000260409	up	1.4106	1.4106	0.49631	Smarca1	SWI/SNF related, matrix associated, actin dependent regulator of chromatin, subfamily a, member 1 [Source:MGI Symbol;Acc:MGI:1935127] [ENSMUST00000140756]	CAACTTTTAAAGACCTCATCTACTTTCATCAGAAGAAATTTATCTACCATAAAATCATGA
A_52_P84027	0.00843873	0.000269732	up	1.41059	1.41059	0.4963	Cyp7a1	Mus musculus cytochrome P450, family 7, subfamily a, polypeptide 1 (Cyp7a1), mRNA [NM_007824]	TTGTTTTTAAAACAAGTTTTATGACTCCCTGAACTGAATGTATCCACATACCTTCCCATG
A_55_P2512031	0.00843873	0.000338972	up	1.41059	1.41059	0.496298		predicted gene 6657 [Source:MGI Symbol;Acc:MGI:3645257] [ENSMUST00000188791]	AATAAAATGGGTCAAATATGAGGAACAACCCAACATCCTTCAGAATGGCTTTCTTGACAA
A_55_P2738272	0.00843873	0.0003998	up	1.41057	1.41057	0.496282	Gm38575		GAGTCTTACATGATACTTCAAAACAAGATCTCTCTCATGAATGAGGTTTCTATTGTAGCT
A_51_P217616	0.00843873	0.000275913	up	1.41051	1.41051	0.496218	Chst3	Mus musculus carbohydrate (chondroitin 6/keratan) sulfotransferase 3 (Chst3), mRNA [NM_016803]	ATGTCTACTCCACTCAGAAAAACTCTTCTGAGCAGTTTGAGAAGTGGCGCTTCAGCATGC
A_55_P2546127	0.00843873	0.000291787	up	1.41049	1.41049	0.496201			ATTTGGTTTCCCAACCTTAAACAAGTAAGCCAAAGTACATTTACAGCCAGTAAAGTTACT
A_51_P445144	0.00843873	0.000284365	up	1.41049	1.41049	0.496194	Olfr1277	Mus musculus olfactory receptor 1277 (Olfr1277), mRNA [NM_146396]	TAATCACCATTTTTGGCAACATATTCATTGTAGTCCTAATTATCACTGACCTTCATCTCC
A_66_P135620	0.00843873	0.000272318	up	1.41048	1.41048	0.496185	Gm5591	Mus musculus predicted gene 5591 (Gm5591), mRNA [NM_001013810]	AAACCTCAAACCCAACATCGACTGCAAGACTTCAGCTGCCAATCAATTCCATGGAGGAAA
A_51_P369330	0.00843873	0.000247925	up	1.41044	1.41044	0.496148	Olfr894	Mus musculus olfactory receptor 894 (Olfr894), mRNA [NM_146868]	TATGTGGCCATCGGCCAGCCATTAATGTACCAGGTTGTTATGTCTCCTAAGATCTGTTGT
A_66_P111628	0.00843873	0.000269111	up	1.41038	1.41038	0.496082		K0940C07-3N NIA Mouse Neural Stem Cell (Undifferentiated) cDNA Library (Long) Mus musculus cDNA clone NIA:K0940C07 IMAGE:30088062 3', mRNA sequence [CK344357]	TACATCCATGACTGTTGGAATATCAGTTTGACTGTTACAAGATCTGATATAAATAATGCA
A_55_P2794472	0.00897569	0.000533044	up	1.41035	1.41035	0.496049	Gm31369	PREDICTED: Mus musculus predicted gene, 31369 (Gm31369), transcript variant X1, ncRNA [XR_384258]	TTGAGGACCACTCTCTACAAACAGTGGAGACTCCTACAGTGAAAGCCTCAAGTTGTATCT
A_55_P2178272	0.00843873	0.00026996	up	1.41033	1.41033	0.496035	Gm10846		GGGCCACCAAACTCAATACTTTGTTTTTTGAGAACTTTTTCACCAGTTATAAATTGTTGG
A_30_P01020139	0.00843873	0.000339839	up	1.41027	1.41027	0.495974		lincRNA:chr1:152001112-152012796 reverse strand	TGGAGAGGCTTTGATGAGTTAATGTTCTTGCATTCCCTATACATTTATTATCTCCCTTTG
A_55_P2546283	0.00843873	0.000341844	up	1.41025	1.41025	0.495947	Gm30544	PREDICTED: Mus musculus predicted gene, 30544 (Gm30544), transcript variant X5, ncRNA [XR_881994]	CAGTGTACTCTGAATCTTTAATTCCCCAAATGTGCACAGGGACTTCCCTAGTTAGTTTCA
A_55_P2284744	0.00843873	0.000283106	up	1.41021	1.41021	0.495912		Q71RD7_HUMAN (Q71RD7) PP10897, partial (5%) [TC1630295]	GGCTGGTGGTATTCCAATTATAGACAAAAACAGGCCAATAGCCAGTTTTAATCTATATTT
A_55_P2148175	0.00843873	0.000268971	up	1.41019	1.41019	0.495889	Gm7133	PREDICTED: Mus musculus predicted gene 7133 (Gm7133), mRNA [XM_981711]	CAAACATGATTACGTGGTAAAAGAAAATACTGAGAGTCTGAATACACCTGTGAAGAGTAA
A_55_P2889921	0.00843873	0.00027861	up	1.41016	1.41016	0.495862	Gm32281	PREDICTED: Mus musculus predicted gene, 32281 (Gm32281), ncRNA [XR_001779260]	TTATGATATTTTTCACACCGCTGCTCATCACAAACCTCTGAACTCTTCAAGTCTCCTTTT
A_55_P2721852	0.00843873	0.000298979	up	1.41011	1.41011	0.495805	Anxa2	annexin A2 [Source:MGI Symbol;Acc:MGI:88246] [ENSMUST00000154591]	ATCATGCATGCAGCTTTGACTAGCACTTCTGATATCATTTGTTGCTTTTCTTAGTGTTCG
A_66_P133838	0.00843873	0.000335214	up	1.41001	1.41001	0.495702	Gm12292	PREDICTED: Mus musculus predicted gene 12292 (Gm12292), transcript variant X1, misc_RNA [XR_001780236]	CAAATACTTATGCCGTCATACTTTCTCACTAAATAAGAAGAATTAAAATAACTCACTCAT
A_51_P145511	0.00843873	0.000300612	up	1.41	1.41	0.49569	Prl2a1	Mus musculus prolactin family 2, subfamily a, member 1 (Prl2a1), mRNA [NM_019991]	CTTTTCATCATATCTTCGTCTGAGCCACTGCTTGATGATATATTGCTGTGAAACTTCCTT
A_55_P2735965	0.00843873	0.000297453	up	1.40996	1.40996	0.495659			TATCCTTGACCGCACTAGGCACAGTACCAGTTCAACAGAATAAAACTTCATTAGTTTTGT
A_51_P158686	0.00843873	0.000289127	up	1.40985	1.40985	0.49554	Gm6377	Mus musculus predicted gene 6377 (Gm6377), mRNA [NM_001037917]	ATTTTAATATTTCAATGCAGATTATTCACACGAAATATATTTGATTTAAGTTTGTACTTT
A_51_P451527	0.00843873	0.000292396	up	1.40984	1.40984	0.495529	Plce1		TCTGAACAGGTTCCTCTTTCTAGTCAGATAGCTCTGAATCAGTTCTCTGGACAGTCAGCA
A_52_P795220	0.00843873	0.000257059	up	1.40976	1.40976	0.495446	Gm20276	Q4SRB1_TETNG (Q4SRB1) Chromosome 11 SCAF14528, whole genome shotgun sequence, partial (8%) [TC1594909]	CTAGTTGTTCTCTGATTTATATCACATACTGAGGACTTATGCTTCAATTTCTTTCCCTCG
A_66_P108698	0.00843873	0.000365708	up	1.40973	1.40973	0.495415			GAGTTTATTTTAAAAGCAATTTTAGGTTTGAAAGAAAATAGCTAGCAATATGTTTCCCTT
A_55_P1964453	0.00843873	0.00029304	up	1.40969	1.40969	0.495381		PREDICTED: Mus musculus predicted pseudogene 9835 (Gm9835), mRNA [XM_001473951]	GCCGATCCTGAGTCGTGTGCTTGTGATAGCTCACGTGTATGAGCACATAGTGTGCTCTAA
A_55_P2081892	0.00843873	0.000292347	up	1.40969	1.40969	0.495375	Pramel5	Mus musculus preferentially expressed antigen in melanoma like 5 (Pramel5), mRNA [NM_001085418]	CTTACTGTTCTACAGTATATGGACTTATTTTTATGGAGTATAAGTCTGACTGAACCTTGG
A_30_P01019138	0.00843873	0.000328465	up	1.40969	1.40969	0.495374		lincRNA:chr14:76912477-76931702 reverse strand	ACATTCAACTGACACTTAGCATCTATCTACAAACTGCTGAAGCATGGCGCACCAAGGCAA
A_55_P2738877	0.00843873	0.000257394	up	1.40967	1.40967	0.49536	LOC105243004	PREDICTED: Mus musculus uncharacterized LOC105243004 (LOC105243004), ncRNA [XR_869811]	GAGGTTTTCATGGATACTTTCTGTTCCCTTTGCTTTAATAAATCTAACCGACTGAAGTCG
A_55_P2050747	0.00843873	0.000252693	up	1.40967	1.40967	0.49536	4930557B15Rik	PREDICTED: Mus musculus RIKEN cDNA 4930557B15 gene (4930557B15Rik), transcript variant X2, ncRNA [XR_001782870]	ATGGAGACCCTGGTAATGGTTATGAGCAGTGTTGTTTCTGGAGAAACTGCTGAATTCCAA
A_55_P2037862	0.00843873	0.000340763	up	1.40966	1.40966	0.495343			GCTTTCTTTTCTTTTTCCGGGCTTTTGCCTGTGACAGGGAATGTAGCTTGGATACTACTG
A_52_P404281	0.00843873	0.00032977	up	1.40963	1.40963	0.495318	Olfr711	Mus musculus olfactory receptor 711 (Olfr711), mRNA [NM_147035]	TTTTAGTGGTTTCATGGTCTCTGTCGTCAAAGTCTATTTCATTTCACATGTTGCTTTCTG
A_51_P334174	0.00843873	0.000319096	up	1.40956	1.40956	0.495248	Rho	Mus musculus rhodopsin (Rho), mRNA [NM_145383]	ACTCTGGTATTCTAGACCTTGGCTCAGAGCTGCCTTTACTAGGATACTGTCACTTAGCAA
A_55_P2109569	0.00843873	0.000274659	up	1.40953	1.40953	0.495211	Sprr2e	Mus musculus small proline-rich protein 2E (Sprr2e), mRNA [NM_011471]	CCAGAAGATGTTTTCCAAAACTGTCAATTGTTGTGTTGTCATTGTTGTTTCATTTCCTGA
A_55_P2572622	0.00843873	0.000272459	up	1.40943	1.40943	0.495115	Gm35674	PREDICTED: Mus musculus predicted gene, 35674 (Gm35674), ncRNA [XR_377340]	AATATTGTCATGTGCGTTAGATCTCAAGAACGACATGGAAGTTCAGTAGTAGAGATCCCT
A_51_P185688	0.00843873	0.000271336	up	1.40942	1.40942	0.495104	Mmp1a	Mus musculus matrix metallopeptidase 1a (interstitial collagenase) (Mmp1a), mRNA [NM_032006]	ATTTTTACACTTCAAGACTCTCACTGTGATTCTAGGCATCTCCTTTCAAGAGAGGAGAGT
A_51_P466731	0.00843873	0.000277167	up	1.40937	1.40937	0.495055	Olfr959	Mus musculus olfactory receptor 959 (Olfr959), mRNA [NM_146508]	CTGTGCAGGTCTTAAATAATCTGGTCACTCCTATGCTAAACCCATTAATCTACAGTCTCA
A_55_P2096169	0.00843873	0.000319129	up	1.40936	1.40936	0.495036		BY461697 RIKEN full-length enriched, 10 days neonate heart Mus musculus cDNA clone K630129F03 3', mRNA sequence [BY461697]	AACTGACCTTAAGCTCCAAACTGCAAACTATGAGCCTAAATAAAGCTTTTATGTAAGTTG
A_55_P2540366	0.00843873	0.000261772	up	1.40934	1.40934	0.495015	Gm32823	PREDICTED: Mus musculus predicted gene, 32823 (Gm32823), ncRNA [XR_881078]	ATGCTGAGTATCTTTATTTCATCCACACAAACTTTGTTTGTATTTTGTGGTCATTGGGAC
A_55_P2822182	0.00843873	0.000257811	up	1.40927	1.40927	0.494944	Myl4	myosin, light polypeptide 4 [Source:MGI Symbol;Acc:MGI:97267] [ENSMUST00000155271]	CCCAGAAGTGACTTCTTTAAATCTTAATTTTCTCATCTTCAAAGTGAGGGTATTTGGTTC
A_30_P01021105	0.00843873	0.00027332	up	1.40918	1.40918	0.494854		lincRNA:chr15:74507625-74519200 forward strand	ATCTTCTCAACACGGGTGTAACAGATGTCACTATCACCAACAAGTTTATCAGCCCCAACT
A_51_P208160	0.00843873	0.000306751	up	1.40917	1.40917	0.494848	Slc7a13	Mus musculus solute carrier family 7, (cationic amino acid transporter, y+ system) member 13 (Slc7a13), mRNA [NM_028746]	CCATACTGTGTTCCAGATAAAGGTTAAGTGTAAGCTAAAATAGTAATGATGGCAATGCTA
A_52_P631271	0.00843873	0.000335523	up	1.40908	1.40908	0.494757	Rerg	RAS-like, estrogen-regulated, growth-inhibitor [Source:MGI Symbol;Acc:MGI:2665139] [ENSMUST00000149100]	TCACCACATCTACTTTATAAAGCTATTTGGAAAAACTATATGCAACTCCAAAAGGAGTAA
A_55_P2274423	0.00843873	0.000252077	up	1.40906	1.40906	0.49473	2900060N18Rik	BB034434 RIKEN full-length enriched, adult male thymus Mus musculus cDNA clone 5830496N14 3'. [BB034434]	GTAACCAGCTGTCCAGGAAATGGATGCTGGAGTGTTATGTTTAATTAAAAGGAAACATTC
A_55_P2736235	0.00843873	0.000263929	up	1.40902	1.40902	0.494694	Chrna3	cholinergic receptor, nicotinic, alpha polypeptide 3 [Source:MGI Symbol;Acc:MGI:87887] [ENSMUST00000214204]	TGTCACCAAAAGGACACATTTACTCAAGCTTATAATGGTGAAATAAAAACCACATCTCCC
A_55_P1984760	0.00843873	0.000279281	up	1.40899	1.40899	0.494664	Klk1b16	Mus musculus kallikrein 1-related peptidase b16 (Klk1b16), mRNA [NM_008454]	TGATGAAAAATGCTTGAGTGTCACATTGTTCCATGTTTTCAATAAAACCCAACATGAAGC
A_55_P2780695	0.00843873	0.000349334	up	1.40883	1.40883	0.494499	Dfna5	PREDICTED: Mus musculus deafness, autosomal dominant 5 (human) (Dfna5), transcript variant X2, mRNA [XM_011241414]	AAGTTACTGTCCTCTGAGACATGAAGATTTAGGGAAGACGTTTGTATTCTACATATAGTA
A_66_P129904	0.00843873	0.000263028	up	1.40882	1.40882	0.494485		olfactory receptor 999, pseudogene 1 [Source:MGI Symbol;Acc:MGI:3030833] [ENSMUST00000122319]	CAGAGGAAAAAATAAAACATTTCTTTTTGGGTTGTACTGTACAGTTATGGTTTGCTGGTC
A_51_P345995	0.00843873	0.000258241	up	1.4088	1.4088	0.494464	Krtap19-3	Mus musculus keratin associated protein 19-3 (Krtap19-3), mRNA [NM_130857]	CAGCATTTGATACCTTCACTGTTTTTTCTGAGAAATCCTAGCCATGAAGCTTTGATAGTG
A_30_P01024863	0.00843873	0.000283931	up	1.40878	1.40878	0.494445		lincRNA:chr3:35590823-35631823 forward strand	CTTGGTGTTTATCTTGCTTCTCATATTGGAAAACAGCACTGAAACAATTAGTAAAGACGT
A_55_P1961700	0.00843873	0.000261179	up	1.4087	1.4087	0.494361	Ush2a	usherin [Source:MGI Symbol;Acc:MGI:1341292] [ENSMUST00000127077]	GGCTGATATATCTGACGTGTCCAGCAATGTCACCCTAAAAAGTTACACCATGCATTTTGA
A_55_P2134197	0.00843873	0.000287783	up	1.40862	1.40862	0.494281	Gm36543	PREDICTED: Mus musculus predicted gene, 36543 (Gm36543), transcript variant X2, ncRNA [XR_380209]	ATCCCCTTGTGAAGACTATGTGTGTATACATGTGTATATGTATGTGTATTTGTTTCAGAG
A_52_P498178	0.00843873	0.000272991	up	1.40857	1.40857	0.494234	Olfr385	Mus musculus olfactory receptor 385 (Olfr385), mRNA [NM_147023]	ATGAGTCCCATTCTCTGTGTTTGTATGGTGTTTATGTCCTGGTTACTTACCATGCTGAAT
A_55_P2044212	0.00843873	0.000286265	up	1.40857	1.40857	0.494229	Slc15a5	Mus musculus solute carrier family 15, member 5 (Slc15a5), mRNA [NM_177787]	TGTTGTTGTTATTATTATTATTATTATTGAATAAAGTTAATGTCCTGTCATCTCTTTATC
A_51_P316310	0.00843873	0.000280191	up	1.40852	1.40852	0.494182	Btn1a1	Mus musculus butyrophilin, subfamily 1, member A1 (Btn1a1), mRNA [NM_013483]	GTCTGAACTCTGTATCTTAAGTTTTCTATGTCATGTTCTATAAGATAGAGGAGACTGGCC
A_51_P376590	0.00843873	0.00027993	up	1.40846	1.40846	0.494121		BB161836 RIKEN full-length enriched, 16 days neonate thymus Mus musculus cDNA clone A130062K13 3'. [BB161836]	TATCCTTATCCCAGTTATTATGAAACTTTCTTTACCTTCTGACAATATTCTCATTCCTCT
A_52_P29943	0.00843873	0.00025508	up	1.40836	1.40836	0.49402		predicted gene 2011 [Source:MGI Symbol;Acc:MGI:3780180] [ENSMUST00000203535]	AGTACAATTATTAACCATTTTTCAGTTTAAATAAAAGTTTATAATCATGTATGAAAGCAT
A_55_P2543449	0.00843873	0.000267124	up	1.40829	1.40829	0.493944			CAATGACTTTGGACTTCTGAGCCTACAGATCTTTGATCTTGTTTTTGCTCTGAGATAGGG
A_52_P376593	0.00843873	0.000287253	up	1.40825	1.40825	0.493907	Clec16a	C-type lectin domain family 16, member A [Source:MGI Symbol;Acc:MGI:1921624] [ENSMUST00000038145]	GTGAAGAAACTTGTCAGAATCAATGTTTCTTGGACATTTCTTGACTAATTAGTGCTGAGA
A_55_P2570281	0.00843873	0.000316971	up	1.40819	1.40819	0.493837	Mup-ps16	PREDICTED: Mus musculus major urinary protein, pseudogene 16 (Mup-ps16), transcript variant X3, mRNA [XM_011250154]	TTTGGCAGCTATCCCCATAGCCTTGGAAGACTTTTCTTGATACGTTTTTTAAGTTAACAT
A_51_P446696	0.00843873	0.000273481	up	1.40817	1.40817	0.493817	Vmn1r21	Mus musculus vomeronasal 1 receptor 21 (Vmn1r21), mRNA [NM_134183]	TGTCCTGACTGTTCAAATGTTTGTGATGAATATCTATCCTACAATTACTCCTGTGGTACA
A_51_P416285	0.00843873	0.000294639	up	1.408	1.408	0.493651	4930428F12Rik		CTGACTTGCCCAACAATCAACTACTGGAAATATTCTTTTTGTAAAGAAGCACAGAGACTT
A_66_P103996	0.00843873	0.000274967	up	1.40795	1.40795	0.493594	Gata5os	Mus musculus GATA binding protein 5, opposite strand (Gata5os), long non-coding RNA [NR_045877]	ACAAGCAGCACACATAGGTGATTGTGTATCCTTGTGAGAGAACACATGTGTGTGTACATA
A_55_P2763066	0.00843873	0.000276627	up	1.40793	1.40793	0.493575	Olfr1243	olfactory receptor 1243 [Source:MGI Symbol;Acc:MGI:3031077] [ENSMUST00000144885]	ATTATTATACGAGGACTCACTGGTCACTGAATGCCTACTCTATGTTCACCATTGGAAAAG
A_52_P110949	0.00843873	0.000276436	up	1.40786	1.40786	0.493505	Ttc23	tetratricopeptide repeat domain 23 [Source:MGI Symbol;Acc:MGI:1914259] [ENSMUST00000208764]	GCATATAATATTAGAAAATTAATATATGTTATATTTCACCATGGAATTAAACATTTTCTT
A_55_P2509028	0.00843873	0.000265593	up	1.40784	1.40784	0.493481	C030018K13Rik	Mus musculus RIKEN cDNA C030018K13 gene (C030018K13Rik), transcript variant 2, long non-coding RNA [NR_045412]	TAAAAACACCAAATGTCATGAACCAAAAGTGGCGTTTTGCGCGTGACTCGAGTCATCCTG
A_52_P150260	0.00843873	0.000284974	up	1.40783	1.40783	0.493472	Plcz1	Mus musculus phospholipase C, zeta 1 (Plcz1), mRNA [NM_054066]	AGTATGAAATGGAGATCGATCACTCTGATTCAGTAGAGATCATCAATAAGTATGAGCCCA
A_52_P527416	0.00843873	0.000257549	up	1.40781	1.40781	0.493454	Gm5800	Mus musculus predicted gene 5800 (Gm5800), mRNA [NM_001034102]	AGGGAATCTTGGCCAATTATTGTAACAAGAATTTGAATGACAGGATCAACTTTGAGACAT
A_55_P2334192	0.00843873	0.000274559	up	1.40771	1.40771	0.493349	AU022934	H4017B06-3 NIA Mouse 7.4K cDNA Clone Set Mus musculus cDNA clone H4017B06 3', mRNA sequence [BQ552637]	TGAATAGAGTCTCCGTTAATTAAGTTTGCAGATGAAATGACTAGAAGCTTTGAGAACAGC
A_51_P290050	0.00843873	0.000301443	up	1.4077	1.4077	0.493338	Olfr654	Mus musculus olfactory receptor 654 (Olfr654), mRNA [NM_146379]	GGGGTAGACATCTCAGCTATTGCCTCATCTTATGCATTAATCCTACGAGCTATCATGCAT
A_52_P199191	0.00843873	0.000350261	up	1.40769	1.40769	0.49333	Tbx20	T-box 20 [Source:MGI Symbol;Acc:MGI:1888496] [ENSMUST00000217597]	GTTACTGCACTAAACCACGTAGTAATTGAATTGTTCCTTGTAACTGATTGAAAACAGCCC
A_66_P119754	0.0314046	0.00273474	up	1.40767	1.40767	0.493304	Stx7	syntaxin 7 [Source:MGI Symbol;Acc:MGI:1858210] [ENSMUST00000220041]	ATTGACAATATTTAAATGTAAAACAAGGGAATTGCTAAATGAGAAAAATAAAGCTTAAGC
A_66_P107567	0.00843873	0.000275204	up	1.40766	1.40766	0.493295	Gm33337	PREDICTED: Mus musculus predicted gene, 33337 (Gm33337), transcript variant X1, ncRNA [XR_872082]	ACTTGTATGTTTATGGGTGTCTCTGTAAGACATTTGTGCCTAAAACAATGGTTTGAATTG
A_52_P1180468	0.00843873	0.000276867	up	1.40757	1.40757	0.493209		Q4TF76_TETNG (Q4TF76) Chromosome undetermined SCAF4788, whole genome shotgun sequence. (Fragment), partial (8%) [TC1614214]	ATCCCAGTTACTTTTAAGTGTAATAAAAATTTGTTAATAGTAGAAGTATAGCATCTACAT
A_66_P107436	0.00843873	0.000297206	up	1.40752	1.40752	0.493155	Gm40330	PREDICTED: Mus musculus predicted gene, 40330 (Gm40330), ncRNA [XR_868525]	GCTACTTTGAACTAGCTACTTGCTATTATTTTATGAGAATAGGGCTTATGGCCTACACCA
A_52_P893190	0.00843873	0.000336583	up	1.40752	1.40752	0.493151		RIKEN cDNA D130052B06 gene [Source:MGI Symbol;Acc:MGI:2685092] [ENSMUST00000101371]	TTCTTATGGCCCAGCTTGGATGTAATCTCTTTACCAGTTATAGCTGCTCTCATAGCTTGT
A_55_P2193785	0.00843873	0.000287429	up	1.4075	1.4075	0.493135	Pard3bos1	Q5STS3_MOUSE (Q5STS3) Ortholog of human amyotrophic lateral sclerosis 2 (Juvenile) chromosome region, candidate 19 (ALS2CR19) (Fragment), partial (17%) [TC1624442]	TCCCTCTTCTCACATATATCTAGAGCTGTGTCAAGTTGGAACACCAATAAAACTTTTAAC
A_51_P491378	0.00843873	0.000274661	up	1.40742	1.40742	0.493053	Csn1s1	Mus musculus casein alpha s1 (Csn1s1), transcript variant 1, mRNA [NM_007784]	CCAATGATTCATCTTGAGTTGTCTACTGCATATTAGATAGCATAGCATCCTTCCTTAAGC
A_55_P2614059	0.00843873	0.000294941	up	1.40739	1.40739	0.493025	Megf11	multiple EGF-like-domains 11 [Source:MGI Symbol;Acc:MGI:1920951] [ENSMUST00000144383]	CCCTGGTTAAGTCTCAAACCTTGTAAAAAATTGAACTGACACTTTCTAATGACTGGCTTT
A_66_P112307	0.00843873	0.00029604	up	1.40739	1.40739	0.493021	Gm30074	PREDICTED: Mus musculus predicted gene, 30074 (Gm30074), transcript variant X2, ncRNA [XR_375647]	CCGTCGATTAGAATGTACACCTACAATAGTGCCTTGATTTTACATGTGGCTGTCAACAGA
A_30_P01024510	0.00843873	0.000256463	up	1.40739	1.40739	0.493017		lincRNA:chr13:112209773-112210089 reverse strand	TATAATTTCCATACCTCTTATTATCTGACGACTTTACACATGTATGGTAAATCCACTTTA
A_30_P01028948	0.00843873	0.000371945	up	1.40737	1.40737	0.493005		lincRNA:chr4:99329231-99338424 forward strand	ATTTCCTTTCAAAGCTCACACCTAGAATACGGCTTTACAGCGAGTGTCAAGGAGACTCGT
A_55_P2033735	0.00843873	0.000278383	up	1.40732	1.40732	0.492955	Olfr731	Mus musculus olfactory receptor 731 (Olfr731), mRNA [NM_146363]	TCTTTTGGTAAGATAAATCCACATTATACAGTGAAAGGACTGGAGCGATCCAGAGAGTAA
A_52_P1140711	0.00843873	0.00028705	up	1.40731	1.40731	0.492942		BY765833 RIKEN full-length enriched, activated spleen Mus musculus cDNA clone F830043H02 3'. [BY765833]	GTTGATTGGTATAATTTCATTTTTAATTTTTAAGCATATATACTTACATTTATTTACTTA
A_55_P2349617	0.00843873	0.000260413	up	1.40722	1.40722	0.492848	AU021880	H3061E01-3 NIA Mouse 15K cDNA Clone Set Mus musculus cDNA clone H3061E01 3', mRNA sequence [BG068075]	TCTTGATTCTAGAGCTTACACTCTGGACATAGTGTGTAGTTACTGCCAATGTACTTTTTT
A_55_P2744678	0.00843873	0.000278469	up	1.4072	1.4072	0.492827			GGTGAGCTTGAGTTGCTTTGAGTCTTCTTATCATTAAAGCAGATTCACAACATGAAAAAA
A_66_P129846	0.00843873	0.000256589	up	1.40719	1.40719	0.492821	Gm34517		CCCACACAATTCCCTGTCAGCTATGTTTCTTCACTATATATTAATATATTTCTTCTTTAT
A_55_P2481322	0.00843873	0.000290272	up	1.40714	1.40714	0.492761	Esp16	Mus musculus exocrine gland secreted peptide 16 (Esp16), mRNA [NM_001255977]	CTGTCGTAGGCAAAATCTCTTTGAACTATGTTGTACTTATGTATTGCCGTGAATATAGTT
A_66_P118741	0.00843873	0.000276128	up	1.40713	1.40713	0.492759	Vmn1r37	Mus musculus vomeronasal 1 receptor 37 (Vmn1r37), mRNA [NM_134165]	GATAAGCGAATAATCATTATACTAAAAAGTATGCAAAAATTATGGCACCAGATTTTTTAA
A_51_P108741	0.00843873	0.000287624	up	1.40711	1.40711	0.492738	4931409K22Rik	Mus musculus RIKEN cDNA 4931409K22 gene (4931409K22Rik), transcript variant 1, mRNA [NM_177676]	ACCCTTAAGGAATGGTTTTTCAAGACTCCACTGGGAAAAAAGAATATGAAATTTACCAAG
A_55_P2597414	0.00843873	0.000300305	up	1.40708	1.40708	0.492705	Arr3	arrestin 3, retinal [Source:MGI Symbol;Acc:MGI:2159617] [ENSMUST00000166688]	TGTGGGAGACCAACTGATTGGTCATTTACTTTCCCTGACTTTTTCAGTTGTCCAGACCAC
A_66_P128310	0.0157883	0.0012245	up	1.40705	1.40705	0.492678		predicted gene 16487 [Source:MGI Symbol;Acc:MGI:3641811] [ENSMUST00000105048]	AGACACACAAGGTGACGTTGAATAATTGATGCTGTTTTTATGTCTGAGAAATTGCCATAA
A_55_P2020006	0.00843873	0.000258754	up	1.40705	1.40705	0.492671		603357754F1 NIH_MGC_94 Mus musculus cDNA clone IMAGE:5365021 5', mRNA sequence [BI735620]	ACCTGTGGTATTTAAACTGGCAAGAATATTGATGATGGAAATCTACCACATACATGTACC
A_55_P2032792	0.00843873	0.000303015	up	1.40695	1.40695	0.492576		predicted gene 28484 [Source:MGI Symbol;Acc:MGI:5579190] [ENSMUST00000190606]	GTTTGGAAAGGTTGTTTACCAATTTCTAGCCAATCCTTCCATGTACTTTATCAAGTTTCA
A_51_P455932	0.00843873	0.0002831	up	1.40694	1.40694	0.492566	F2rl1	Mus musculus coagulation factor II (thrombin) receptor-like 1 (F2rl1), mRNA [NM_007974]	CATCATGTGAACTTAAGACATTTTCATGATAAAGCATTACTGTAGTGTCAGTTTTCCCTC
A_66_P105121	0.00843873	0.000258908	up	1.40687	1.40687	0.492493		predicted gene 45800 [Source:MGI Symbol;Acc:MGI:5804915] [ENSMUST00000210331]	GCTACATGAGAGAGGCCATTCTTAAAAAAATGGCCCATTCCTAAGTAAATAAAAGGACCT
A_55_P1958906	0.00843873	0.000279484	up	1.40687	1.40687	0.492489	Col17a1	Mus musculus collagen, type XVII, alpha 1 (Col17a1), transcript variant 1, mRNA [NM_001290825]	GGCACAGTTGGTTTTTATTTAAGCACTTTCCACTGTCTAAAAACATTTGTATGTAACCTG
A_51_P423369	0.00843873	0.000277024	up	1.40685	1.40685	0.492466	Gm20758	Mus musculus predicted gene, 20758 (Gm20758), long non-coding RNA [NR_046029]	ACAGTTAATCATCACATATTATTTGTATTCTGTGTCTCATCATTTTACCCTCTCGCATGG
A_55_P2512795	0.00843873	0.000277331	up	1.40684	1.40684	0.492457		predicted gene 15262 [Source:MGI Symbol;Acc:MGI:3705232] [ENSMUST00000207320]	GCCGAGTGCACACAAATTGAAATCTGACAGTATATCATGTATAAGAGAACAGTAGCCAGA
A_66_P117248	0.00843873	0.0003732	up	1.40682	1.40682	0.492441	C330022B21Rik	BB401269 RIKEN full-length enriched, ES cells Mus musculus cDNA clone C330022B21 3'. [BB401269]	CAATGCCTTAAGAGATCCCTTTATTTGATTTGTAGCTCCATTAAACCTATGCTATGGAAC
A_66_P105104	0.00843873	0.000280528	up	1.40673	1.40673	0.492341	Gm19519	PREDICTED: Mus musculus predicted gene, 19519 (Gm19519), misc_RNA [XR_105913]	TCAAATGGTCAGAAAACTATACAGGATCAATAGAAAGAACAAATAAATATTTTTGAAGAT
A_55_P2230511	0.00843873	0.000259157	up	1.40665	1.40665	0.492262	C80998	H3048F03-3 NIA Mouse 15K cDNA Clone Set Mus musculus cDNA clone H3048F03 3', mRNA sequence [BG066927]	CATGAAATAATATGTGGCAATATTTATGTACCACCTTTCAGTTTGTTTGCTGAGATAGGG
A_55_P2509533	0.00843873	0.000381823	up	1.40664	1.40664	0.492255	Gm11213	Mus musculus predicted gene 11213 (Gm11213), transcript variant 1, long non-coding RNA [NR_028584]	AAAGGAGATACTCATTCATCTCCCCAGAACACTGTTCGCTATTTAGCCTTCAGAGACCCT
A_52_P1067414	0.00843873	0.000361169	up	1.40651	1.40651	0.492116	Gm13427	BY706770 RIKEN full-length enriched, adult male testis Mus musculus cDNA clone 1700054L24 5'. [BY706770]	TGGCAAGAGTATCTTGCTACAACCAACTTTTTCATGGATACATGGTCATATCATCTGCGG
A_55_P2755269	0.00843873	0.000287117	up	1.4065	1.4065	0.492108	Gm11228	PREDICTED: Mus musculus predicted gene 11228 (Gm11228), ncRNA [XR_390664]	TTTGGCCCATGTCAAGTCTGGCCACCTATTTTCAATGTGCCAATAGTTCAGATTAAAAGT
A_52_P851226	0.00843873	0.000268656	up	1.40646	1.40646	0.492071		BB190134 RIKEN full-length enriched, adult male spinal cord Mus musculus cDNA clone A330058L12 3'. [BB190134]	AGAAGTACAGTATATTTATGGTATATAATGATATCTTTGCGTACTATATACTATCATACA
A_51_P331044	0.00872394	0.000497462	up	1.40645	1.40645	0.492061	Il20	Mus musculus interleukin 20 (Il20), transcript variant 1, mRNA [NM_021380]	ATTGACATCAGAATTTTAAGGACGACTGAGTCTTTGAAAGACATAAAGTCTTTGGATAGG
A_51_P132400	0.00843873	0.000287546	up	1.40644	1.40644	0.492051	Krtap14	Mus musculus keratin associated protein 14 (Krtap14), mRNA [NM_013707]	AGTCTAGAGATTTGACTTCTACTCATGAGTTCCTGTAATTGGCAAAACGTATTTGATTAG
A_52_P545675	0.00843873	0.000360789	up	1.40644	1.40644	0.492045		BB253236 RIKEN full-length enriched, 7 days neonate cerebellum Mus musculus cDNA clone A730056J21 3'. [BB253236]	ATGGACATTTATTTCAGCTTTGAAGGTCTGCTTTTAAAATCTAAATCCAGAAAGGAAGGC
A_55_P2516468	0.00848619	0.000455244	up	1.40643	1.40643	0.492039			GCCGAAGCCATTAAAGTAGATGAACTTGGCTAGGAGCAGAGTAATTAAGTAGAAAAAAGG
A_55_P2934762	0.00843873	0.000414991	up	1.4064	1.4064	0.492009	4930500H12Rik	PREDICTED: Mus musculus RIKEN cDNA 4930500H12 gene (4930500H12Rik), transcript variant X1, ncRNA [XR_876151]	GCACCATAAAAGAAAAGAAAGCCAGTGAGAATTTCTCCATTTCCTTCCTAGATGATTAAA
A_51_P319720	0.00843873	0.000263802	up	1.40639	1.40639	0.492		GB	TACCATTTTATGTTTTACTGTAAATTTTCTAAGGAGACAGTAAAATTCTATGCATTGCAC
A_55_P2072268	0.00843873	0.000295883	up	1.40633	1.40633	0.491935	Gm10578	Mus musculus predicted gene 10578 (Gm10578), long non-coding RNA [NR_045885]	GCACTTACAGATACTGTGATCTTGTACTTTGCGATGATTCTCATTAAAATGATGCCAAAG
A_30_P01018073	0.00843873	0.00027235	up	1.40631	1.40631	0.491916		lincRNA:chr3:93152559-93153151 forward strand	CCAAAAGTATGGCTGGAAAAGCAAGTTAGAAGCATGCTTTAGAGAGTTTTAAATAGATAG
A_52_P1052138	0.00843873	0.00018581	up	1.4063	1.4063	0.491906		BC034056 Dsg2 protein {Mus musculus} (exp=-1; wgp=0; cg=0), partial (6%) [TC1593727]	CATCAGATCTCAAGCATATACCTTTGTTAAACAACAGGTTCAAACAATAGCATATTCTCC
A_66_P114745	0.00843873	0.000310926	up	1.40628	1.40628	0.491882		olfactory receptor 105, pseudogene [Source:MGI Symbol;Acc:MGI:2177488] [ENSMUST00000178647]	ACTTTATAAATGTGTTTGGGAATGGAGCCATCATGATGATTGTCATCTTGGATTCAAGAC
A_55_P2271997	0.00843873	0.000285011	up	1.40624	1.40624	0.491848	AW107722	um33d06.x1 Sugano mouse kidney mkia Mus musculus cDNA clone IMAGE:2236331 3'. [AW107722]	CCCATGTTTCTATCAGGATATGGCATGAATTGTGAGTATAAATCCCTAAGATGAAAAACC
A_55_P2204192	0.00843873	0.00028793	up	1.40624	1.40624	0.491845	5430416N02Rik	AGENCOURT_8968397 NIH_MGC_94 Mus musculus cDNA clone IMAGE:6492410 5', mRNA sequence [BU504545]	TTTGCTTTGTATATACTATACATTCTGAGCGACACACTCTGCGAATGCCCATGCCGCAAG
A_30_P01028530	0.00843873	0.000328537	up	1.40622	1.40622	0.491819		lincRNA:chr3:86961614-86966377 forward strand	TTCCTATTTGCTACTGTCAGGTCTGAGAGCGGACAACGCTAATAAAATTCCTTTCTCTTC
A_55_P1997434	0.00843873	0.000293715	up	1.4062	1.4062	0.491806		Q3V267_MOUSE (Q3V267) 11 days embryo whole body cDNA, RIKEN full-length enriched library, clone:2700074P17 product:Ac2-155 homolog, partial (72%) [TC1684988]	TTAGTAAATGAGTTTTTAATTTAGAATTTTGATAAAAATAAAATCTACTGTTTGCTTTTG
A_52_P406122	0.00843873	0.000262427	up	1.40606	1.40606	0.491658	Rbm41	RNA binding motif protein 41 [Source:MGI Symbol;Acc:MGI:2444923] [ENSMUST00000148703]	GTGTCTTAACCATAAAGAATTTGTTTAGCAGGTAATTTTACTTTGCATGGTCAAAGGTGC
A_51_P138818	0.00843873	0.000285092	up	1.40599	1.40599	0.491585	Trip12	thyroid hormone receptor interactor 12 [Source:MGI Symbol;Acc:MGI:1309481] [ENSMUST00000191187]	CAGTGACTTACGTTGAATGTGACCAAAATTTGTAACTAGGCACTAAAGGAACCATCAATT
A_55_P2035514	0.00843873	0.00033422	up	1.40587	1.40587	0.491463	Kif9	kinesin family member 9 [Source:MGI Symbol;Acc:MGI:1098237] [ENSMUST00000197248]	ATGCTGAGATTACAGGTTTGGGTTACTGTACTCAGCACTATTTGCTTTTTCTTTTTCTTT
A_55_P2277004	0.00843873	0.000308875	up	1.40576	1.40576	0.49135	AI415467	Roth4L_0308.T7_001.ab1 SCID Mouse Thymus Regulatory Genes Mus musculus cDNA clone Roth4L_0308.T7_001.ab1 similar to DSC43, mRNA sequence [EC277811]	GTTATAATGTTATGCACTACTGGCCTAGTATATTGGGTGCTGTATGTATTTGTGACTCGA
A_66_P136090	0.00843873	0.000371761	up	1.40566	1.40566	0.491245	BC048602	Mus musculus cDNA sequence BC048602 (BC048602), long non-coding RNA [NR_045280]	AGAAGAGTCTTCTATTGTTGAAGATTTGTTAGATTTTTCTGTTTCTTTCATTAAAAATCA
A_55_P2510232	0.00843873	0.000291654	up	1.40565	1.40565	0.491235	Nell1os	Mus musculus NEL-like 1, opposite strand (Nell1os), long non-coding RNA [NR_045928]	GGGTATCATCAGTTGTTGTAACCTCATCTTGTTCCATCTTATTAGACAAGCAATTTTTCT
A_52_P417368	0.00843873	0.000286537	up	1.40564	1.40564	0.49123	Dpp4	Mus musculus dipeptidylpeptidase 4 (Dpp4), transcript variant 1, mRNA [NM_010074]	AATTGGACTTCATTGTTTTGAATGAAACAAGATTTTGGTATCAAATGATCTTGCCCCCTC
A_66_P135003	0.00843873	0.000315892	up	1.40562	1.40562	0.491211	Teddm1b	Mus musculus transmembrane epididymal protein 1B (Teddm1b), mRNA [NM_001008426]	GTAAATGTAATGTCTGACTGCTCTGTGAACTCTAACAATATAAATAAATCATGGGCTTCC
A_55_P2364971	0.00843873	0.000386048	up	1.40562	1.40562	0.491205		H3038B12-3 NIA Mouse 15K cDNA Clone Set Mus musculus cDNA clone H3038B12 3', mRNA sequence [BG066039]	GTACTTTGCAAGAGCTGTCCAGCCTCTGACATTCAAATATTTTAGTTGGTGAAATTTAAA
A_55_P2159490	0.00843873	0.000305081	up	1.4056	1.4056	0.491189	Gm3458	Mus musculus predicted gene 3458 (Gm3458), transcript variant 1, long non-coding RNA [NR_110519]	CATGTTGACAGCCTACCTTTTCCAACTGATATGCTGGCATTGTAATTTATCTTCAAAAAA
A_55_P1964518	0.00843873	0.000334524	up	1.40558	1.40558	0.491169		BB711111 RIKEN full-length enriched, 2 cells egg Mus musculus cDNA clone B020020F02 3', mRNA sequence [BB711111]	TCAGTCTCATTTCCGAACTTTGTCTCTGTAATTCTTTTTTATTAAATATTTTCTTAATTA
A_55_P2601097	0.00843873	0.000330643	up	1.40551	1.40551	0.491089	Cops8	COP9 signalosome subunit 8 [Source:MGI Symbol;Acc:MGI:1915363] [ENSMUST00000190057]	TGCTTTTAGAATACTGGCATTTACTTAAATGACAGCCTACAAGTCCTCTTTCTTTCCCAT
A_55_P2043072	0.00843873	0.000299792	up	1.40541	1.40541	0.490991	Vmn2r68	Mus musculus vomeronasal 2, receptor 68 (Vmn2r68), mRNA [NM_001105181]	GGTCTGCTTCTTTGCATTTTTGCCCCTAAATGCTACATTATTTTATTAAGACCAGACATA
A_55_P2727183	0.0103777	0.000676148	up	1.4054	1.4054	0.490978	Ces5a	carboxylesterase 5A [Source:MGI Symbol;Acc:MGI:1915185] [ENSMUST00000212407]	CCTTAGACTCTAGAGTCTATGAAGTCTGTACGACAAAAACAAGCTAATAAAAACTTGAAC
A_55_P2569111	0.00843873	0.000266979	up	1.4054	1.4054	0.490976			CCATTCGCTATTTCTAAAAGATCCCAATTATCCCATTAGTGAAGATATGGTAAGTTGGTG
A_55_P2766158	0.00843873	0.000320103	up	1.40539	1.40539	0.490971		predicted gene 29484 [Source:MGI Symbol;Acc:MGI:5580190] [ENSMUST00000186067]	TCATCTCTGGTGTACTGCACCCAGGAACCTATTAAGAAGTCATTGTCATCACCTGATCTC
A_52_P450298	0.00843873	0.00028597	up	1.40534	1.40534	0.490918	Tex18	Q99MV9_MOUSE (Q99MV9) Testis protein TEX18, complete [TC1595681]	TACAGTGTTTTAAATGTAGCATTTGCTTGTAATATTTGTAACATACATTTAGGCACTTGT
A_55_P2047496	0.00843873	0.000262189	up	1.40523	1.40523	0.490808	LOC102636563	PREDICTED: Mus musculus uncharacterized LOC102636563 (LOC102636563), transcript variant X2, ncRNA [XR_871347]	TTATTTATTTATTCATTTATTTATTATTCCATGTGTGTGAGTACTCTGTCGTTGTCTTTA
A_55_P2126333	0.00866671	0.000486213	up	1.40519	1.40519	0.490765	Cyp2a12	Mus musculus cytochrome P450, family 2, subfamily a, polypeptide 12 (Cyp2a12), mRNA [NM_133657]	GACCACGTGCATGGAAGAAATAGAAAACACTACTCACCTTGATAAAATTGTAACAGTAAT
A_66_P104525	0.00843873	0.00032897	up	1.40519	1.40519	0.490765	Trim14	tripartite motif-containing 14 [Source:MGI Symbol;Acc:MGI:1921985] [ENSMUST00000102924]	TTATTACATACAACATGGTATTCTATACACACTGTTTTATAATCTGTTTTCATTTATTGG
A_30_P01030910	0.00843873	0.000287364	up	1.40517	1.40517	0.490747		lincRNA:chr14:8792433-8792567 forward strand	CAAAGAAGATTCAGGGACATTATCCAGGTCCCAGCTGGGTCAGTCAAAAATTCCCTTATG
A_55_P1992418	0.00843873	0.00028659	up	1.40516	1.40516	0.490738		predicted gene 10477 [Source:MGI Symbol;Acc:MGI:3642464] [ENSMUST00000101552]	TTTAAAAGACATCACTTAATTCAATGCCTTGAGAAGAAACGTGAGAAATTCTTGACTGAA
A_66_P124921	0.00843873	0.000369476	up	1.40509	1.40509	0.490664	Olfr1014	Mus musculus olfactory receptor 1014 (Olfr1014), mRNA [NM_146569]	TGCAGCTGGTTCTGTTTGTTATTTTTCTTGCTGTGTATGCATTAACTGTGTTAGGAAACA
A_51_P511187	0.00843873	0.000357986	up	1.40505	1.40505	0.490623	Tmem82		ATTGTTTGGAACTTGGAGAAATTTCTCCAGGGTTTACGAGCCATGGAATGCTTTTGAATT
A_66_P140874	0.00843873	0.000264152	up	1.40504	1.40504	0.490609		immunoglobulin heavy variable 2-6 [Source:MGI Symbol;Acc:MGI:4439518] [ENSMUST00000179657]	TGGTAGTGATATGGAGTGATGGAAGCACAACCTATAATTCAGCTCTCAAATCCAGACTGA
A_66_P121050	0.00843873	0.000331423	up	1.40503	1.40503	0.490598		predicted gene 5709 [Source:MGI Symbol;Acc:MGI:3644280] [ENSMUST00000177879]	GTACATTGGCTTTACATCTAGGATTTAAAATAAGAGATAGGTATATTCATTGGTTAGAGG
A_52_P655409	0.00843873	0.000334683	up	1.40502	1.40502	0.490595	Alk	ALK_MOUSE (P97793) ALK tyrosine kinase receptor precursor (Anaplastic lymphoma kinase) (CD246 antigen) , partial (27%) [TC1593456]	CAAACTTTATCAAGTGGAATACAGCCTTTCTTAGATGATATGTTAGCTTAACTTCTGTGG
A_55_P2718363	0.00843873	0.000299626	up	1.40497	1.40497	0.49054	Tnfsf4	tumor necrosis factor (ligand) superfamily, member 4 [Source:MGI Symbol;Acc:MGI:104511] [ENSMUST00000028024]	GTGCTACAAATACAGTGCTTATCTCTTAAACTTCTTAAGTCTGAAGGCTATTGATCTTGA
A_52_P730743	0.00843873	0.000285413	up	1.40495	1.40495	0.490524			TCATTCCCATTGGTAGAGTTGACTTTGTGGATAGAGATTTATTGCCTATATTGTAGGCTT
A_55_P2079535	0.00843873	0.000290067	up	1.40487	1.40487	0.490434	Gm10839		CATGAGTGGCAAATGGTCTTTATGTGGTCCCAATTCATTTAAAAAATAAAGCTGGCTTTC
A_52_P282905	0.00843873	0.000310562	up	1.40482	1.40482	0.490381	Ces1b	Mus musculus carboxylesterase 1B (Ces1b), mRNA [NM_001081372]	CATGGCGATGAAATCTTCTCTGTATTTGGGATTCCATTATTAAAAGAGGGTACCTCAGAA
A_55_P2060639	0.00843873	0.000344598	up	1.40478	1.40478	0.490348	H2-M10.6	Mus musculus histocompatibility 2, M region locus 10.6 (H2-M10.6), mRNA [NM_201611]	TTGTTTATTTAATGAGTAAACCAGATCAAAGCGTGATGAATAATATAGTAACTCTGTCTT
A_55_P2802602	0.00843873	0.000287211	up	1.40476	1.40476	0.490319	LOC105244164	PREDICTED: Mus musculus elastin-like (LOC105244164), mRNA [XM_011249343]	GTATAATATCACATTCTATGTTAGAATCATTTGACACTTAAATAAAATTGTTATCCAGTT
A_66_P136419	0.00843873	0.000305424	up	1.40475	1.40475	0.490319		predicted gene 2287 [Source:MGI Symbol;Acc:MGI:3780458] [ENSMUST00000197417]	GTGTTACAGGCAAAATGGCACACTATGTCCTAAATTTGGATCATCTGCAGATACTTGTTC
A_66_P104217	0.00843873	0.000269237	up	1.40474	1.40474	0.490299			CAGCAGTAGCAGAAACTACACAGAAAGGAAGTGGATTTGTAGCAAATCCAGTAACTACAC
A_52_P246248	0.00843873	0.000287622	up	1.40473	1.40473	0.490298		Q925S3_MOUSE (Q925S3) MRP3, complete [TC1595597]	TGAAGCTGTCCTGCAAGGCTTCAGGCTACATCTTCACAAGTTATGATATAGACTGGGTGA
A_55_P2569879	0.00843873	0.000343479	up	1.40472	1.40472	0.490287			GAGATCAGTAACACAGTAAACCTGTTGGCTGTTTTTAAAGTCAGTCAGAATTCAATGCCT
A_66_P116333	0.00843873	0.000276683	up	1.40466	1.40466	0.490226	4930598F16Rik	Mus musculus RIKEN cDNA 4930598F16 gene (4930598F16Rik), long non-coding RNA [NR_040479]	CCTAGATTTGGAGTGAAGTTAAAACTTGGTACTATGCAGCAGGATTATTGTCTCTTAATA
A_51_P262802	0.0139595	0.0010363	up	1.40466	1.40466	0.490219	Gm35168	BB640743 RIKEN full-length enriched, 7 days neonate cerebellum Mus musculus cDNA clone A730081O15 5', mRNA sequence [BB640743]	TAGAGACAATATCTTAGGAGAGGTTTTGATTTTTAGAATTTCTCTAGAACAGAAACTCTA
A_55_P1981071	0.00843873	0.000302357	up	1.40465	1.40465	0.49021	Oosp2	Mus musculus oocyte secreted protein 2 (Oosp2), mRNA [NM_001037634]	ACAGTGCTGGCACCAGAGATTTCACTGTAAGACAAACTTTTCTCTTTCAATAAGAAAAAA
ETG09_35454	0.00851121	0.000458923	up	1.40464	1.40464	0.490198		Unknown
A_52_P1107809	0.00843873	0.000292925	up	1.40461	1.40461	0.490167		BB639669 RIKEN full-length enriched, 7 days neonate cerebellum Mus musculus cDNA clone A730006D14 5', mRNA sequence [BB639669]	TTTTTTGACCATTAATTGAATTTCTCTACATGCTTTATTAGATCTATTTATCTTACCCTC
A_55_P2295856	0.00843873	0.000277635	up	1.4046	1.4046	0.490158	AI594671	vt54g10.r1 Barstead mouse irradiated colon MPLRB7 Mus musculus cDNA clone IMAGE:1166946 5'. [AA711038]	CACAAGCAATTAGGTTGGTTTATTCAGGTACAAGCTGTTATTGTCAACATTTTGCAGTAT
A_55_P2510262	0.00843873	0.000290237	up	1.40457	1.40457	0.490128	4930486I03Rik	Mus musculus RIKEN cDNA 4930486I03 gene (4930486I03Rik), long non-coding RNA [NR_045734]	GAACCTAAAGCCACCAAGAGAAAACTTGTTCAGATACTTTGATTGTTAGTAAGGATATGA
A_55_P2146818	0.00843873	0.000300174	up	1.40457	1.40457	0.490125	Gm4466		GAACTGAAATACTCCAATTTCCTCAGAAGGCTGTCACAGCTAACACATCTGGAGGCTCTT
A_55_P1971882	0.00843873	0.000300253	up	1.40455	1.40455	0.490111	Gm5922		CAGTATCCCGTCATACTGTGGATGTTTCCAGACCTGTATGAACACAGGCTACAGTATTAG
A_66_P109033	0.00843873	0.000350873	up	1.40444	1.40444	0.489993		601775314F1 NCI_CGAP_Lu29 Mus musculus cDNA clone IMAGE:4017147 5'. [BF168856]	CGGACTCTAACTATGGGATGGAACTGGATCTTTATTTTAATCCTGTCAGTAACTACAGGT
A_55_P2073422	0.00843873	0.000299725	up	1.40442	1.40442	0.489973	B020004J07Rik	Mus musculus RIKEN cDNA B020004J07 gene (B020004J07Rik), mRNA [NM_001033790]	CTATGACCTCAAGATGTATGATCAAGGAAATTATCTAAGCTATGTTGGAAGCAAAACACA
A_30_P01027697	0.00843873	0.000334349	up	1.4044	1.4044	0.489951		lincRNA:chr9:78107225-78118850 forward strand	ATATCTTGTGTTGAGGTCTAGCTGGTGAGCATGCCTAATCCTACTCTCTAATACCCCCTT
A_55_P2904427	0.00843873	0.000299625	up	1.40439	1.40439	0.489946	1700013G24Rik	Mus musculus RIKEN cDNA 1700013G24 gene (1700013G24Rik), mRNA [NM_027063]	TGGATGCCACCTTTTTCCAGTGGGCACATGGCCACCGTGTGGAAAATAAATTATCATAAG
A_55_P2087602	0.00843873	0.000302316	up	1.40438	1.40438	0.489938	Gm8300	Mus musculus predicted gene 8300 (Gm8300), mRNA [NM_001177565]	AATTGGCATCTTGACGTTCAGCTCTTAAGTAAAACTTCATTTGGCATGAGTGTGTTTTGT
A_55_P2569988	0.00843873	0.000307764	up	1.40438	1.40438	0.489932	Gm11820	PREDICTED: Mus musculus predicted gene 11820 (Gm11820), transcript variant X1, ncRNA [XR_390410]	ACTTTGTCCTTATGCTCCTTGAGAGCTTTCATTTGATCCTCTTTTGATACAGCCATTCCT
A_52_P38405	0.00843873	0.000265999	up	1.40436	1.40436	0.489909	Gm11732	PREDICTED: Mus musculus predicted gene 11732 (Gm11732), transcript variant X1, ncRNA [XR_001780374]	GTTAGACGTCTGATGTTTCATTTGAAAAATATCTAATGAATAATAACATTTGATAAATAA
A_55_P2140829	0.00843873	0.000284924	up	1.40435	1.40435	0.4899	Sprr2a1		GTTCCCATGGAAACCAACATCATTGTATAAACCTTTGTGATATCAACTTCCTATAGATGA
A_52_P80787	0.00843873	0.000289082	up	1.40434	1.40434	0.489894		T cell receptor delta, constant region [Source:MGI Symbol;Acc:MGI:98612] [ENSMUST00000196323]	TGTGCACTCGACTGACTTTGAACCATATGCAAATTCTTTCAATAATGAAAAACTACCAGA
A_52_P286253	0.00843873	0.000263311	up	1.40427	1.40427	0.489818	Pde6c	Mus musculus phosphodiesterase 6C, cGMP specific, cone, alpha prime (Pde6c), transcript variant 1, mRNA [NM_033614]	ACATCTCCACTTGCAAGGCTTCATGGGACTTCCATTTTAGAGCGACATCACCTGGAATAT
A_30_P01030242	0.00843873	0.000257678	up	1.40424	1.40424	0.489785		lincRNA:chr1:166981873-166982469 forward strand	TTTTCACAATCAAGATGCCCATTCATAAGATCCACCTTTTGAAAGAACACTGGATAGTCC
A_55_P2742945	0.00843873	0.000265004	up	1.40422	1.40422	0.489767	Usp29	ubiquitin specific peptidase 29 [Source:MGI Symbol;Acc:MGI:1888998] [ENSMUST00000208662]	GAGTTGTATGCTTGGTGCAGTTTTGACTTCCGTGAATCAAATCTCAATAAAGCTTTAAAA
A_51_P151214	0.00843873	0.000268622	up	1.40418	1.40418	0.489733	C8b	Mus musculus complement component 8, beta polypeptide (C8b), transcript variant 1, mRNA [NM_133882]	CAAGGTCTTGGAGCCAAAAACTCTCTTGGTCACCATGTAGTGACAAAGACACATAGTAGG
A_51_P298007	0.00843873	0.000357841	up	1.40418	1.40418	0.489731			CTGTACATTAATTTAGAAATAGACTGCCTAAGAGATATGGTAGCACATGTCTATTGTTGG
A_55_P2180784	0.00843873	0.000265335	up	1.40407	1.40407	0.48961	Olfr1449	Mus musculus olfactory receptor 1449 (Olfr1449), mRNA [NM_146303]	GAGGTTCATAATGCCTTCAAGAAAGTTGTTGAGAAAATGAACACTTTGTTGAACTCCTAA
A_30_P01021044	0.00843873	0.000264456	up	1.40404	1.40404	0.489583		lincRNA:chr5:91480533-91502237 reverse strand	GTCAATCCCATTCTTAGCAGCATTCTCCAAATAAGCTCAAACTCATGGATTTTCCAATGT
A_66_P138419	0.00843873	0.000378013	up	1.40403	1.40403	0.489572		BB290446 RIKEN full-length enriched, 2 cells egg Mus musculus cDNA clone B020045G16 3'. [BB290446]	ATCACTATTTACTATGTATTATGCATCTTTCCATTTCTGTGCAAGCATGTGTATAAACCA
A_55_P2256019	0.00843873	0.000362346	up	1.404	1.404	0.489547	LOC102638465	PREDICTED: Mus musculus uncharacterized LOC102638465 (LOC102638465), transcript variant X1, ncRNA [XR_880464]	CAGTAAACACCTTGGGCTGTCTCTATGAAGATAAAGCTGTCAATTAAAACTAACTGTAAA
A_55_P2563563	0.00843873	0.000328253	up	1.40395	1.40395	0.489492	Gm31331	PREDICTED: Mus musculus predicted gene, 31331 (Gm31331), ncRNA [XR_386562]	TGAATCAGTGGTCTGAACAGCAGAATTTAGGTTGATAATATGTGGTGGATGTAACTTGGT
A_66_P133746	0.00843873	0.000270132	up	1.40382	1.40382	0.489356	Tspy-ps		TCAGTGTGTATAGATGTTTAAACCCAAGTGCTGTAGAATTTTGAGAATCACCAGAATTGG
A_55_P2725459	0.00843873	0.000377309	up	1.40377	1.40377	0.489307	Gm7759	PREDICTED: Mus musculus predicted gene 7759 (Gm7759), misc_RNA [XR_373273]	TGCCAAGCTTGTGACACTTGGGAGTGTTCTCACTTATCTTATGGTTATAATGTAAGTCTC
A_51_P257690	0.00843873	0.000270796	up	1.40375	1.40375	0.489285	Olfr44	Mus musculus olfactory receptor 44 (Olfr44), mRNA [NM_146830]	ATTTACATTTTCCTAATTTCAGGAGTGTATATTATTGGTGTGATCTGTGCATCAGCTCAC
A_55_P2734952	0.00843873	0.000305742	up	1.40372	1.40372	0.489255	Gm46746	PREDICTED: Mus musculus uncharacterized LOC108168767 (LOC108168767), ncRNA [XR_001783330]	CTAACAGATTCCCACTTATATTCCCTTATAGAAAAACGTAAGCTTCTGTCATACACAAGA
A_51_P493302	0.0444668	0.0040447	up	1.40369	1.40369	0.489223	Kmo	Mus musculus kynurenine 3-monooxygenase (kynurenine 3-hydroxylase) (Kmo), mRNA [NM_133809]	AAATGCAATAACCAACATCTCTTTCACTTCTCAAAAGAACCCATGTTTTTTCCTGTAGAG
A_51_P347619	0.00843873	0.000268399	up	1.40366	1.40366	0.489189	Fezf1	Mus musculus Fez family zinc finger 1 (Fezf1), mRNA [NM_028462]	TAAACAAATATCTGCTGTATTTATTGAGATCTGTATTATTCTACCCGGGAATGCTGCATC
A_51_P444920	0.00843873	0.000307879	up	1.40362	1.40362	0.489154		olfactory receptor 22, pseudogene 1 [Source:MGI Symbol;Acc:MGI:109313] [ENSMUST00000115991]	ATTTATCATAGGAGGGCTTGGTGTCGTACTTCCATTTCTACTCATCACAGTGTCTTATGC
A_51_P151246	0.00843873	0.000296608	up	1.40359	1.40359	0.489123	Olfr924	Mus musculus olfactory receptor 924 (Olfr924), mRNA [NM_207560]	TTTGGAGTGCATGACTCAGCTTTACTTCTTCCTCATTTTTGTTATTGCAGAAGGCTACCT
A_51_P521307	0.00843873	0.000268385	up	1.40355	1.40355	0.489081	Olfr1512	Mus musculus olfactory receptor 1512 (Olfr1512), mRNA [NM_146432]	TACCACTTTCTGGGAAGTTCCCAGTGTTTCCTATACACCACTATGGCCTATGACAGGTAC
A_51_P284526	0.00843873	0.000337257	up	1.40351	1.40351	0.48904	Mrgprh	Mus musculus MAS-related GPR, member H (Mrgprh), mRNA [NM_030726]	CCTACCTGAACATGCTGTCCACTATAAACTGCAGCATCAACCCAATTGTCTACTTTGTGG
A_51_P446395	0.00843873	0.000268617	up	1.4035	1.4035	0.489024	Csn2	Mus musculus casein beta (Csn2), transcript variant 1, mRNA [NM_009972]	GGACTCTATATGCTTCTCAGTTATATTACAGGAATTTTATAAGTGTTCAATATGGAGTTG
A_30_P01028642	0.00843873	0.000285698	up	1.40345	1.40345	0.488978		lincRNA:chr5:53910499-53913968 reverse strand	CAATTTCAACCTCTGGCCGTCACTTATTCGTTATGCATGAATAAAGGTATTACTAAACTC
A_55_P2256506	0.0093621	0.000575891	up	1.40345	1.40345	0.488975	AU045717	AGENCOURT_30245822 NIH_MGC_257 Mus musculus cDNA clone IMAGE:30932595 5', mRNA sequence [CO815402]	CTTCACACAACCTATAGTCTCCTGGGAAGAGGGACTCTCAATTGAAGAGTCATCTTGATC
A_55_P2743777	0.00843873	0.000381395	up	1.40329	1.40329	0.488817	Slc37a1		TGTACGTGGTTTGCTTCTGCAGTCTAAATCTGTTTATGCCATTCTCAGAGGCTCTAGGGT
A_52_P397184	0.00843873	0.000349499	up	1.40322	1.40322	0.488744	4930448K20Rik	Mus musculus RIKEN cDNA 4930448K20 gene (4930448K20Rik), non-coding RNA [NR_004448]	CCCTGACACTGACTATTTCTTGCACAGTTTCTGTTCCAGAATCTCTCCATAATAGGAGGA
A_51_P133215	0.00843873	0.000293709	up	1.40317	1.40317	0.488686		AGENCOURT_10616745 NIH_MGC_169 Mus musculus cDNA clone IMAGE:6743261 5', mRNA sequence [BU962511]	ATCGTTGCTGAATCCTTTCATATCCTAATAGGAATTAACCTCCAAATAAAACATGACTGG
A_66_P140815	0.00843873	0.000285311	up	1.40314	1.40314	0.488657		AGENCOURT_10611395 NIH_MGC_169 Mus musculus cDNA clone IMAGE:6743479 5', mRNA sequence [BU962657]	TGGATGGAGATTTTACTTCTGTAGATCTCCAGACTGTACTCAGCCACAGATGAGAGCGAG
A_52_P181679	0.00843873	0.000380808	up	1.40313	1.40313	0.488651	Olfr136	Mus musculus olfactory receptor 136 (Olfr136), mRNA [NM_146807]	GTTTCTTTATTCTATGGTCCAGCCATTAGCATGTACCTTCAGCCTTCTTCATCCATTACA
A_52_P1092677	0.00844938	0.000447374	up	1.40311	1.40311	0.488623	Gm33100		CAAGATTGCCTTAAGTTTCAGAGAAGTTTTAACTTTTGGACAAGGTTAAAACTGGCTGAT
A_51_P242293	0.00843873	0.00026871	up	1.40303	1.40303	0.488548	Olfr915	Mus musculus olfactory receptor 915 (Olfr915), mRNA [NM_146785]	ACCAGCATCTATGTCAACGAGCTGGAGGTTTTTGTTGTAATAGGCATCAACATTATTGTG
A_51_P138328	0.00920658	0.000558358	up	1.40303	1.40303	0.488546	Zfp286	zinc finger protein 286 [Source:MGI Symbol;Acc:MGI:2384758] [ENSMUST00000138105]	CCAATGTGATTGTATTTCTTAGATTGCGCGGAAGGTTGATAATCAGTAAACTGTTCTTAA
A_66_P113967	0.00843873	0.000289394	up	1.403	1.403	0.488513		predicted gene 16270 [Source:MGI Symbol;Acc:MGI:3841260] [ENSMUST00000160327]	ATTTCCATAAGAAACCATATCCTACCAGCAAAGAAGTAGAACTGTTGTCTTTATTCTTGA
A_66_P122175	0.00843873	0.000301457	up	1.403	1.403	0.488512	AU015228	Mus musculus expressed sequence AU015228 (AU015228), mRNA [NM_001033197]	CCTGTCTCTTCAGAACCCTACTTTGGATTAAACATTTCCTAGTCTTGTAGCTGCACTGTG
A_51_P276802	0.00843873	0.000344042	up	1.403	1.403	0.488511	Akr1c20	Mus musculus aldo-keto reductase family 1, member C20 (Akr1c20), transcript variant 2, mRNA [NM_054080]	TGCCCGAAATACATTGTTGATAGTCCTATAACCCTAGTGAATCTTTTTACGTTTCCTGTG
A_55_P2512608	0.00843873	0.000285876	up	1.40299	1.40299	0.488501	Nudt12os	Mus musculus nudix (nucleoside diphosphate linked moiety X)-type motif 12, opposite strand (Nudt12os), transcript variant 1, long non-coding RNA [NR_145521]	TAACACATGTGCACATGTGGGTTAATTTACTGTTGCCCATGATTACATTCTGCTTTCGTG
A_55_P2822212	0.00996543	0.00063725	up	1.40294	1.40294	0.488456	Mecom	MDS1 and EVI1 complex locus [Source:MGI Symbol;Acc:MGI:95457] [ENSMUST00000172754]	TAAAATGTGCAAGTGTGACGGACGACTTTCTATTTCCAGATGCTGGGATAAAATGGCGTG
A_65_P19430	0.00843873	0.000288699	up	1.40292	1.40292	0.488436			TTGATCCTCAGAATAAATAGAAAGGATATATCTCATGAAATGTAATTCTGTTACCCCCCG
A_66_P111608	0.00843873	0.000357775	up	1.40288	1.40288	0.488393	Gm13269	PREDICTED: Mus musculus predicted gene 13269 (Gm13269), transcript variant X2, ncRNA [XR_001783234]	CAATAAATAATACATAGTCTCAGTACAACGCACCTGCAAGTATCTGCTGTGCAGCATCAG
A_55_P1969188	0.00843873	0.000302155	up	1.40286	1.40286	0.488375		predicted gene, 21878 [Source:MGI Symbol;Acc:MGI:5434042] [ENSMUST00000191365]	GTTCCGAAAGTTTGTTTACCAAGTTCTAGACAATCCTTCCATGTACTTTATCAAGTTTCA
A_51_P428202	0.00843873	0.00029593	up	1.4028	1.4028	0.488308	Smchd1	SMC hinge domain containing 1 [Source:MGI Symbol;Acc:MGI:1921605] [ENSMUST00000183046]	AAGGTAAGTATTTTAGGCAAATTGTTTACTTGTAAACAATTTACTTGTTTAACTTGTTTA
A_66_P131518	0.00843873	0.000268422	up	1.40278	1.40278	0.488291	Gm4265	Mus musculus predicted gene 4265 (Gm4265), long non-coding RNA [NR_046077]	TTCTAAAGGCTCTCAACATTATCAAAGAACCAAAAATAAATCCAGATTGCCTTGTAAGTG
A_52_P586812	0.00844938	0.000445296	up	1.40275	1.40275	0.488262			AGAATTGCTGTACTCCTGTTGTCTAAGAAAGTCACTGAAGCAGAGATTCAGTCATGTCAG
A_30_P01019087	0.0121553	0.00085147	up	1.40274	1.40274	0.488245		lincRNA:chrX:11688787-11689145 reverse strand	AAACTGTGACACTCAATGTCTCATGGTAAAAACCGTGACACTCAATGTGCAGGAGTGTTT
A_65_P17082	0.00843873	0.00030237	up	1.4027	1.4027	0.488208		Q4T167_TETNG (Q4T167) Chromosome 18 SCAF10707, whole genome shotgun sequence. (Fragment), partial (11%) [TC1632394]	CAGAGGCTTGAAACGACCCTGATGTAATTATCTTAACCTGATAAATAAAATGACATCGCC
A_66_P114091	0.0355597	0.00314282	up	1.40266	1.40266	0.488169	Lvrn	Mus musculus laeverin (Lvrn), mRNA [NM_029008]	GAAAATTTCACAGAAACAAGCGAAATAAACAGACTCTTTGACTTATATACTTACAAGAAG
A_51_P409417	0.00843873	0.00029358	up	1.40265	1.40265	0.488154		Q8BP96_MOUSE (Q8BP96) 8 days embryo whole body cDNA, RIKEN full-length enriched library, clone:5730412D09 product:coatomer protein complex, subunit gamma 1, full insert sequence, partial (5%) [TC1594004]	GTCCATGCAAGGACTCCTTTGTTCATTCTTCCAACAGATCTTCACAGAAACCTGTTCTTG
A_55_P2100237	0.00843873	0.000309209	up	1.40262	1.40262	0.488126		T cell receptor alpha variable 8D-1 [Source:MGI Symbol;Acc:MGI:3650121] [ENSMUST00000103580]	CCTTGTCCATCACTGCTACTCGGTGTGAAGACACCGCTGTGTACTTCTGTGCTACTGATG
A_55_P1971744	0.00843873	0.000298446	up	1.40262	1.40262	0.488125	Gm10057	Mus musculus predicted gene 10057 (Gm10057), mRNA [NM_001243016]	GTTCTTTAAGAAGTTTCCTCTTCCTACAGGAAACTCATGTAGTTCTCAACACATTCTAAA
A_55_P2069466	0.00843873	0.000288034	up	1.40245	1.40245	0.487953	Nt5c1b	5NT1B_MOUSE (Q91YE9) Cytosolic 5'-nucleotidase 1B (Cytosolic 5'-nucleotidase IB) (cN1B) (cN-IB) (Autoimmune infertility-related protein) , complete [TC1582708]	TCACGGGCTGGACAAATTTTTCCAACATGAAACACTATTTGAGAATAAGCCTCTTGCTCA
A_55_P2611300	0.00843873	0.000285856	up	1.40237	1.40237	0.487865	Nup62cl	Mus musculus nucleoporin 62 C-terminal like (Nup62cl), mRNA [NM_001081668]	TGATCAATGTGGCTTCTATGCCTTCTACCATGACTGTGAACTCAATAGTAACTCCTGTGA
A_55_P2778202	0.00843873	0.000384957	up	1.40236	1.40236	0.487862		predicted gene, 20797 [Source:MGI Symbol;Acc:MGI:5434153] [ENSMUST00000177894]	AAATCTGTCTTGACCTGCTATTGCAGACTCACAGGCTGTGGTTTTGGAGAACTGCTTTCT
A_66_P112566	0.00843873	0.000301092	up	1.40236	1.40236	0.487856	Fam47c	Mus musculus family with sequence similarity 47, member C (Fam47c), mRNA [NM_001164739]	ATGTAAGATGTAATGTTTACAAACATTTCTCAATGAGCTCAAATGAACTTCTGTGCCTGC
A_51_P373728	0.00843873	0.000302726	up	1.40233	1.40233	0.487825	Vmn1r215	Mus musculus vomeronasal 1 receptor 215 (Vmn1r215), mRNA [NM_134219]	TAGAACTTGGTTATGTTAGTTTCAGTCCCTATGTTCTTATCAGTAGATATATCCATCCTC
A_55_P2481347	0.00843873	0.000384122	up	1.40229	1.40229	0.487785	Esp4	Mus musculus exocrine gland secreted peptide 4 (Esp4), mRNA [NM_001177583]	GAATTATACCCCATATTTACCCCTTGCATTCACCCAAATAAAATGAGAATGTAGACTGTA
A_66_P133148	0.00843873	0.000328201	up	1.40227	1.40227	0.48776	Aoah	Mus musculus acyloxyacyl hydrolase (Aoah), transcript variant 2, mRNA [NM_001281854]	TTCAGACATTTGGCTCAGACATCATAAAACTACTCGATGAAGCTATGAAGGCTGATGTGG
A_66_P102614	0.00843873	0.000377375	up	1.40224	1.40224	0.487733	Olfr1002	Mus musculus olfactory receptor 1002 (Olfr1002), mRNA [NM_146573]	CCTTATAAGCACTGTGGTCCATACTACTTCTGCATTTATTCTTCCATACTGTGGTCCAAA
A_55_P2036533	0.00843873	0.000292269	up	1.40221	1.40221	0.487702	Nek10	Mus musculus NIMA (never in mitosis gene a)- related kinase 10 (Nek10), mRNA [NM_001195229]	GAACTTTCTTACCTCAGATTATCATTCACTTCGCCATTCACGAGCTGCAAACAACTGGTC
A_30_P01029035	0.00843873	0.000274262	up	1.40209	1.40209	0.48758		lincRNA:chr11:20369534-20371458 forward strand	TTTGTCTGCTTTTCACTGTTACAGTAGCTATTTTAACTGCTGTACAGTAGGTGGGTAGCT
A_55_P2020806	0.00843873	0.000346898	up	1.40205	1.40205	0.487539	Vmn1r32	Mus musculus vomeronasal 1 receptor 32 (Vmn1r32), mRNA [NM_134170]	GCCTGTATATTTGTACCTCATTTCACCCACCCTGTGAAATATTGATAAATAAAACTGTGT
A_55_P1991841	0.00843873	0.000298031	up	1.40205	1.40205	0.487537	Slc22a27	Mus musculus solute carrier family 22, member 27 (Slc22a27), mRNA [NM_134256]	TTTTTCCACTTCTGTGATATAATACCTGAGGAAATAAAAGGAAGTAATCCTTTTTCCCCC
A_55_P2634657	0.00843873	0.000295991	up	1.40202	1.40202	0.487511	LOC102634852	predicted gene 11232 [Source:MGI Symbol;Acc:MGI:3651439] [ENSMUST00000084489]	GGTTAGCAAGCTGGACTAGAACCTCTTCTAGTTTTGGCATGTTGATGAACTTAGAACATA
A_51_P194293	0.00843873	0.000342203	up	1.40202	1.40202	0.487507	Pate4	Mus musculus prostate and testis expressed 4 (Pate4), mRNA [NM_020264]	AAACTTGTGTAATAGCTTCTAGATGGAGAAGAATCACTCGAAGATCATCTTCTGTTCAAG
A_66_P112427	0.00843873	0.00032966	up	1.40192	1.40192	0.487403	Gm19600	Q5M813_RAT (Q5M813) Nek4 protein, partial (9%) [TC1603338]	TTCAAGGGACTTCGGACTGTGTTTCAATCCTTGGCAAAACTAGTTTCCCATGTAGTTTTT
A_55_P2237197	0.00843873	0.000382329	up	1.40188	1.40188	0.487366	Gm44196		CAGCTCCGGTTTCACATGTGTTGGTTCAATGGAATATTCAATAGACATTTATAGGAAATA
A_55_P2726016	0.0110265	0.000740449	up	1.40186	1.40186	0.487342			GGGATGTGTGGCTGCATTATTTCAAGAAGAGCTAGCAACATCATAAAAAACATAAAAAAC
A_52_P930128	0.00843873	0.000386404	up	1.40183	1.40183	0.487316	4631422I05Rik	AV229918 RIKEN full-length enriched, 0 day neonate skin Mus musculus cDNA clone 4631422I05 3'. [AV229918]	CTCAAAAAGTTAAATATCACATAGTTTCTATCATATTTATAGCAAGATTTTAAATAAATA
A_66_P114558	0.00843873	0.00035252	up	1.40181	1.40181	0.487293	Krtap1-3	Mus musculus keratin associated protein 1-3 (Krtap1-3), mRNA [NM_001085526]	CTCTTATAAATGAAGGCTAATGTATCCAAAATAATAAATTATATCTGTTGGCATATCAAA
A_52_P537571	0.00843873	0.000278359	up	1.40178	1.40178	0.487258	Trap1a	Mus musculus tumor rejection antigen P1A (Trap1a), mRNA [NM_011635]	TGTAGGATGATTTATTTCTTCCACGACCCTAATTTCCTGGTGTCTATACCAGTGAACCCT
A_66_P106350	0.00843873	0.000342304	up	1.40175	1.40175	0.487224	Pramef6	Mus musculus PRAME family member 6 (Pramef6), mRNA [NM_001085414]	TTCTCCAAACTGCATAAACTCCAGCATCTCTATTTGAATGATGTCTACTTTCTGACTGAA
A_66_P110282	0.00843873	0.000356353	up	1.4017	1.4017	0.487177	Rab25	Mus musculus RAB25, member RAS oncogene family (Rab25), mRNA [NM_016899]	CAGGTCTCTTAAAAGCTGAGAGTTGAGGCCATTTAAACAATAAACAGACTCGTTACCTCT
A_66_P119566	0.00843873	0.000319951	up	1.40167	1.40167	0.487146	Vmn1r213	Mus musculus vomeronasal 1 receptor 213 (Vmn1r213), mRNA [NM_134215]	AATGTATCACAACTTAAGAGTGATGACAACTACTGTTATTTTATGCTACCAATTCAAAAA
A_66_P138869	0.00843873	0.000275235	up	1.40156	1.40156	0.487032		MAS-related GPR, member X3, pseudogene [Source:MGI Symbol;Acc:MGI:2685506] [ENSMUST00000187741]	TATCCAAGATTAAGAATGTTTTTATTGTATTTGATTTTAGTCTTTTTATGGCATCAAGTG
A_52_P269482	0.00843873	0.000296825	up	1.40153	1.40153	0.487001	Prss47	protease, serine 47 [Source:MGI Symbol;Acc:MGI:2685120] [ENSMUST00000182457]	ACTCAGAAGATTTCTGTGAATCATATCGTCAGTCATCCAGACTTTGAGAAGTTTCATTCT
A_52_P94756	0.00843873	0.000302695	up	1.40146	1.40146	0.486935	Mnat1	MMU35249 CDK-activating kinase assembly factor p36/MAT1 {Mus musculus} (exp=-1; wgp=0; cg=0), partial (26%) [TC1616627]	TTCTGATCTTTATCTTTAACCTTTTCAGTTTTGTTATTATTCACAGATACATTACACCCC
A_52_P412457	0.00843873	0.000303884	up	1.40145	1.40145	0.486921	Nox3	Mus musculus NADPH oxidase 3 (Nox3), mRNA [NM_198958]	TCTGTGGATCCAAAGCCATGTCAAAGACTCTTCAAAAGATGTGTCGTTTGTACTCATCTG
A_55_P2744782	0.00843873	0.00028754	up	1.40143	1.40143	0.486895	Gata4	Mus musculus GATA binding protein 4 (Gata4), transcript variant 2, mRNA [NM_008092]	TTTGTTTTGATTTTTGGTGACAGTTCCGCACACCCGCATTCTAGTTCTTGTCTGCCTCGT
A_66_P114432	0.00843873	0.000350412	up	1.40138	1.40138	0.486849	Olfr888	olfactory receptor 888 [Source:MGI Symbol;Acc:MGI:3030722] [ENSMUST00000211851]	TTTCCTCATCACCAGAAAGTAAAATGTAGTAACAACAGAAAGAAATGTTTTGTTTCTTGT
A_52_P930992	0.00843873	0.000301905	up	1.40138	1.40138	0.486845			AAATATGCCAACATATATGTATATAGGAGTCTGTATGCTTTATTCTAACGATGTGAATAT
A_55_P2032167	0.00843873	0.000289814	up	1.40138	1.40138	0.486844	Ifi202b	Mus musculus interferon activated gene 202B (Ifi202b), transcript variant 1, mRNA [NM_008327]	CTGCTCAAATATAATACATACAACATCCAGCTCTTAGTTGTGGGAACAATACTTTAGCTT
A_52_P423290	0.00843873	0.000269556	up	1.40136	1.40136	0.486832	Gm5094	Q9VKD8_DROME (Q9VKD8) CG6686-PB, isoform B (RE11167p), partial (4%) [TC1594505]	AACATCTAGGGAACCAGAAACTATCTTACTATTCATGAAATTTTGAGAATCACTCTCAGC
A_55_P2220683	0.00843873	0.000270668	up	1.40136	1.40136	0.486831	4833419A21Rik	AV249817 RIKEN full-length enriched, 0 day neonate head Mus musculus cDNA clone 4833419A21 3'. [AV249817]	GAATCAAAGTCTGATCTGCCCGAACTGTGCAATATTTGTTTGATCATCATAATACATGTA
A_51_P339554	0.00843873	0.00029107	up	1.40136	1.40136	0.486824	Olfr1223	Mus musculus olfactory receptor 1223 (Olfr1223), mRNA [NM_146892]	TTTTTGTCTTTCCTTTCATTCCTGGATGCATGCATTTCTTCTGTAATCACACCAAAGATG
A_55_P1957555	0.00843873	0.000270129	up	1.40123	1.40123	0.486699	Cypt9	Mus musculus cysteine-rich perinuclear theca 9 (Cypt9), mRNA [NM_001039942]	AGACTTGGCCAGTTCCTAGACCCCGAACGGGTCCAAAGTCCCATGAAACATCAGTGGACG
A_55_P2028842	0.00843873	0.000384585	up	1.40123	1.40123	0.486691	Olfr1250	Mus musculus olfactory receptor 1250 (Olfr1250), mRNA [NM_146965]	ATGGCAAAGCTGTGGTGTAAAATGTTCACTAAAGACATAAAAAGAGATTCTCATCACTGA
A_55_P2352439	0.00843873	0.000307803	up	1.40116	1.40116	0.486625	4930545E07Rik	BY715633 RIKEN full-length enriched, adult male testis Mus musculus cDNA clone 4930545E07 5'. [BY715633]	GTCGAGGCTTTTCATCATTCCTGTGAGTTTACAATAATACACACTGTGTAAATAGTACAT
A_52_P1004386	0.00843873	0.000374323	up	1.4011	1.4011	0.48656	Gm29679	PREDICTED: Mus musculus predicted gene, 29679 (Gm29679), misc_RNA [XR_375248]	CACGTCTAGAAAAATAACAAACACATTTCTCTACGGTCAACAACAAATTTGAGAGCTTAG
A_55_P2732399	0.00843873	0.0002784	up	1.40099	1.40099	0.486446			TACAGTTCAGTCAAAGGCCAGTTCTGTTCTGTAAGTCGTTCTATAAACATCTTGAATTCG
A_52_P466659	0.00843873	0.000337206	up	1.40093	1.40093	0.486382	Speer9-ps1	Mus musculus spermatogenesis associated glutamate (E)-rich protein 9, pseudogene 1 (Speer9-ps1), non-coding RNA [NR_001583]	ATAGTGGGACTCTATGGAATAAGTACTCCTACACTGTTGTGTGTTCCTGATGCTGTTTGA
A_55_P2003488	0.00843873	0.00035665	up	1.40085	1.40085	0.486304		T cell receptor beta, variable 10 [Source:MGI Symbol;Acc:MGI:98584] [ENSMUST00000103265]	AAGCTCATTTGAATCTTCGAATCAAGTCTGTAGAGCCGGAGGACTCTGCTGTGTATCTCT
A_52_P412698	0.00843873	0.000276312	up	1.40084	1.40084	0.486297		immunoglobulin kappa variable 8-18 [Source:MGI Symbol;Acc:MGI:1330845] [ENSMUST00000103390]	TGAGATGCAAGTCCAGTCAGAGTCTTTTGTGGAGTGTAAACCAAAATAACTACTTATCCT
A_51_P386870	0.00843873	0.000304227	up	1.40083	1.40083	0.486285	Sprr2f	Mus musculus small proline-rich protein 2F (Sprr2f), mRNA [NM_011472]	ATGGGTCTTGTTCCATTGTTCAGTATGACATTTTTCAAATCTCTCTGTCACTTGAGCAGG
A_55_P2714110	0.00843873	0.000369892	up	1.40078	1.40078	0.486231	Slc1a3	solute carrier family 1 (glial high affinity glutamate transporter), member 3 [Source:MGI Symbol;Acc:MGI:99917] [ENSMUST00000126747]	GGGCACTTGTGTTCTTTTTATGGCCGTATTTACAAGTTAATTGGCTCATGTTTCTTTCTT
A_55_P2385792	0.0088983	0.000517748	up	1.40077	1.40077	0.486223	4933431K23Rik		CTACAAATCCTTTTGACAGATGGGCAAACTCACAAATGTGGAATCCTTGAAACATAAAAA
A_52_P391932	0.00843873	0.000296252	up	1.40073	1.40073	0.486177	1700094J05Rik	Mus musculus RIKEN cDNA 1700094J05 gene (1700094J05Rik), long non-coding RNA [NR_040580]	GTCAATCACATCTGGAATTGACCTATTGCTACAAACACATTGGGAACTACAGAAATGCAT
A_55_P2731151	0.00843873	0.000284051	up	1.40072	1.40072	0.48617	B3galnt2	UDP-GalNAc:betaGlcNAc beta 1,3-galactosaminyltransferase, polypeptide 2 [Source:MGI Symbol;Acc:MGI:2145517] [ENSMUST00000223307]	GGTTAACTTTTCCTTTTGTTTTCCTTGCAGCTGATGTTTTTATCCCACCAGCATCCTCTG
A_55_P2079354	0.00843873	0.000362838	up	1.40068	1.40068	0.486132	Scgb1b20	Mus musculus secretoglobin, family 1B, member 20 (Scgb1b20), mRNA [NM_001270543]	TAGTCCTTCACTCCAGGTGTTTAAGAACAGGAATCCAACAATAAAACCTTGCAATTCAAA
A_52_P272145	0.00843873	0.000295317	up	1.40066	1.40066	0.486111		predicted gene, 20574 [Source:MGI Symbol;Acc:MGI:5295681] [ENSMUST00000182867]	CACTGGCAAAAATGGAACTTTTCCTTTTCTTCACCAGTCTTATGCAGAAGTTTATCTTCC
A_66_P132930	0.00843873	0.000293236	up	1.40065	1.40065	0.486094	Gm35239	PREDICTED: Mus musculus predicted gene, 35239 (Gm35239), transcript variant X7, ncRNA [XR_381591]	ACAGATACAAGTCTTGAGAATAAATCCGACTGCTTACATAGCATGTATGTTAACCTCTTC
A_51_P440155	0.00843873	0.000301187	up	1.40058	1.40058	0.48602	Gm9931	PREDICTED: Mus musculus predicted gene 9931 (Gm9931), misc_RNA [XR_141927]	AAGCCTGCAATTTACTGTTGTTGATTGATCTCAGTTGTTGACTTTAAGGATTAATTTCCC
A_55_P2577550	0.00843873	0.000284213	up	1.40057	1.40057	0.48601	LOC105245279	PREDICTED: Mus musculus uncharacterized LOC105245279 (LOC105245279), ncRNA [XR_872019]	ACCCAGGACCTGAATACATTGTTTGTACTAACACTGTCACCAACTCAGATTCTGCATGCT
A_51_P233503	0.00843873	0.000293591	up	1.40055	1.40055	0.485998	Tmem202		CTCCAGATACATTTACGGTCTCTGAAGAGAATGTATCTTCTATCTTTGCTATCAGCAGTA
A_30_P01022443	0.00843873	0.000294272	up	1.40054	1.40054	0.485982		lincRNA:chr11:3521324-3539552 forward strand	CAACTGTTTTGCTTTACCCATTGTGAACATTTTTCTATGTCTGGTCACAATAAATGTACC
A_66_P109460	0.00843873	0.000272049	up	1.40038	1.40038	0.48582	Mtfr2	Mus musculus mitochondrial fission regulator 2 (Mtfr2), mRNA [NM_027930]	TGATTATGAACTTAGGGTTCCATCTTTTGCTGACGTTTTATGTGTGGCAAATGATGAAGA
A_52_P1035766	0.00843873	0.000307794	up	1.40031	1.40031	0.485751		BB025214 RIKEN full-length enriched, adult male pituitary gland Mus musculus cDNA clone 5330427A18 3'. [BB025214]	TTGAAATCATGTGACTTACTTCTTCAGCTAATGAAACTTTTTGAGCTAGAATCCAATGGC
A_52_P1140450	0.00843873	0.000276997	up	1.4003	1.4003	0.485736			CTTTATGAAGTAAATTGCACTTTCAATTTAATTGATGAAAATGTTTTTATATTTTTTCCA
A_55_P2092633	0.00843873	0.000303988	up	1.40025	1.40025	0.485686	Mptx1	Mus musculus mucosal pentraxin 1 (Mptx1), mRNA [NM_025470]	TGTTCTATGTTGGGAATATGGTAGCCACTTTCAAAGCACCCACAAATCTTCCTGATCCGG
A_51_P265822	0.00843873	0.000298047	up	1.40018	1.40018	0.485609	Olfr1179	Mus musculus olfactory receptor 1179 (Olfr1179), mRNA [NM_146917]	AATTGAGCAACCAATGTATTTCTTTCTTAATTACCTTGCTTTGTCAGACCTGTGCTATAC
A_55_P2341120	0.00843873	0.000276149	up	1.40006	1.40006	0.485486	A230004M16Rik	MUSGABAAR gamma-aminobutyric acid A receptor gamma-2 subunit {Mus musculus} (exp=-1; wgp=0; cg=0), partial (16%) [TC1621026]	GAGTGAATGATTGCAGATTTCACAAGCCAAATGAACTCTGATTTATCATTCAGACTTTGA
A_55_P2721891	0.00843873	0.00030556	up	1.40004	1.40004	0.485464	BC055324	cDNA sequence BC055324 [Source:MGI Symbol;Acc:MGI:3590554] [ENSMUST00000162949]	CCGTGGTACCACATCTTCAAAGGATGGAATTTTAAAAATCATTGTTGAAATGTTTTTGCC
A_55_P1958712	0.00843873	0.000307662	up	1.40001	1.40001	0.485433	Muc19	Mus musculus mucin 19 (Muc19), mRNA [NM_207243]	GCATGGTTATCATTGTTTTGTTATTGATGCTGGCTGGAAAATAAACGCCATGGTGCAAGG
A_30_P01029129	0.00843873	0.000273298	up	1.4	1.4	0.485423		lincRNA:chr5:139225387-139230837 forward strand	ACAAATGAAGCCACGTGGTGAAAGCAGATCTCTTTTTACTGTGCACCCCGATTTAGCATC
A_55_P2002043	0.00894015	0.000527871	up	1.4	1.4	0.485422	Wdr88	PREDICTED: Mus musculus WD repeat domain 88 (Wdr88), transcript variant X2, mRNA [XM_001480144]	CAGAGCCCTTCAGAGGCGAGCACTGTTAGTTTGAATATAGAATAAATCTAGATTCTTCTG
A_65_P05991	0.00843873	0.000272015	up	1.39998	1.39998	0.485405		immunoglobulin heavy constant alpha [Source:MGI Symbol;Acc:MGI:96444] [ENSMUST00000194738]	GGGTTTGATCCTCATTACTGAGCCTAGTCTTGATCACCGATGACTGGTTTTGATCATAGC
A_51_P447851	0.00843873	0.000387805	up	1.39992	1.39992	0.485346	Gm26844	PREDICTED: Mus musculus predicted gene, 26844 (Gm26844), ncRNA [XR_382618]	TCCACCTCAGAAATTTGAAAGTGAAGTTCTTATTGGTTGATGAAGTTTTTACCTGATTGC
A_55_P1957294	0.00843873	0.000387033	up	1.39991	1.39991	0.485334		601227511F1 NCI_CGAP_Mam1 Mus musculus cDNA clone IMAGE:3585771 5'. [BE374346]	CACTTCTGCTCAATTTTTCATGAACTGTACACAGCTCATATACAGCCTGGCGAGAGGAAA
A_30_P01018759	0.00843873	0.000399695	up	1.39985	1.39985	0.485267		lincRNA:chr2:117781720-117937595 reverse strand	ATCTTTGAGGTGTGGTTTGTTTCCACATCTGGAGGGTTTTATCTCCTGTAATGAACTCTT
A_55_P1970349	0.00843873	0.000312437	up	1.39982	1.39982	0.485239	Zim2	Mus musculus zinc finger, imprinted 2 (Zim2), long non-coding RNA [NR_131759]	ATTTAAGTTGTTTTACCCAGCCAGTCAAATTCATTTCTTCCTTCTGTTGTTAGGAACAGG
A_66_P105497	0.00843873	0.00033922	up	1.3998	1.3998	0.485217	Gm5429		CTTGAGATTTGTGGATTGAGTTCCACATAATTTTCAAGTGTTTCAATGACTTTGAAGACC
A_55_P2272820	0.00843873	0.000400697	up	1.39969	1.39969	0.485111	C87102	H3057A02-5 NIA Mouse 15K cDNA Clone Set Mus musculus cDNA clone H3057A02 5', mRNA sequence [BG080649]	GCAGTGTCTCTATAAAGCATCACTTGTAGATGCACACTGAAATAAATCAAAGAAGAAAGT
A_55_P2513335	0.00843873	0.000319248	up	1.39959	1.39959	0.485006			GCCTGAAAGGGCTTATTTGTACCACTAACTTTCTTCCAAGTACTGTTTATCTAATTGTGA
A_55_P1990271	0.00843873	0.000297965	up	1.39956	1.39956	0.484968	Fthl17e	Mus musculus ferritin, heavy polypeptide-like 17, member E (Fthl17e), mRNA [NM_031261]	AATGTTCATGTTGGTTTTGAAGCAAAGTTCACTCATTTTTGGTTTCTGATGGACTGTTGC
A_55_P2047723	0.00843873	0.00029549	up	1.39955	1.39955	0.484961	Trav12-1	BC038136 LOC236118 protein {Mus musculus} (exp=-1; wgp=0; cg=0), complete [TC1588005]	CCTGACATGGGGTTTATCTCTACCAAGATGTCTTACAAAATATAGTGATTTAAATTCTCC
A_55_P2556487	0.00843873	0.000300118	up	1.39948	1.39948	0.484893	2010203P06Rik	PREDICTED: Mus musculus RIKEN cDNA 2010203P06 gene (2010203P06Rik), transcript variant X1, ncRNA [XR_382492]	CCTACTTTCTGGAGTGTGCTGACTTCTGAAAACTGCCAGAACATTTCTTTTCAAAGGACT
A_52_P876020	0.0138416	0.00102272	up	1.39945	1.39945	0.484858			ACAAGTGAAATAGAATAACCATTAGGAAATACAAAAATAACCATTTAACAATACTTTCAA
A_66_P105975	0.00843873	0.0002807	up	1.39939	1.39939	0.484796	Bcas1os2	Mus musculus breast carcinoma amplified sequence 1, opposite strand 2 (Bcas1os2), long non-coding RNA [NR_040610]	GACTCACAAAGCCCAGATTTATCCAGACGTGAGTGAGTATTGACATTCAAGTTCTAGCAT
A_52_P50207	0.00843873	0.00030142	up	1.39938	1.39938	0.484786	Olfr1427	Mus musculus olfactory receptor 1427 (Olfr1427), mRNA [NM_146679]	TGATCACTACGCTATGGTTTGTTCTTCTCCTTGTATCCTACACAGTCATCTTGACAATGC
A_51_P346658	0.00843873	0.000276321	up	1.39932	1.39932	0.484723			TAGAGCTTTCTACTATTAGAACAGAATACTTGAGATAATCAGTGTCTAAAGAAGGAAGGC
A_52_P18976	0.00843873	0.000321756	up	1.39932	1.39932	0.484721	1700066O22Rik	AV269308 RIKEN full-length enriched, adult male testis (DH10B) Mus musculus cDNA clone 4930542C11 3'. [AV269308]	CGTGGAACTACTCAAATGATAATTCCTATTTGTATTCATTGCCATGAAAATATGCCTGTC
A_55_P2481764	0.00843873	0.00033542	up	1.3993	1.3993	0.4847	Nrf1	Mus musculus nuclear respiratory factor 1 (Nrf1), transcript variant 4, mRNA [NM_001164229]	GGCCATTTTTCTAATGCTTGGTAATAGTTTATCTTATTATCCATAATTGAGAGAGCCTCC
A_30_P01029194	0.00843873	0.000292314	up	1.39929	1.39929	0.48469		lincRNA:chr18:46962676-46962824 forward strand	GCGGATGCTCATTTCTGAGTATTTGTCAAGTATTTGACCTTTATACAACAGGAGTTAATA
A_55_P2055013	0.00843873	0.000302242	up	1.39926	1.39926	0.484667	Lrrc69	leucine rich repeat containing 69 [Source:MGI Symbol;Acc:MGI:1920564] [ENSMUST00000023917]	CCATATGGGTGGTATATAGTATTGAACATCAAAGTACCTTCAGTCACTGAAACTTTCAAA
A_51_P254354	0.00843873	0.000308234	up	1.39925	1.39925	0.484654	Vmn1r13	Mus musculus vomeronasal 1 receptor 13 (Vmn1r13), mRNA [NM_053235]	GGTCTTTCAATTTTTCTCTTAGTAGTATCCTGATCTTCTATACTGGTGGTTTTACCAATG
A_51_P391897	0.00843873	0.000277661	up	1.39925	1.39925	0.484652	Olfr125	Mus musculus olfactory receptor 125 (Olfr125), mRNA [NM_146290]	TAGTCGGACTAAGGTGTTCTCCACCTGTCTACCACATTTGTTTGTAGTCATGTTCTTCCT
A_55_P2713510	0.00843873	0.000292696	up	1.39923	1.39923	0.484631	Tbr1	Mus musculus T-box brain gene 1 (Tbr1), mRNA [NM_009322]	AGATCAAAAGTGAGCCTTTTCTGATTGCTGCATAGTGTCAATTGGCCAATCTCTTCTCCC
A_55_P2569287	0.00843873	0.000318071	up	1.39922	1.39922	0.484624			AGCTCACTTGTGGACATATGCTTCTCTAATCAGAATGAAAAATTCAAGTTCCACATGCCC
A_66_P106419	0.00843873	0.000374988	up	1.39921	1.39921	0.484617		olfactory receptor 1296, pseudogene 1 [Source:MGI Symbol;Acc:MGI:3031130] [ENSMUST00000117697]	GAATATTCAGGTCTTACTCTTCATGATATTGTTGACTCTTTATCTTCTCATCATGTCTGG
A_55_P2717727	0.00843873	0.000363726	up	1.3992	1.3992	0.484605	Hnf1a	HNF1 homeobox A [Source:MGI Symbol;Acc:MGI:98504] [ENSMUST00000184027]	AACAGCGAGCTATTTGCTTTCCATTTAAATTCGAGATGTTGCTATAAATTATCAACCAGC
A_30_P01022646	0.0117725	0.000813238	up	1.39919	1.39919	0.484595		lincRNA:chr13:81773237-81783062 forward strand	CCTTACCTGTCTCTGCTTGGAGCACCCCGGCCAACACTACTATAGCTGAATTACCAGGAA
A_55_P2732066	0.00843873	0.000309869	up	1.39914	1.39914	0.484537	Csn1s1	casein alpha s1 [Source:MGI Symbol;Acc:MGI:88540] [ENSMUST00000200344]	CCAATTGAAGCTGTGCTTTCAATTACTCTGATGTATTCACCTATGTCTTGTGATGAAATA
A_51_P406877	0.00843873	0.000316418	up	1.39913	1.39913	0.484535	Pyroxd2		CGTGTTAACTGCTATTCTCGAAGCTGTAACAGAGAGTAAACTACAAGTAGCTTAAAAGAA
A_55_P2727070	0.00843873	0.000277264	up	1.3991	1.3991	0.484504	Gm5563	PREDICTED: Mus musculus predicted gene 5563 (Gm5563), transcript variant X3, ncRNA [XR_387667]	CCAGAAATGCCTGGTATTTGTGAGGTTTAATTCCCAGTACTGGAGAAGTTTAAATTAAAA
A_55_P2727439	0.011165	0.000757399	up	1.39908	1.39908	0.484481	Gp2	Mus musculus glycoprotein 2 (zymogen granule membrane) (Gp2), mRNA [NM_025989]	TCCTTTCAAAATGCCTCTTGTTCTGACAGCTAATGACTTGAATACATCAACCCTTGCATT
A_51_P464182	0.00843873	0.000298816	up	1.39908	1.39908	0.484476	Mat1a	Mus musculus methionine adenosyltransferase I, alpha (Mat1a), mRNA [NM_133653]	GGTTCTGGGAACCACATGTTTCTAAGTGTCCCATCATAATCAGTACCACATTCCCAACCT
A_55_P2573905	0.00843873	0.00028006	up	1.399	1.399	0.484397			ATTTAACTTAGCAAGAATGGTTTAATCCAAAGCCACACGGTCTTGTGCTGACCTAGTCAT
A_30_P01018210	0.0281203	0.00241935	up	1.39898	1.39898	0.484375		lincRNA:chr2:75447542-75448025 reverse strand	TGTTGCCTTTTAATGAAACCCCCGTGACACTTCTCTGAAATTATTCAAAAAGCATTCTCG
A_65_P14941	0.00843873	0.000372308	up	1.39896	1.39896	0.48435	Gm36480	PREDICTED: Mus musculus predicted gene, 36480 (Gm36480), ncRNA [XR_384340]	CATGATACTAGATATCTTTGGAGCATCTTCGACTTGTGTCAGATGTATGGAAAAAATTAC
A_66_P107377	0.00890306	0.000520178	up	1.39891	1.39891	0.484307	Mettl21e	Mus musculus methyltransferase like 21E (Mettl21e), mRNA [NM_207281]	ATTTTCTGTACAAACATATGGTACTATTGGTGGGATAGGGTGCATTAAATGACCTTAGAA
A_51_P217598	0.00843873	0.000400731	up	1.39875	1.39875	0.484134	4932442E05Rik		AAGGCGACTGTATGTTCTACTAAGGGAGGTGCTATCTTTTTCGACTTCAAAAGCAAGGCA
A_55_P2261188	0.00843873	0.000324665	up	1.3987	1.3987	0.484087	AI661323	va16a12.x1 Soares mouse lymph node NbMLN Mus musculus cDNA clone IMAGE:723070 3'. [AI661323]	CATGAGCATCTCACATTACTTGCCCACAAAATAATAATTACAAAGTCAAAGCAACAAGTG
A_66_P101437	0.00843873	0.000298355	up	1.39868	1.39868	0.484065	Gm31641	Q6TXF9_RAT (Q6TXF9) LRRGT00040, partial (20%) [TC1611505]	TACAAGTGTTAGCTACCACCCTGTGGGCTTGTTTGTGAGTGGTATACCACTTCAGTGATT
A_66_P121384	0.00843873	0.000343546	up	1.39867	1.39867	0.484057	D730002M21Rik		TGGGTTCCATGTGACCCAGTGACATGCATCATACTTGAAATACTTCCACTGCTGACAAAA
A_52_P105020	0.00843873	0.000308742	up	1.39866	1.39866	0.484044	5830428M24Rik	Mus musculus RIKEN cDNA 5830428M24 gene (5830428M24Rik), long non-coding RNA [NR_038060]	TCTGCCAACAACGCACTTTACCTTGAGTCTTTGTGTAGAGAATACCTTCTCCAAGTAGGC
A_51_P295007	0.00843873	0.000299855	up	1.3986	1.3986	0.483979	Olfr689	Mus musculus olfactory receptor 689 (Olfr689), mRNA [NM_146750]	GGAATTGACATGATTCTGGTCTGTGTTTCCTATGCTTTGATTATTCGCTCAGTGCTGAGG
A_55_P2001305	0.00843873	0.000309698	up	1.39855	1.39855	0.483934	Olfr285	Mus musculus olfactory receptor 285 (Olfr285), mRNA [NM_001011778]	TTCTCGTGGTATGTTCTTATGGCTGCATTTTCTCCACTATCCTGAACATGAGCTCCACCA
A_66_P139862	0.00843873	0.000273882	up	1.39855	1.39855	0.483927	4930539M17Rik	Mus musculus RIKEN cDNA 4930539M17 gene (4930539M17Rik), long non-coding RNA [NR_040597]	CTTTCTTGTCCCCGAACGGTGATGAGCACTATGTGCCAGTACCTATGTGTTCCAGGGACC
A_66_P123422	0.00843873	0.000301236	up	1.39844	1.39844	0.483815	4930422C21Rik	GB	CCCTTCAATGATGGAGTGTATCTCCCAAAAGTGTAAGTCAGAATAAACATTTCTACCCTT
A_55_P2490955	0.00843873	0.000286759	up	1.3984	1.3984	0.48378	Sdr16c5	Mus musculus short chain dehydrogenase/reductase family 16C, member 5 (Sdr16c5), mRNA [NM_181989]	CCAGGTTAAGAAAGAAGTTGGTGATGTCTCTATCCTCATCAACAATGCCGGCATTGTAAC
A_55_P1972710	0.00843873	0.000406196	up	1.39837	1.39837	0.483749	Spinkl	Mus musculus serine protease inhibitor, Kazal type-like (Spinkl), mRNA [NM_183123]	CCAGGGCCTTAAATTCCTAACCAACAAATGAAGTCTTCTATTATACATTATGTGGAATAC
A_55_P2019367	0.00843873	0.000309824	up	1.39836	1.39836	0.483741	Olfr1118	Mus musculus olfactory receptor 1118 (Olfr1118), mRNA [NM_207632]	GATATCATGATGGCACTGAGAAAATTACACAGTAAGTTACTGATATGGTGGAAAAACGTA
A_55_P2535759	0.00843873	0.00027967	up	1.39828	1.39828	0.483649			CTTTATTGATCTCTGACTGCCAATGTTATTTTGACAACAGAGGATATTCATTTTTCACCC
ERCC-00078_438	0.0170737	0.00135869	up	1.39825	1.39825	0.483618			TTGCTCCTAAAGATTCGCTCCTCGGGAGCGACGCGACTGCTAGGGACTGGTAAAACGTTG
A_52_P306406	0.00843873	0.000345359	up	1.39819	1.39819	0.483563	Mterf3	mitochondrial transcription termination factor 3 [Source:MGI Symbol;Acc:MGI:1913660] [ENSMUST00000174011]	TTCTCTGATGTTTTTATTAACAAATAATTGAATTATCTAAGAGTACACTTAAATAAATTG
A_52_P699405	0.00843873	0.000330641	up	1.39817	1.39817	0.48354	Gm17751	Mus musculus predicted gene, 17751 (Gm17751), transcript variant 1, long non-coding RNA [NR_038012]	TTTTCTTCAAAAATTTTAATTTAATGTACTTTTGTTGTACTTTTATTTATTTAGTGTTTT
A_66_P137630	0.00843873	0.000275396	up	1.39816	1.39816	0.483534	Gm36823	PREDICTED: Mus musculus predicted gene, 36823 (Gm36823), ncRNA [XR_389703]	TGCTTTGAAGTATTTTCTGCATCAAGTCTTACTGTGTATGGGAATTGTCTTTCCTCAAGT
A_52_P819671	0.00843873	0.000330612	up	1.39812	1.39812	0.483489	D030044L04Rik	Q6Q5G0_YEAST (Q6Q5G0) YHL024W, partial (3%) [TC1612676]	AGACATGCTGAAAAAGATTATTTTCAAGAGTTCATCTTCTACTCATATCTTTTGGGCCAG
A_66_P129669	0.00843873	0.000281428	up	1.39811	1.39811	0.483482	2610037D02Rik	Mus musculus RIKEN cDNA 2610037D02 gene (2610037D02Rik), long non-coding RNA [NR_040423]	AGAAATTGGTATTCTTACCATGTTTAATAATGTTTTTATGACTATATAATAAAAGGAAAA
A_55_P2064180	0.00843873	0.00027385	up	1.39809	1.39809	0.483454	Hormad1	Mus musculus HORMA domain containing 1 (Hormad1), transcript variant 2, mRNA [NM_001289534]	GTCATTGATTCTGCTCATATCCACTGAATACAACCTGCCTTCTATTTTAAAGAAAGCTTT
A_52_P640616	0.00843873	0.000354778	up	1.39808	1.39808	0.48345	Gdpd4	Mus musculus glycerophosphodiester phosphodiesterase domain containing 4 (Gdpd4), mRNA [NM_177696]	CAGAGTTCCTATAGAGAACATCAAACCTCCAAGTTCCCAATTAGGGAATCACTAGGCACA
A_52_P834956	0.0160207	0.00124848	up	1.39807	1.39807	0.483434	Taf5	AV375989 RIKEN full-length enriched, adult male cecum Mus musculus cDNA clone 9130204C11 3'. [AV375989]	CCAGCTAAAAAGTTTTTATATAGACGTTTTTATGACTAAAATGTTTCTACTGTGTATTAA
A_66_P131034	0.00843873	0.000371365	up	1.39806	1.39806	0.48343	4930433I11Rik	RIKEN cDNA 4930433I11 gene [Source:MGI Symbol;Acc:MGI:2685327] [ENSMUST00000171664]	TGTAGTAGTCATATGGGCACACCTGTGTTATGTAAGTGTTTGTTTATAGAAATTGACAGA
A_51_P461822	0.00843873	0.000333347	up	1.39803	1.39803	0.483399	Svs4	Mus musculus seminal vesicle secretory protein 4 (Svs4), mRNA [NM_009300]	CTAGCAGTTCTGATGGTTCTAATATGGAAGGTGAGAGTTCATATTCAAAGAGAAAGAAGA
A_51_P195783	0.00843873	0.000367161	up	1.39802	1.39802	0.483386	Neil3	nei like 3 (E. coli) [Source:MGI Symbol;Acc:MGI:2384588] [ENSMUST00000130656]	CTCTGAATGTATTTTGCTACAGTTACACCAAGTTGAATAACAGTTGTGTTGGTATTTTGC
A_55_P2418111	0.00843873	0.000282182	up	1.39802	1.39802	0.483385	C76472	H3034A08-3 NIA Mouse 15K cDNA Clone Set Mus musculus cDNA clone H3034A08 3'. [BG065684]	TGACTATTTCCCATAGGAGGTAAGGTTTGGCAAATACACATGACTACTCCAAGCCAGGCT
A_55_P2546717	0.00843873	0.00027805	up	1.39801	1.39801	0.483378			ATTTCCTTTCCTACCAGGAGGTCAGAGCTCTTTATATATATATGGACATGTAAATTGTTG
A_55_P2159381	0.00843873	0.000300854	up	1.39801	1.39801	0.483371		Q5R1H7_MOUSE (Q5R1H7) TRAV9D-1 (Fragment), complete [TC1696454]	CTCTCAGTCATTCATGCTTGTCATCCATGGAAGGAACCCAAATAAACTCACTGGTTCTCC
A_51_P200421	0.00843873	0.000218804	up	1.398	1.398	0.483359			TTCACTAAATTCCCCATTTATAGATTTCACTCTATAGGAACTTTCTATACCTCAGAAAAC
A_55_P2943049	0.00843873	0.000388475	up	1.39799	1.39799	0.483358	Tuft1	tuftelin 1 [Source:MGI Symbol;Acc:MGI:109572] [ENSMUST00000198456]	CTCCAAAGACACCTGTATGCATGTGCATACACTTGCACAGACATACATATAAGTAAAAAA
A_51_P361265	0.00843873	0.000310402	up	1.39797	1.39797	0.483332	Gm30003	PREDICTED: Mus musculus predicted gene, 30003 (Gm30003), transcript variant X1, ncRNA [XR_868582]	TTTTTTAAAGAAAAGACTTATTTTAATTTGGTGAATACCTATACTAGCATAAATGTACAT
A_55_P2512653	0.00843873	0.000385199	up	1.39796	1.39796	0.483325	Gm35060	PREDICTED: Mus musculus predicted gene, 35060 (Gm35060), transcript variant X1, mRNA [XM_006526402]	TCCTTAGATTCAGCATGTCTGAAACACTCTCATCCCATCTCTAGTCTTGACTACTGTAGC
A_55_P2177336	0.00843873	0.000439338	up	1.39796	1.39796	0.483322	Lipi	Mus musculus lipase, member I (Lipi), mRNA [NM_001252513]	ATGCACTGCACATATGGGTGTTATGCTACTGTGCTCAATAAAATAATAATTTATGGACCT
A_55_P2211519	0.033741	0.00296484	up	1.39795	1.39795	0.483317	1700097M23Rik	GB	GTAGGTGGAGACAGTGATGACTTTTTGTTCCAGACTTTAGTAAGGATAGTTTGATTTTTT
A_51_P210732	0.00843873	0.000366354	up	1.39793	1.39793	0.483291	Vmn1r82	Mus musculus vomeronasal 1 receptor 82 (Vmn1r82), mRNA [NM_134234]	CTCAGTTTTAGAAACCTGTTACCCTATATTTTGCTCCTTTGTGCTCATTAGTAATAACAG
A_30_P01033393	0.00843873	0.000304367	up	1.39792	1.39792	0.483286		lincRNA:chr8:15582950-15609500 reverse strand	TTAGTGGCACACTTCTATACAGTTTACACATAAACACCTACATCCAGGCACACACGTGCA
A_51_P430240	0.0126284	0.000898296	up	1.39792	1.39792	0.483278	Anxa3	Q4TF80_TETNG (Q4TF80) Chromosome undetermined SCAF4781, whole genome shotgun sequence, partial (7%) [TC1609862]	CTGATTCTCATAGCAGTATATTTTCCGATGTAAACATAAGATTTCGATAGCTAGAAACCG
A_66_P138406	0.00843873	0.000397889	up	1.39789	1.39789	0.483247	Clec4b1	Mus musculus C-type lectin domain family 4, member b1 (Clec4b1), transcript variant 2, mRNA [NM_027218]	TGCTGTGATTTCTATCTTACTCCTCAGCACCTGTTTCATTGCGAGCTGTGTGGACAAAGT
A_51_P378006	0.00843873	0.000275319	up	1.39783	1.39783	0.483193	Galntl5	Mus musculus UDP-N-acetyl-alpha-D-galactosamine:polypeptide N-acetylgalactosaminyltransferase-like 5 (Galntl5), mRNA [NM_026449]	CTTCAACATCTCGCACCACAGGACAAATCTGGAGCATCATGCAACTATGTAAAATGCAAT
A_52_P891296	0.00843873	0.000336927	up	1.39782	1.39782	0.483178	Gpr174	Mus musculus G protein-coupled receptor 174 (Gpr174), transcript variant 1, mRNA [NM_001177781]	GATCTGTCTATCTGGGTTTATATTCAGCATCTGAATACTGAATCAGAGCAATTTTTCTGA
A_30_P01017800	0.00843873	0.000377182	up	1.39779	1.39779	0.483151		lincRNA:chr1:167215985-167216196 forward strand	GCAGCCTTCTTTATTTATGGCACATTTAGAGTTGTTTCTAGAAGTAGAATTTGTGGGTTA
A_51_P451822	0.00843873	0.000317304	up	1.39777	1.39777	0.483127	Lrrc52		TCCTCTGATAAGGTGAGACTCTTAGGATTTTATTTCTAGGTTTTATACATCCTTGTCTAC
A_55_P1959633	0.0138314	0.00102101	up	1.39774	1.39774	0.483092	Hnf4a	Mus musculus hepatic nuclear factor 4, alpha (Hnf4a), transcript variant 2, mRNA [NM_001312906]	GGGGTAAAAAAGAGAAAAAGCCCTCAAAAACAGTTCTTACTCCTGTGTTTTAGCAAAAAT
A_55_P1981646	0.00843873	0.00031569	up	1.39773	1.39773	0.483084	Scgb2b12	Mus musculus secretoglobin, family 2B, member 12 (Scgb2b12), mRNA [NM_001281508]	CCAGAATGCCGGTCATACTATAGTCTTGACAATTTTAGATCCATTTTAGACTTTATTTCC
A_52_P318426	0.00843873	0.000313739	up	1.39769	1.39769	0.483045	Gm16938		CAAAACATCAACAACAAAACCAAACTGATTTGGAAATAAATTTTAAAAAATGCAAGGATT
A_52_P407035	0.00843873	0.000305176	up	1.39768	1.39768	0.483038	P2ry4	Mus musculus pyrimidinergic receptor P2Y, G-protein coupled, 4 (P2ry4), mRNA [NM_020621]	CTCCCATGTTTACTATTTGCATTCTTTTTCAACTACTACTTATCTTCTATTGAAATATTA
A_66_P129284	0.00843873	0.000311183	up	1.39764	1.39764	0.482989	1700008C04Rik	Mus musculus RIKEN cDNA 1700008C04 gene (1700008C04Rik), long non-coding RNA [NR_126468]	GACCTTTACTCTTTTTAACCAGCTCTAGACATTTTTCATCAATGGAATCAGCTAACCAAA
A_55_P2008581	0.00843873	0.000311058	up	1.3976	1.3976	0.482953	Gm35189	PREDICTED: Mus musculus predicted gene, 35189 (Gm35189), transcript variant X2, ncRNA [XR_872835]	ATTCTTTCATATCATAACAGCAGCTGGCCAAACCCAGCTGGAATGTTTGGTAGCCTTCAC
A_52_P93974	0.00843873	0.000275786	up	1.39758	1.39758	0.482935	Itgb6	Mus musculus integrin beta 6 (Itgb6), transcript variant 2, mRNA [NM_021359]	TCTGCTTACCTACATTTGGATTCAAGCACATTTTGCCATTAACTGATGATGCCGAGAGAT
A_55_P1963011	0.00843873	0.000383784	up	1.39757	1.39757	0.48292	Slc26a7	Mus musculus solute carrier family 26, member 7 (Slc26a7), mRNA [NM_145947]	CCACTGGCCAAGACTTGCTGACCTTCTATTTTTTCTAATTTTCCTTAATAAACAGATTCA
A_30_P01017814	0.00843873	0.000407188	up	1.39754	1.39754	0.482888		lincRNA:chr1:166985480-166986024 reverse strand	GCTGCCACAGCTCTTAGGGATACTATTACCATTAATAATTTGAATGCTTGAAAAGTAGAA
A_55_P2006625	0.00843873	0.000312682	up	1.3975	1.3975	0.482844	Icos	inducible T cell co-stimulator [Source:MGI Symbol;Acc:MGI:1858745] [ENSMUST00000027162]	GAATTTTCACTTTAACTGGGCTTATGTACTCTGTAGAATATTAAAAATTATGTTTGTGAA
A_52_P691289	0.00843873	0.000381434	up	1.39745	1.39745	0.482793			GTCTGCTTTTCCTTTCAATAATGCTCAACGTTGAGAAAGACACTCTAGTATCCCGGTTAG
A_55_P2510457	0.00843873	0.000366601	up	1.39743	1.39743	0.482777	1700125H03Rik	Mus musculus RIKEN cDNA 1700125H03 gene (1700125H03Rik), transcript variant 2, long non-coding RNA [NR_038189]	ACTATTTCCTGGAAAGCTACCTTTATGGAGACACCAGTGATGCCAACATCTACCCAGTAC
A_30_P01027676	0.00843873	0.000361197	up	1.39742	1.39742	0.482766		lincRNA:chr19:24978025-24988025 forward strand	TGGATTTATTCCTGTTAATGAAGTTTTAAAGGCTGAAGTGAAGCACTTCCTTCGGCAATG
A_55_P2063446	0.00843873	0.000350714	up	1.3974	1.3974	0.482745		AV206216 RIKEN full-length enriched, adult male testis Mus musculus cDNA clone 1700085D14 3'. [AV206216]	TAAAGCAACTTGCTTTTATCTGGGTTTTCTAAGATACTCAATTCAGTTTTCATTAAAAAA
A_55_P2116500	0.00843873	0.000277626	up	1.39737	1.39737	0.482713	Olfr1057	Mus musculus olfactory receptor 1057 (Olfr1057), mRNA [NM_207563]	CTTGAGAAACAAGGATGTAAAGTGTGCATTGAAAGAATTCCTAAAAAATCCATGCAAACG
A_52_P181672	0.00843873	0.000334443	up	1.39733	1.39733	0.482672	Prss44	Mus musculus protease, serine 44 (Prss44), mRNA [NM_148940]	CAGGAGATTGAGCTGAATATTATCCGTCATGAGAAATGTAACCAGATTCTCAAGGACATC
A_55_P2561970	0.00843873	0.000318424	up	1.3973	1.3973	0.482646	Gm36594	PREDICTED: Mus musculus predicted gene, 36594 (Gm36594), transcript variant X2, ncRNA [XR_876924]	CCCCAAATGCCCTTTGGCTAATGAAAACTAGCCAATGGCCATTGGGTTTTAAGCTACTTC
A_55_P2005165	0.00843873	0.000388102	up	1.39729	1.39729	0.482635	Vmn1r8	Mus musculus vomeronasal 1 receptor 8 (Vmn1r8), mRNA [NM_134187]	CCTCAGTGGGGTTTTTTCCCCCTAAAATACAGTCTTTTAAAAGAACATTAATTGTCTTGA
A_51_P238796	0.00843873	0.000313345	up	1.39728	1.39728	0.482624	Ctsll3	Mus musculus cathepsin L-like 3 (Ctsll3), mRNA [NM_027344]	TGCTATGGTGTGAACTCTGGGACATTTTATTCCAGTTAAATTCAAGTGGCACTCTATGGC
A_66_P121709	0.00843873	0.000355504	up	1.39717	1.39717	0.482507			GCTGGAGCAAATCCCAACCAAACAGAGTGGTCACTTTGAAGTACAGCATATTGTCTATGA
A_55_P2735017	0.00878706	0.000504341	up	1.39712	1.39712	0.482459	Gm11665	Mus musculus predicted gene 11665 (Gm11665), long non-coding RNA [NR_130177]	TGCATCAAAGACCTCGGAGATGTAGATCATCACCTCCTTAAAACAAGACAACCCCAAAAC
A_55_P2715799	0.00843873	0.000302967	up	1.39711	1.39711	0.482443	Capn6	calpain 6 [Source:MGI Symbol;Acc:MGI:1100850] [ENSMUST00000151154]	GTCAGATACATCTAATCCCTGACTTAGATGAAGCAAAGCCTCATGGGAATTTGTACAGCC
A_55_P2573291	0.00843873	0.00030633	up	1.39709	1.39709	0.482427	Gm34416	PREDICTED: Mus musculus predicted gene, 34416 (Gm34416), ncRNA [XR_869465]	AAACCTCCAAACATCTTTTCTCATGTCAAGATATTTGAGGTGAAAATGTTCACAGGCCAC
A_51_P504053	0.00843873	0.000303537	up	1.39706	1.39706	0.482392	Gm35496	PREDICTED: Mus musculus predicted gene, 35496 (Gm35496), ncRNA [XR_383850]	GTCTGTATTTCATCCATATCACACATACCTTGGATGTGATTTGAGGAGCCATGCTGCCAG
A_55_P1992515	0.00843873	0.000312448	up	1.39703	1.39703	0.482362	Olfr727	Mus musculus olfactory receptor 727 (Olfr727), mRNA [NM_146319]	CTGAAACCTGGACAGGTTTCTGCATTGATAAGAAATGTTCTTTTCCTGGAAACAAAGTAA
A_55_P2901515	0.00843873	0.000278821	up	1.39693	1.39693	0.482264		predicted gene 11492 [Source:MGI Symbol;Acc:MGI:3651136] [ENSMUST00000060360]	AACAACCCACTCAAGGGTTCAATGCTTTCTTCCTGGATGTTTCCGAGGAAATGTACAACC
A_55_P2802388	0.00843873	0.00031825	up	1.39692	1.39692	0.482253	Gm364	Mus musculus predicted gene 364 (Gm364), mRNA [NM_001128625]	CGGTGTGATAAAAGAGGATTGATGGATTTGTCCAAATATTTCAAAGCACATAATCCTTGA
A_66_P132082	0.00843873	0.000328671	up	1.39688	1.39688	0.482212		predicted gene, 20781 [Source:MGI Symbol;Acc:MGI:5434137] [ENSMUST00000193154]	TCCTACTCTGTACTTTATCATGTTTCATGGTGACATACGTATCTACGTCTATACTCTGGT
A_55_P2043566	0.00843873	0.000303966	up	1.39688	1.39688	0.48221		AV274098 RIKEN full-length enriched, adult male testis (DH10B) Mus musculus cDNA clone 4932416I21 3'. [AV274098]	TGTTAAGCTGGCTAGTTTATGCTGTTTCTCTTAACTGTGATGATTTTGTTTTTATTATAT
A_55_P2090289	0.00843873	0.000305378	up	1.39686	1.39686	0.482185	Vmn1r34	Mus musculus vomeronasal 1 receptor 34 (Vmn1r34), mRNA [NM_001166719]	GTCTATCCCACAATTACTCCTTTGGTACAAATCAGTTCTGATAAGCGAATAATCATACAA
A_55_P2486465	0.00843873	0.000416447	up	1.39683	1.39683	0.482159	Serpinb13	Mus musculus serine (or cysteine) peptidase inhibitor, clade B (ovalbumin), member 13 (Serpinb13), mRNA [NM_172852]	GTCTGACAGCATTCTCTTTTTCGGCAAGTTTTCTTCTCCCTAAGATAGTCAAACTGAAAC
3xSLv1	0.00843873	0.000324879	up	1.39683	1.39683	0.482156		Unknown
A_55_P2102380	0.00843873	0.000410089	up	1.39677	1.39677	0.482097			CAGCCTTCAGACATGGCTGGATTTCAGTGCTTTCAAGAATTACGAATTGGTTTCATTGAT
A_51_P455353	0.00843873	0.000360965	up	1.39677	1.39677	0.482093	Gulp1		GTCTGTGTATATACTCTAGTGTGCAATTTGTTATGTAAGAGATAAAATAAGCAGACAGCC
A_52_P203770	0.00843873	0.000312195	up	1.39676	1.39676	0.482088	Vmn2r61	Mus musculus vomeronasal 2, receptor 61 (Vmn2r61), mRNA [NM_001105058]	GATTCAACTTATTATCTGTGGAATCTGGATTCTAACATCTCCACCCTTCATTGATCAAGA
A_51_P126620	0.00843873	0.000280195	up	1.39674	1.39674	0.482064	Olfr624	Mus musculus olfactory receptor 624 (Olfr624), mRNA [NM_001011865]	AACATTTACATCCTTTTTCCACCCTTGATGAACCCCATTATATACAGTATCAAGACTCAG
A_51_P151423	0.00843873	0.000311421	up	1.39663	1.39663	0.481946	9230112D13Rik	Mus musculus RIKEN cDNA 9230112D13 gene (9230112D13Rik), mRNA [NM_030062]	ATGTCCAAAATTCAGCTTTTCCTTGTCATCACACATCTGATGGTATACGCAACTGCCAAA
ERCC-00031_101	0.00843873	0.000390139	up	1.39662	1.39662	0.48194			TTACACCATGTCGACTGATAGTAACTGTGGTTCGAGTTATGCGTGTTGACACACCGTTGA
A_52_P987592	0.00843873	0.000314354	up	1.39662	1.39662	0.481935			CTGTTTTATGCATACATTACTTCTTAGAAACTATCAGTTAGGGATTAGGTAAGTCGTAGG
A_52_P527697	0.00843873	0.000382986	up	1.39661	1.39661	0.481927	Olfr934	Mus musculus olfactory receptor 934 (Olfr934), mRNA [NM_146442]	AGGAAGTAAAATGTTCTCTAAAGAAAATGCTACAGCAAGGGCCTATTCTGTCTAAAAAGT
A_66_P119109	0.00843873	0.000276831	up	1.39661	1.39661	0.481925		RIKEN cDNA 4930563I02 gene [Source:MGI Symbol;Acc:MGI:1914909] [ENSMUST00000149364]	ATTTCTGTCAACACTTACTGGATTCTTTTCTCTTCTCACGGGAATAAAGAGAATGCAGCA
A_52_P3524	0.00843873	0.000308671	up	1.39659	1.39659	0.48191	Rspo2	Q6UXX9_HUMAN (Q6UXX9) QFRL9384, partial (85%) [TC1678599]	CAGCGTATTCAGATGGAATTTTCACAAAGTTAGTGTGCTTTGTAAAGTAGTAATCACTTG
A_55_P2018199	0.00843873	0.000370625	up	1.39657	1.39657	0.481883	Gm35185	PREDICTED: Mus musculus predicted gene, 35185 (Gm35185), mRNA [XM_006502512]	TGAGCGTTACATAATGAATCTCTACAAGATCTTCAGAAATTATTCTCTGGGAACGACAGT
A_55_P2127040	0.00843873	0.000398771	up	1.39655	1.39655	0.481868	4930553J12Rik	Mus musculus RIKEN cDNA 4930553J12 gene (4930553J12Rik), long non-coding RNA [NR_138570]	GGGATATTCTGGAATTTATGGGTAACCTCCAATTATTCCTTTCTCTCTTTACTATGGAAA
A_52_P273120	0.00843873	0.000367565	up	1.39653	1.39653	0.481843	Myl1	Mus musculus myosin, light polypeptide 1 (Myl1), transcript variant 3f, mRNA [NM_001113387]	AGATTGCCGACTTCAAGGAGGCATTTCTCCTGTTTGACAGAACAGGTGAATGCAAGATCA
A_55_P2051077	0.00843873	0.000327671	up	1.39652	1.39652	0.48184	Gm10787	Mus musculus predicted gene 10787 (Gm10787), long non-coding RNA [NR_045882]	TCTGGTTCTTTCTAGGTAAACTGGCCCATATTCTGACTATTTTAACTGATCTTGTCCTGC
A_52_P15532	0.00843873	0.000277173	up	1.39651	1.39651	0.481827	A430057O09	Q8R4C3_CRIGR (Q8R4C3) Csr1, partial (42%) [TC1595545]	TGTAATAGCGCCTAGTTTTTGTGTTCAAGGACTAAAGACATATCTCAGAAGGAGCTCAGA
A_55_P2026609	0.00843873	0.000313947	up	1.39645	1.39645	0.481763	Zyg11a	Mus musculus zyg-11 family member A, cell cycle regulator (Zyg11a), mRNA [NM_001167936]	CTTCAGTCTTTCATGTGAATGTGGTGAATTGTGAACATTTAAAATGCCAGTTGTCCATGG
A_55_P2572463	0.00843873	0.000347701	up	1.39643	1.39643	0.481745	Gm35929	PREDICTED: Mus musculus predicted gene, 35929 (Gm35929), ncRNA [XR_377225]	TAGCACAGGTCCTAAATCCCTAGCTAGCCTAAGACTTAGCTAGGAACGATTCAAATGGAT
A_55_P2713306	0.00843873	0.000426589	up	1.39636	1.39636	0.481669	Rrm2b	ribonucleotide reductase M2 B (TP53 inducible) [Source:MGI Symbol;Acc:MGI:2155865] [ENSMUST00000127362]	CTATTTAAGCTTGAGCCACAGAGAAATTTCCGTGGAATAAAAGCATTTGTGCTTTGTTTT
A_55_P2144401	0.00843873	0.000308047	up	1.39631	1.39631	0.481617	Gm4319	PREDICTED: Mus musculus predicted gene 4319 (Gm4319), misc_RNA [XR_373493]	AGTGATTTATTTTGGATTGCTGGCAGCAGCAACAGCCTCTAGCACAAAGAAACATAAGGA
A_55_P2152447	0.00843873	0.000401584	up	1.39621	1.39621	0.481512	Lce3f	Mus musculus late cornified envelope 3F (Lce3f), mRNA [NM_001018079]	TGGGAAAGAAACACTATCAAAAACGAGTCTATAAACCTCAAATGTTCAGTCCTCTTTCCC
A_51_P382171	0.00938706	0.000578687	up	1.39606	1.39606	0.481363	Gm41289	PREDICTED: Mus musculus predicted gene, 41289 (Gm41289), transcript variant X1, ncRNA [XR_875106]	ATTCCCTATGTGGTTCTCCAGCTAAGCACATCAACTAGATGATAACAAAGACAACACAAG
A_51_P490618	0.00843873	0.000315035	up	1.39606	1.39606	0.481363	Olfr1164	Mus musculus olfactory receptor 1164 (Olfr1164), mRNA [NM_146641]	CTGTAATTGCACCAAAGCTGTTAGACCTCTTGATTGTAGAAGACAAATCAATCTCCTTTG
A_55_P2040549	0.00843873	0.000313642	up	1.39604	1.39604	0.481342	Phox2b	Mus musculus paired-like homeobox 2b (Phox2b), mRNA [NM_008888]	CTCGTTGGGACTATGTTTGTGAACATGAGCGTCATAAGTTATGTTTCAGATTTTCAAATT
A_55_P2122121	0.00843873	0.000291919	up	1.39597	1.39597	0.481264	Olfr507	Mus musculus olfactory receptor 507 (Olfr507), mRNA [NM_146743]	CAAAACAAGGTGTTGTCTGTGTTTTACATGATAGCGATAGCAATCCCCATGTTGAACCCC
A_52_P956292	0.00843873	0.000306472	up	1.39595	1.39595	0.481246	4933400C23Rik	Mus musculus RIKEN cDNA 4933400C23 gene (4933400C23Rik), long non-coding RNA [NR_040770]	TTTGATCCTTTTTCTTTGAGAAATACACCTCTATATTCCCCTAGGGTGACATATAAACTC
A_55_P2064969	0.00843873	0.000332618	up	1.39592	1.39592	0.481216			GTTGTTCCTGAGGGTACCAATATGAATGTGCACATAAGTACACATAGATATATGCAATAA
A_52_P971745	0.00843873	0.000415236	up	1.39589	1.39589	0.481183			AGCTACCTACTATAGCTTGGAAATCATTTTGGATATCTGAAAATGTCCATAATAGAAGGC
A_66_P109708	0.00843873	0.000329769	up	1.39586	1.39586	0.481157	Il1f6	Mus musculus interleukin 1 family, member 6 (Il1f6), mRNA [NM_019450]	ATGCAGAACATCTTACCATGTTTTCATCCAAAGCATTTACTGTTGGTTTTTACAAGGAGT
A_30_P01030848	0.00843873	0.000323458	up	1.39582	1.39582	0.481108		lincRNA:chr7:48794017-48815817 reverse strand	TATTGTGAAGCCTTTCTAAATTTCTGTAATCACCATCATGATAGTGTTCTTACTGGAGAG
A_55_P1974522	0.00843873	0.000312995	up	1.39577	1.39577	0.481059	A530099J19Rik	Mus musculus RIKEN cDNA A530099J19 gene (A530099J19Rik), mRNA [NM_175688]	CTCTTTGCTACACCCCTTCTACACTGATATTTTACTCAAGTGCATAAAATCTAACTGATA
A_66_P131878	0.00843873	0.000280686	up	1.39576	1.39576	0.48105	Gm31026	PREDICTED: Mus musculus predicted gene, 31026 (Gm31026), ncRNA [XR_375669]	GTATCTATCATCTTCAATATCCATGTGTGGGAATTGCATCACACAAACAACAACAAAATC
A_65_P05044	0.00843873	0.000283645	up	1.39571	1.39571	0.480996	Dtl	denticleless E3 ubiquitin protein ligase [Source:MGI Symbol;Acc:MGI:1924093] [ENSMUST00000193977]	AGGAGTTTGGTAAAAATCTACTTACAGTTCAGAGTATAGTAAGATGTAAGAGTACTTGCC
A_66_P102549	0.00843873	0.000312797	up	1.39571	1.39571	0.480995	Olfr356	Mus musculus olfactory receptor 356 (Olfr356), mRNA [NM_146624]	TTTGGCATCTTTTTGGTCATATACCTTGTCACTGTGGTGGGAAATACACTAATCATCCTG
A_66_P139407	0.00843873	0.000401163	up	1.3957	1.3957	0.480991		K0739F06-3 NIA Mouse Hematopoietic Stem Cell (Lin- [BM246544]	CTGCATCATTCTTCCTTTGAGAAATGCTCAACTATCCATGTCTTATACTCTGTTTTCACA
A_55_P2030331	0.00843873	0.000398341	up	1.3957	1.3957	0.480988	Iltifb	Mus musculus interleukin 10-related T cell-derived inducible factor beta (Iltifb), mRNA [NM_054079]	TATGATAATAACTATAGAAACAAGATATCTTAGGCTTTAATAAACACATGAATATCATAA
A_52_P441633	0.00843873	0.000344957	up	1.39568	1.39568	0.480965	Fam90a1b	PREDICTED: Mus musculus family with sequence similarity 90, member A1B (Fam90a1b), mRNA [XM_011247703]	TCTTAGTAACATTCCCAGGACAATGATGATGTATGACATAGTTGATTACGCAGAGTCTGG
A_30_P01024887	0.00843873	0.000283397	up	1.39566	1.39566	0.480944		lincRNA:chr18:47329242-47329439 reverse strand	TGATAAAGAATACATTTATTCTGACCTAGTTTCCACAGTACTTCCTTAAAAAGATAACAG
A_55_P2066458	0.00843873	0.000310589	up	1.39552	1.39552	0.480806	Scgb2b21	Mus musculus secretoglobin, family 2B, member 21 (Scgb2b21), mRNA [NM_001310615]	CCAGAATGCCTGTCATACTATAGTAGTAACAATATAAGATGCATTTTAGACCTTCTTTCG
A_55_P2540198	0.00843873	0.000303844	up	1.3955	1.3955	0.480783	Gm35352	PREDICTED: Mus musculus predicted gene, 35352 (Gm35352), ncRNA [XR_376174]	ACAAACAAACCACAGGATAGAATTTCATCCTGAAAAATGGAGTCTGCTTTTAAGAGTAGG
A_52_P955617	0.00843873	0.000294111	up	1.39548	1.39548	0.480766		BB371091 RIKEN full-length enriched, 16 days embryo head Mus musculus cDNA clone C130057F20 3'. [BB371091]	AACAGCGTTGTATTCTTCAAAGTGTTTTGACTCCTTATGTTTTTATGAGGATAGTCTTCC
A_55_P2786109	0.00843873	0.000435435	up	1.39543	1.39543	0.480705	Gm16619	PREDICTED: Mus musculus predicted gene, 16619 (Gm16619), transcript variant X2, misc_RNA [XR_384887]	CTTCTGTCTTGCTTGTCATCCAACGATTTCAAAGTGCTCTGCAGCAGGATTTCATCCTCA
A_55_P2809495	0.0199326	0.00165704	up	1.39541	1.39541	0.480687	Fam109b	Mus musculus family with sequence similarity 109, member B (Fam109b), mRNA [NM_177391]	TTTGAACTCACAGAGATCCTCCTGCCTCTGCATCCCAAGTAGTGTAAGATTAAAGGTGTG
A_66_P105372	0.00843873	0.000311103	up	1.39538	1.39538	0.480661	Gm26891	PREDICTED: Mus musculus predicted gene, 26891 (Gm26891), ncRNA [XR_881914]	TATGATAACACTTATGTTGTCTCAAGCCATGATCCTTTATGAAGATAATTAGCTGTAAAA
A_51_P289279	0.00843873	0.000346963	up	1.39537	1.39537	0.480648	Olfr1353	Mus musculus olfactory receptor 1353 (Olfr1353), mRNA [NM_147042]	CACTTGTTCTGATGCATTTCTTAATGATATGGTGATATATTTTACACTTGTGCTGCTAGC
A_51_P432607	0.00843873	0.000279542	up	1.39534	1.39534	0.480619	Spink6	Mus musculus serine peptidase inhibitor, Kazal type 6 (Spink6), mRNA [NM_001013797]	GGTCTTATGTAGGTCACAATGTCTATTTCCTTTGACTTGTCAATAAAGAAAATTCTGCAG
A_55_P2736759	0.00843873	0.000311041	up	1.39533	1.39533	0.480607	Ints1	integrator complex subunit 1 [Source:MGI Symbol;Acc:MGI:1915760] [ENSMUST00000196379]	TTCCCTTTTGGATGGTCTCTCACTACTGTGTAGCTCAGGTGCCTTAAACTCGAAATTCAC
A_52_P496761	0.00843873	0.000373557	up	1.39529	1.39529	0.480568	Tmprss11f	transmembrane protease, serine 11f [Source:MGI Symbol;Acc:MGI:2442348] [ENSMUST00000161625]	CCTTCTTACTTGCCAAATTATAGTGTGAACAGATAAAGCCAGAATAAAAATCCCTCTAAG
A_52_P907897	0.00843873	0.000279664	up	1.39523	1.39523	0.4805		CJ238088 RIKEN full-length enriched mouse cDNA library, C57BL [CJ238088]	ACTATAAATATTAAAAATGAGATCTTTAATATAAGTACAAAATATTGTTTCTTTATACAA
A_52_P372418	0.00843873	0.000288826	up	1.39517	1.39517	0.48044		T cell receptor beta, variable 26 [Source:MGI Symbol;Acc:MGI:98596] [ENSMUST00000193064]	TGGTATCAACAAAATAAGAACAATGAGTTTAAATTTTTGATTAACTTTCAGAATCAAGAA
A_55_P1980868	0.00843873	0.000280759	up	1.39514	1.39514	0.480409	Gm6313	Mus musculus predicted gene 6313 (Gm6313), long non-coding RNA [NR_045867]	CATGCTTTGACTCATGGTTCAATATGCCAAAAAGTCACCAATCTTGAGAATTTATATGTG
A_52_P27190	0.00843873	0.000310056	up	1.39506	1.39506	0.480325	Panx3	Mus musculus pannexin 3 (Panx3), mRNA [NM_172454]	GACAAAGCCATAAGTTGAATCTTTAGGAGTCCAATACGCTTTTTATGATATAAACTGAGG
A_51_P248181	0.00843873	0.00031345	up	1.39499	1.39499	0.480255	Skint7	Mus musculus selection and upkeep of intraepithelial T cells 7 (Skint7), transcript variant 2, mRNA [NM_177818]	GAGTTATTTCAGTAGACATAATATTTTTGTGTAAATTGAATAAGCTATATTTTTGATAAC
A_55_P2135855	0.00843873	0.000286803	up	1.39499	1.39499	0.480252		predicted gene 2707 [Source:MGI Symbol;Acc:MGI:3780876] [ENSMUST00000188979]	GTCTCATATATGTAAATTACTTTATGAGTCTAGCATCGAACTTCTTTATGGGACCATACC
A_51_P429660	0.00843873	0.000342705	up	1.39494	1.39494	0.480207	Msx1os	Mus musculus msh homeobox 1 opposite strand (Msx1os), antisense RNA [NR_027920]	TTGCCTGCTAAAATGCTAGATGAAATCTAAGCATGTTCAACGCTGGAATACAGTTGAGCA
A_55_P2118804	0.00843873	0.000284084	up	1.39492	1.39492	0.480181	2310057N15Rik	Mus musculus RIKEN cDNA 2310057N15 gene (2310057N15Rik), mRNA [NM_027170]	GTGGCTTCTACAGGATTTCAACCTTCTTGTTATAGATCAGTCTGTGGTACTGGCTTCTAG
A_55_P2565916	0.00843873	0.000349722	up	1.39489	1.39489	0.48015	LOC108167617	PREDICTED: Mus musculus uncharacterized LOC108167617 (LOC108167617), ncRNA [XR_001778860]	TCAGTTGAATGAGTCAGCTGTGTGTCTGAAGTACAAATCTGTATGTAACATAGAACATAG
A_55_P2123593	0.00843873	0.000279806	up	1.39488	1.39488	0.480146	Vmn2r16	Mus musculus vomeronasal 2, receptor 16 (Vmn2r16), mRNA [NM_001104627]	CCTGCAGCAGACCACATTTGGAGTATTTTTCACAGTAGCCATTTCTACAGTGTTGGCCAA
A_66_P101018	0.00843873	0.000320417	up	1.39486	1.39486	0.480123	Vmn2r98	Mus musculus vomeronasal 2, receptor 98 (Vmn2r98), mRNA [NM_001104550]	TAAACTTCATTGGTAAGCCAACTACAGCTTCCTGCATTCTACAGCAGACAACATTTGCAG
A_55_P2132982	0.00843873	0.000313894	up	1.39486	1.39486	0.480116			CCCACAAACCCCATCTTAATGATCATCAGAAAATTCATATAGGAGACAAACCTTACAAAT
A_65_P12187	0.00843873	0.000315951	up	1.39485	1.39485	0.48011		H3054D07-5 NIA Mouse 15K cDNA Clone Set Mus musculus cDNA clone H3054D07 5', mRNA sequence [BG080501]	TCTACGTCTTGTATCTTATTTTAATCATCTCTGCCAAGTATACCAATAAGGAATGAAGGC
A_55_P2049226	0.00843873	0.000279933	up	1.39477	1.39477	0.480028	Allc	Mus musculus allantoicase (Allc), mRNA [NM_053156]	AGTACATACCCACTGTCTTCAGTGTTCTGAACACCTGGTGGTTCCAATAAAACGATCACC
A_52_P1164127	0.00843873	0.000287644	up	1.39476	1.39476	0.480016	Gm534		GCTCATATCTTGGGTTTCACTTATAGACAGCCAAAAAATCATACCATCTGTTTGTTGTCT
A_51_P518094	0.00843873	0.000319229	up	1.39469	1.39469	0.479949	Actrt1	Mus musculus actin-related protein T1 (Actrt1), mRNA [NM_028514]	ATCTAGGTATTCATGATTTAGGAATCTCAAAAATGGTCTGCAACAGCATCATGAACTGTG
A_55_P2719090	0.00843873	0.000312987	up	1.39466	1.39466	0.479918	Nsun3	NOL1/NOP2/Sun domain family member 3 [Source:MGI Symbol;Acc:MGI:2146565] [ENSMUST00000152842]	CATGACCCCTAGTTTACAAATTCTTTTTACTTGATCAATCGATTCCTAAGACTTCCTTGT
A_55_P2883240	0.00843873	0.000286344	up	1.39466	1.39466	0.479915	E330014E10Rik	Mus musculus RIKEN cDNA E330014E10 gene (E330014E10Rik), mRNA [NM_001122668]	TGCACTGAGGCAGCGTCTGAAGATCATAGTTGATCTGTCAATCAGTTCTCAGCTCAATGA
A_52_P124231	0.00843873	0.000328873	up	1.39458	1.39458	0.479827	A530076I17Rik	PREDICTED: Mus musculus RIKEN cDNA A530076I17 gene (A530076I17Rik), misc_RNA [XR_105653]	AATCGATCTTTAAAACATATAGGCTTAAATCGTATTTTAAAATATTATATTTCATTTGGC
A_55_P2424109	0.00843873	0.000429361	up	1.39451	1.39451	0.47976	4930543D07Rik		CGGTGATTCCTGAAAACATGTGCACAAGTAATACATGGATTCAATAGGCTATATTTAAGA
A_55_P2726794	0.00843873	0.000322417	up	1.3945	1.3945	0.479747			GTTTAGCAGCACATATACCTACTCTTGGAACTATATCACCATATTTTGAGAAAGAAGAAC
A_51_P451279	0.00843873	0.000280505	up	1.39447	1.39447	0.479717	1810018F18Rik	Mus musculus RIKEN cDNA 1810018F18 gene (1810018F18Rik), long non-coding RNA [NR_038140]	CTACCGACAGTAAATCGTTTAAAATGTGATGCTTATTTAGCTCACATATGTAGAAGAAGG
A_51_P439531	0.00843873	0.00028851	up	1.3944	1.3944	0.479647	Tmprss12	Mus musculus transmembrane (C-terminal) protease, serine 12 (Tmprss12), mRNA [NM_183109]	ACATCATCATACCACCAGATTTCATTATGGAAACTTTCGTAAATGATATCGCACTGTTCC
A_55_P2551813	0.0128122	0.00091722	up	1.39436	1.39436	0.479598	Gm34137	PREDICTED: Mus musculus predicted gene, 34137 (Gm34137), ncRNA [XR_380561]	GGGGTGAACTCTTTGAGGCATCTTGAACTTTTTAAACAGCTTTTATGGAATCGGCATAGA
A_52_P480044	0.00843873	0.000324889	up	1.39433	1.39433	0.479574	BC023105	PREDICTED: Mus musculus cDNA sequence BC023105 (BC023105), misc_RNA [XR_001782546]	TCCCATTCTGACATCTTTTCGTTATACTAGTCGATCTACTGTATCTATGGAAGAAACCCC
A_51_P125779	0.00843873	0.00034554	up	1.39423	1.39423	0.479467	Serpina3a	Mus musculus serine (or cysteine) peptidase inhibitor, clade A, member 3A (Serpina3a), transcript variant 1, mRNA [NM_001167705]	CTTCTATCCTCTGATTGGCTAGGATATGCTTGTAATTGTTCACTGAAGTTGATTAACTTT
A_52_P1028653	0.00843873	0.000335284	up	1.39413	1.39413	0.479366		BB034315 RIKEN full-length enriched, adult male thymus Mus musculus cDNA clone 5830495G17 3'. [BB034315]	TGAAGACATCCTTTTTATACATATATATCCTTTAGAATTATTCTTAGCTTTAAAAATAAG
A_51_P490840	0.00843873	0.000360403	up	1.39413	1.39413	0.479365	Trim31	Mus musculus tripartite motif-containing 31 (Trim31), mRNA [NM_146077]	GCCCCGTTTGTAGATTTGGACAATCTACAATCAAGAATAAAACCTTTTGACATTTCAAAG
A_55_P2151950	0.00843873	0.000381747	up	1.39408	1.39408	0.479314	Olfr1406	Mus musculus olfactory receptor 1406 (Olfr1406), mRNA [NM_146763]	ACAGTGCCAGTCATCAATGACATCTTGACATTAGCTCTTAGCCTTATGGTCATCACAGCC
A_55_P2742543	0.00843873	0.000303668	up	1.39407	1.39407	0.479299	0610031O16Rik	Q6TUF3_RAT (Q6TUF3) LRRGT00091, partial (13%) [TC1616600]	GGAACACTAAAGTCCATGGGATTTTAAAGAGCTCATATATAGATGACATTCTAAGAGTAG
A_55_P2786960	0.00843873	0.000334779	up	1.39395	1.39395	0.479179	Dcpp2	Mus musculus demilune cell and parotid protein 2 (Dcpp2), mRNA [NM_001039238]	TTTGTGGGGAAGTGAAAACAGTTCATGTGTGAAATATGGCCACTCAGGCTGAAGTGGTCT
A_55_P2556751	0.00843873	0.000440034	up	1.3939	1.3939	0.479129	Ice1	interactor of little elongation complex ELL subunit 1 [Source:MGI Symbol;Acc:MGI:2385865] [ENSMUST00000222274]	TTCAGCACGTTGACTATATGACACGTACTTTTTAAAAGTCAGCGAAGTACTTAGGAAAGT
A_51_P254122	0.00843873	0.000316262	up	1.39389	1.39389	0.479117	Zfp92	Mus musculus zinc finger protein 92 (Zfp92), transcript variant 1, mRNA [NM_009566]	TATGCTTTTGTTTGCAGGTAAAAGTTGGGAAATGGAGATCTTTGTTATATGAGAGTGTTG
A_55_P2110577	0.00843873	0.000360856	up	1.39386	1.39386	0.479091	4933431J24Rik		GCAAGGCAAGAGGAATCCAGGTCATTTGTTGAATATTTTAAACTTCCAGAAAATGACTTT
A_55_P2180957	0.00843873	0.000387397	up	1.39386	1.39386	0.479082	Vmn2r105	Mus musculus vomeronasal 2, receptor 105 (Vmn2r105), mRNA [NM_001104567]	CTTTGCGGTTACACCGTGGCCTTCTTATCTAGAACTCTTCCTGATACATTCAATGAATCC
A_51_P118400	0.00843873	0.000328391	up	1.39384	1.39384	0.479064	Themis3	Mus musculus thymocyte selection associated family member 3 (Themis3), mRNA [NM_028998]	TGTAGACCCTCTATATGGAACTAAGGAACTGAGAATTGAAAATGTCATCATTGAACAATG
A_52_P244309	0.00844938	0.000446366	up	1.39381	1.39381	0.479031	4930511M06Rik	Mus musculus RIKEN cDNA 4930511M06 gene (4930511M06Rik), transcript variant 3, long non-coding RNA [NR_027945]	GATAACGCAGCACATTAATCAGAATCAGCAAGCATACTTTAAAGTAACCAATTTTCTCTG
A_66_P116700	0.00843873	0.000349919	up	1.39376	1.39376	0.478977	Gm16142	PREDICTED: Mus musculus predicted gene 16142 (Gm16142), ncRNA [XR_379935]	ACTCCCACTGTGTGCTCACACAGGTACACTTATGTATAATTATGCTTATGAGTTATTTGT
A_66_P140478	0.00843873	0.000320022	up	1.39375	1.39375	0.478969	1700027I24Rik	Mus musculus RIKEN cDNA 1700027I24 gene (1700027I24Rik), long non-coding RNA [NR_040741]	GTGAAGAGCATTTTCTGTGTGTAGAATAGTGTGTTAGGGGTAGCTTCAAAAACAAACAAA
A_66_P115088	0.0370987	0.00329557	up	1.39373	1.39373	0.478954	Hyou1	Mus musculus hypoxia up-regulated 1 (Hyou1), mRNA [NM_021395]	AAGAGCAGTCAGCAGGACAGAAGCGGCCTTCAAAGAACGATGAACTATAACCCCAGCTCC
A_51_P340481	0.00843873	0.000393406	up	1.39373	1.39373	0.478951	Krtap3-3	Mus musculus keratin associated protein 3-3 (Krtap3-3), mRNA [NM_025524]	GCAGAACCTGCAATTAGCTTATTCTGATTTAGAAGTTGGAGTTGAGTGATATTGTCATGA
A_66_P107639	0.00843873	0.000323919	up	1.3937	1.3937	0.47892		olfactory receptor 762, pseudogene 1 [Source:MGI Symbol;Acc:MGI:3030596] [ENSMUST00000172948]	CCTCTAGGTTGATATTTTATGCTGGTTATATTGTCCAACTTTATTTGGTCCTCACTCTGG
A_51_P154295	0.00843873	0.000397859	up	1.39366	1.39366	0.478874	Olfr419	Mus musculus olfactory receptor 419 (Olfr419), mRNA [NM_146715]	CTTGGTCTCGTTCTTCTTAATTAGTGTCTCCTATGCCTATATTTTGGTAGCAATCCTGAG
A_52_P541161	0.0104611	0.000684499	up	1.39365	1.39365	0.478864	Rgs18	Mus musculus regulator of G-protein signaling 18 (Rgs18), mRNA [NM_022881]	TGCTTGAACGATGAAGATGGCATACTTTCACACAAGCATTTATGTCTCATATTTGGAATT
A_55_P2738412	0.00844938	0.000447362	up	1.39364	1.39364	0.478861	Slc9a2	solute carrier family 9 (sodium/hydrogen exchanger), member 2 [Source:MGI Symbol;Acc:MGI:105075] [ENSMUST00000192345]	CTTACACACAGTAGGTTTACTGGTAACAGTTTAAACCCATTCATTAGAGAAAACAATGGA
A_66_P100608	0.00843873	0.000316035	up	1.39363	1.39363	0.478845		vomeronasal 1 receptor, pseudogene 27 [Source:MGI Symbol;Acc:MGI:2148533] [ENSMUST00000174619]	CAAGCATAAATCTCCTCAATCACATCTCATGTACCATTATTTTCCTGAGTGTCCTCTATA
A_55_P2501080	0.00843873	0.000409753	up	1.39356	1.39356	0.478772	Mroh6	Mus musculus maestro heat-like repeat family member 6 (Mroh6), mRNA [NM_001282443]	TCTAATGGTGTTTTCTAGAAGGTATCTCTAACATCCGTTCATGCTGGAGAGCCCAAGCCA
A_51_P174505	0.00843873	0.000433048	up	1.39354	1.39354	0.47875	Olfr893	Mus musculus olfactory receptor 893 (Olfr893), mRNA [NM_146336]	ACCCCTAAAATGCTAATGGGTTTTGTTTCTGAAAAAAGCATCATATCTTATACAGGATGC
A_52_P980161	0.00843873	0.00031783	up	1.39351	1.39351	0.478728	Gm5127	Q4S6X0_TETNG (Q4S6X0) Chromosome 14 SCAF14723, whole genome shotgun sequence. (Fragment), partial (3%) [TC1622188]	CTCTATACAATGAACTTTCTAAAATATGCTACACATTTACTCCCTGTTATACCCTCTCTG
A_52_P60693	0.00843873	0.000391851	up	1.39351	1.39351	0.478722		predicted gene 8798 [Source:MGI Symbol;Acc:MGI:3646429] [ENSMUST00000211877]	GAGTATGGTTGGATCATTCCTATGATCATGGGCTTTGCTCAGAAAATAAATGGAATAACC
A_66_P128553	0.00843873	0.000332125	up	1.39347	1.39347	0.478681	Dis3l2	DIS3 like 3'-5' exoribonuclease 2 [Source:MGI Symbol;Acc:MGI:2442555] [ENSMUST00000186682]	TTAACTACATTTTTGACATTTTATAGTGGTATCTAGTTTTTGCATCACATGGAATAAAAC
A_55_P1985446	0.00843873	0.000331106	up	1.39345	1.39345	0.478663		MAS-related GPR, member B13 [Source:MGI Symbol;Acc:MGI:3033193] [ENSMUST00000188191]	CCTTTTGGGATTTACATCTACTTCTTATACTGGACCACAGATGTCTATTTTATTATGCCT
A_52_P1020480	0.00843873	0.000386767	up	1.39334	1.39334	0.47855			GGAAATAATTGAGCCTTTTAATAATACAATTCTCATAATTTCTGTTTTGAAAGAGTTAAA
A_66_P108042	0.00843873	0.000390005	up	1.39334	1.39334	0.478547	Cet1	GB	TCATTGTCGGATGGCATTTACGTGTTTTCCTTTCACATCTGTTAACTTATTCTGACATCT
A_52_P1141631	0.028693	0.00247548	up	1.39332	1.39332	0.478532	Gm31592	PREDICTED: Mus musculus predicted gene, 31592 (Gm31592), ncRNA [XR_380675]	CAGACCCCAGTAACTTCAAAAGTCATATGTTAATAATCAAACACTCCTCAGATTCTTGTA
A_66_P125185	0.00843873	0.000384303	up	1.39332	1.39332	0.478526	Gm13749	Mus musculus predicted gene 13749 (Gm13749), long non-coding RNA [NR_027824]	CATTCCAGTGTGACATTTGGTGGCTTATTCTGAATGCTTTACTCACTTCTACTCTAAAAA
A_55_P2547848	0.00843873	0.000283302	up	1.39328	1.39328	0.478484	Gm30845	PREDICTED: Mus musculus predicted gene, 30845 (Gm30845), ncRNA [XR_001778534]	CGAGTTCATGTCTTCATAGCTAAATGGCTTGAAAAGTGTATTCCATTCTGTCTGTTACAA
A_66_P124228	0.00845465	0.000451027	up	1.39328	1.39328	0.478482	4933430H16Rik	Mus musculus RIKEN cDNA 4933430H16 gene (4933430H16Rik), long non-coding RNA [NR_045855]	GGCTAGTGCATCACCAAGTGTGCTAGTTTATATTGATTGTCACAGTGACAGGATTTAAGA
A_55_P2034695	0.00843873	0.000354036	up	1.39326	1.39326	0.478464			TACTGTTATCCTCTGTCCTTAGTAAAGTTGTCCTGGACTCAGTCTGGAATCTTGCTGGAC
A_66_P136939	0.00843873	0.000360651	up	1.39313	1.39313	0.478327		predicted gene 11848 [Source:MGI Symbol;Acc:MGI:3652231] [ENSMUST00000121207]	GGAAAACGTTCATAGACTGTTTCAACTGGTTATCAATAGCAGTCATTGTGAATGAGAAGA
A_51_P306269	0.00843873	0.000316234	up	1.39311	1.39311	0.478314		olfactory receptor 1268, pseudogene 1 [Source:MGI Symbol;Acc:MGI:3031102] [ENSMUST00000117787]	TGTGTTTTATACAGTTGTCACACCTCTCTTGAACCCCATTATTTACTCTTTCAGAAACAC
A_66_P103971	0.00843873	0.00030894	up	1.39307	1.39307	0.478272	Olfr198	Mus musculus olfactory receptor 198 (Olfr198), mRNA [NM_001011808]	CATTCTTGGTTGAGTGCTTCACCCAGTTTTATTTCTTTGGTTCCAGTGCAACGACAGAAT
A_55_P2303777	0.00843873	0.000338885	up	1.39304	1.39304	0.478237	9530020I12Rik	Mus musculus RIKEN cDNA 9530020I12 gene (9530020I12Rik), transcript variant 1, long non-coding RNA [NR_131083]	TTCACTTGGTGAAACCTTGGAGTTGGTGCCCAAACTTATTACAGCATATTTTATCTTGTT
A_55_P2122374	0.00843873	0.000296668	up	1.39303	1.39303	0.478225	9230020A06Rik	PREDICTED: Mus musculus RIKEN cDNA 9230020A06 gene (9230020A06Rik), transcript variant X2, misc_RNA [XR_388802]	TCCCCACAGAGACAAGATTAAAGGGAGATGTTAATATTCAAGCAACCTCGCTAAACAAGC
A_66_P136129	0.00843873	0.000337366	up	1.39295	1.39295	0.478143	Gm7134	Mus musculus predicted gene 7134 (Gm7134), non-coding RNA [NR_033597]	TGACTGAGGAAGGGTTCTCTAACTAAGGCCCATCATTTGCGTCCAGAACTCCCAAATAAA
A_55_P2390965	0.0111509	0.000755796	up	1.39294	1.39294	0.478133	4933406J10Rik		CCTAATCATAGTCTGTATTTACAAGATTTTTGTTGCTTTGATATGTGCTGTGTGGATGCT
A_52_P406975	0.00843873	0.000332632	up	1.39293	1.39293	0.47812		vomeronasal 1 receptor 190, pseudogene [Source:MGI Symbol;Acc:MGI:2182261] [ENSMUST00000155950]	TTTTCTTTTATTGGTCAGATTTTATTTTCTCCTTCTACACAGGTTCCACAGTGACACACG
A_52_P723349	0.00843873	0.000286061	up	1.3928	1.3928	0.477992	Lin52		AGAAAAATTAAAGTATTTTAAAATAAGGTTTTTAAACATTAAGTCATTTTGAATGATCTG
A_30_P01020866	0.00843873	0.000375415	up	1.3928	1.3928	0.477992		lincRNA:chr15:38630866-38640611 reverse strand	CTGGATCCTTGGCCTATATTCAACGTACATTGCTGCTTCAAGTCTTTTGATTTCACGACT
A_52_P892450	0.00843873	0.000338922	up	1.3928	1.3928	0.477987	Gm12289		GCTTACAAGTTCAAACAATGACTGAGAATTACTATTTCATAAGAACACTCTAGAGAGAGC
A_52_P59778	0.00843873	0.000319586	up	1.39279	1.39279	0.477983	Gm9725		TGTGCTAGTTTGTCATACATGAGTTATGAAGGAGTTTGAATTCTTTTGTAAACTACTGGG
A_55_P2307967	0.00843873	0.00043045	up	1.39275	1.39275	0.47794	4930528D03Rik		GTATGTGGTGGGATCAGAGGTTACTATCTTTTGTCTTCTATTTTAAAAACTGAGTGTGTT
A_52_P196531	0.00843873	0.000335329	up	1.39274	1.39274	0.477922	Tmc1	TMC1_MOUSE (Q8R4P5) Transmembrane cochlear-expressed protein 1 (Beethoven protein) (Deafness protein), partial (16%) [TC1619935]	GCAACTATAGTCTAATTATAGTCTGGTAGTTCTAATCACTCAAAATATGGAGTGTACAGG
A_52_P204035	0.00843873	0.000318472	up	1.39264	1.39264	0.477821	4933412A08Rik	Q6P7X3_MOUSE (Q6P7X3) D19Ertd737e protein, partial (13%) [TC1735769]	TATGCAAGTTTATGATGTAGTGTTCTAGAATCATGATTTGATAAGTTTGCATGACGGAGG
A_52_P875415	0.00843873	0.000333457	up	1.3926	1.3926	0.477782	Gm36487	Q6NV87_MOUSE (Q6NV87) Hmg20a protein, partial (6%) [TC1621949]	TGAGCGTGTGAGATAAGCTTGTCTCTGAATAATCTTAACACAGAAACTACTCTAAAGAAT
A_52_P1036629	0.00843873	0.000339814	up	1.39259	1.39259	0.477772	Gm29601	PREDICTED: Mus musculus predicted gene 29601 (Gm29601), ncRNA [XR_878411]	CTGTAAAGGGCATATATTTGCACTATAATCTTATTTTTAAAGTAAAAAGTAAACTTAAGT
A_55_P2165929	0.00843873	0.000319059	up	1.39258	1.39258	0.477756	Olfr3	Mus musculus olfactory receptor 3 (Olfr3), mRNA [NM_206903]	ATCCAACAGTAAAATCAACAACAACATAGTTGCTTCAGTAATGTACACAGTAGTCACTCC
A_52_P272271	0.00843873	0.000351946	up	1.39257	1.39257	0.477746	Itk	IL2 inducible T cell kinase [Source:MGI Symbol;Acc:MGI:96621] [ENSMUST00000155991]	TTAGTGACGTCACACCATGCATATGTCTAATTATATAATTCAACTCTAAAGGCTTAAGGG
A_51_P397078	0.00843873	0.000318916	up	1.39252	1.39252	0.477702	4931428L18Rik	Mus musculus RIKEN cDNA 4931428L18 gene (4931428L18Rik), long non-coding RNA [NR_033445]	TCCTGGTAAAGGTATGTTAATGGGAACTCTGAAAGCCATATTTAAGGAATCTTCTCTTTC
A_55_P2733892	0.00843873	0.000432826	up	1.39249	1.39249	0.47767	4930500H12Rik	PREDICTED: Mus musculus RIKEN cDNA 4930500H12 gene (4930500H12Rik), transcript variant X5, ncRNA [XR_876156]	TATGTGTGATTAATAAACAGTTCCATCGTGCTCTGCAGAATCAGAGATGGAAATGAACTG
A_55_P2718608	0.00843873	0.000412141	up	1.39246	1.39246	0.477639	Clu	clusterin [Source:MGI Symbol;Acc:MGI:88423] [ENSMUST00000146990]	TCCATCACCTCAACTTATCATTGGGTTCAGACACTTAAAATATGTTCTCTCAGCACACTT
A_30_P01025513	0.00843873	0.000323752	up	1.39246	1.39246	0.477637		lincRNA:chr10:25419100-25430075 forward strand	GCTTAGTTCTGCATCTAAATTCATCGTTTTTCTATTTAGCTCTCATGAGTTATACCACTG
A_66_P121674	0.00843873	0.00040089	up	1.39243	1.39243	0.477609	1700061F12Rik	Mus musculus RIKEN cDNA 1700061F12 gene (1700061F12Rik), long non-coding RNA [NR_038180]	CTTACAACCTTGGCTTTGTTTTGTCTTATCCCTGTAATAAAAGGAACATGATGGCACAGT
A_51_P284761	0.00843873	0.000328396	up	1.39242	1.39242	0.47759		UI-M-BH0-ajk-f-04-0-UI.s1 NIH_BMAP_M_S1 Mus musculus cDNA clone UI-M-BH0-ajk-f-04-0-UI 3'. [AI852874]	AATGTGATGTACGATTGAGTATACAACCACATTTTGTTTGGTTTTCACAGAACAGGAAGC
A_55_P2385917	0.00843873	0.000340249	up	1.39236	1.39236	0.477537	G370062D05Rik		TCCAGCTCCTTAGGAGTTAGCTGGTTCTCTGAGAAAGGATTTGAAGTATGAATGGAGGCT
A_55_P2183944	0.00843873	0.000286048	up	1.39235	1.39235	0.477526	Olfr77	Mus musculus olfactory receptor 77 (Olfr77), mRNA [NM_146339]	GCATGTGACAAACAACTGTCCTTATCACACCTTGATTGTGATCAATTATTTGGAAAAATG
A_52_P605585	0.00843873	0.000326269	up	1.39233	1.39233	0.477497	Olfr739	Mus musculus olfactory receptor 739 (Olfr739), mRNA [NM_146668]	CTGGGCAATTTTAAGTTCTATGCTCCTGTTTATTCCTTTTTTCTGCATCATGGGATCTTA
A_51_P221035	0.00843873	0.000293456	up	1.39232	1.39232	0.477492	Apobec4	Mus musculus apolipoprotein B mRNA editing enzyme, catalytic polypeptide-like 4 (putative) (Apobec4), mRNA [NM_001081197]	GGTAAGGCACTTGAATATGCTTCAACTGTCATCCTTCAAAGTCAAAGATGTAAAGAAACC
A_55_P2720615	0.00843873	0.000306685	up	1.39225	1.39225	0.477416	Zdhhc19	zinc finger, DHHC domain containing 19 [Source:MGI Symbol;Acc:MGI:2682948] [ENSMUST00000160832]	TAAAGGCAGTTCTTTCAGACTCTCACTGCATGTGGACTACCTGGCAATCTTACCTGTTTC
A_55_P2558778	0.00843873	0.000300681	up	1.39216	1.39216	0.47732			TCATAAAGGCAACATTACTGATTCATGTTTACTTTCCATCTTGGAATGAATGGTTAACCC
A_52_P1138659	0.00843873	0.000324056	up	1.39209	1.39209	0.477251	Fmo2	flavin containing monooxygenase 2 [Source:MGI Symbol;Acc:MGI:1916776] [ENSMUST00000156860]	TCAGATCATCTTGAATTATACTTGGAATTACCATTTCCTGTACTTTCTAAAACCGGGAAC
A_51_P227627	0.00843873	0.000285663	up	1.39208	1.39208	0.477247	Vmn1r205	Mus musculus vomeronasal 1 receptor 205 (Vmn1r205), mRNA [NM_134217]	GTGCCTTTTCTATAATTATAAACATCTCTTCAAGGGACACTACCCTGATGATAAATACTC
A_55_P2282869	0.00843873	0.000326702	up	1.39201	1.39201	0.477171	4930447N08Rik	Mus musculus RIKEN cDNA 4930447N08 gene (4930447N08Rik), long non-coding RNA [NR_045168]	TAACGCACATGCTCATCTTGTATCAGCTACAGACAATGAGCAATAAAGTCAGTCTTTATC
A_55_P2719199	0.00843873	0.000321114	up	1.39201	1.39201	0.477169	Gabarapl2	gamma-aminobutyric acid (GABA) A receptor-associated protein-like 2 [Source:MGI Symbol;Acc:MGI:1890602] [ENSMUST00000130808]	TTCTGCCCTAGTTGGGGCGATCGTTTCTGATATCACTATTGATTTTTGAAGGACATAAAG
A_55_P1973016	0.00843873	0.000393088	up	1.39199	1.39199	0.477148	Gm10417		CTTCAGCTTCTTTCCACACAGAACTACCTCTAATTTATTGTTAAGGAACACTGTTAAGTA
A_52_P106560	0.00843873	0.000312832	up	1.39188	1.39188	0.477035	Olfr1295	Mus musculus olfactory receptor 1295 (Olfr1295), mRNA [NM_146403]	TAACTTGCTTTAGTCTCTTGCTTATATCATATACCTACATCCTTGTCACTGTTAGCAAGA
A_55_P2093754	0.00843873	0.000366253	up	1.39184	1.39184	0.476996	Eif2s3x	eukaryotic translation initiation factor 2, subunit 3, structural gene X-linked [Source:MGI Symbol;Acc:MGI:1349431] [ENSMUST00000113922]	CTCATTGGTAAGGACTTTCCTCTCTTTTAGTTTGTTGAGATTCATGGTACATTTCATAGT
A_66_P116135	0.00890306	0.000521481	up	1.39183	1.39183	0.476979	4933431K23Rik		TTTCTGGCACCTACTAGAATTGGACACCGTCTTTGGGGCTGGCGATGACCCAGTGGTTAA
A_55_P2525153	0.00848619	0.000456322	up	1.39182	1.39182	0.476976	Nt5c1b	5'-nucleotidase, cytosolic IB [Source:MGI Symbol;Acc:MGI:1918131] [ENSMUST00000143739]	TGACCAAGTCCCAAAGATATCTGGAATTGTTGAGAAAAGGATTTTTCATCCTGAATCTGC
A_51_P406204	0.00843873	0.000293611	up	1.39179	1.39179	0.476944	Olfr822	Mus musculus olfactory receptor 822 (Olfr822), mRNA [NM_146671]	GACAAAACCATTTCTTACAATAATTGTGCTGCTCAAGTATTCTTTGCTTTCCTTCTTGGA
A_30_P01024816	0.00843873	0.000296768	up	1.39178	1.39178	0.47693		lincRNA:chr18:60891745-60896311 forward strand	TGCATAGGGCCTTACTCATCACAGGAATATCTATCACTCTCTCAATCTGACAAACCGACG
A_55_P2039315	0.00843873	0.000357484	up	1.39173	1.39173	0.476878	Zfp345	Mus musculus zinc finger protein 345 (Zfp345), mRNA [NM_001034900]	CTCTAGGGCCTATGAATTTAACCTTAGATTCATCTTGTGAATAAACTGATGCTGATAACA
A_52_P110199	0.00843873	0.000306903	up	1.39173	1.39173	0.476875	4930505O20Rik		TTGGCATGGCAAACTGTTTTAAGACCTCTGGGACTTATCCTGTAGCACCGCTAAGCTCCC
A_55_P1973573	0.00843873	0.000289785	up	1.39171	1.39171	0.476861	Spn	Mus musculus sialophorin (Spn), transcript variant 2, mRNA [NM_001037810]	GTATTCATGTGGTTACAAATACATACATGTGGGCAAGATACCCATACGCATAAAAATAAG
A_55_P2103766	0.00843873	0.000413841	up	1.39162	1.39162	0.476767	D630003M21Rik	Mus musculus RIKEN cDNA D630003M21 gene (D630003M21Rik), transcript variant 2, mRNA [NM_001131021]	CACACATACCCCTTACATAAACCTATACTTTTCCTTGATATCATGTACTTAAATTGCCGT
A_51_P116377	0.00843873	0.000286762	up	1.39162	1.39162	0.476766			GTTTTTATTGAAGAGTTTTTACTCTATGGCTCTACAGTGATAATCACTGGTCAATCCTTG
A_66_P104892	0.00843873	0.000322235	up	1.39161	1.39161	0.476755			TTTTTAAGAACAGTCATGACAAACATTTTTAATTGGTATCCAAAAGACATTTCTAGGTAA
A_52_P1043883	0.00843873	0.000426389	up	1.3916	1.3916	0.476748		BB033083 RIKEN full-length enriched, adult male thymus Mus musculus cDNA clone 5830475A02 3'. [BB033083]	GCCAATATCAATGAGTATTGTATGTTACACTATTTTTCCACATTTTTTAACTCTTTCTAA
A_52_P480842	0.00843873	0.000325472	up	1.39159	1.39159	0.476732	Prrx1	paired related homeobox 1 [Source:MGI Symbol;Acc:MGI:97712] [ENSMUST00000174098]	ATTCACGCCGCTAGCGTCGGGATCTTGGATATAGCATCCAATTGGTTACATTTTCTACCT
A_66_P127326	0.00843873	0.000324311	up	1.39152	1.39152	0.476666			AATACAAAGCTAACAGCAGTCATCATGTTATATATCAGATAAAGCATGCCTACGTTCTAG
A_55_P2636626	0.00843873	0.000360257	up	1.39152	1.39152	0.476657	Lrrc36	Mus musculus leucine rich repeat containing 36 (Lrrc36), transcript variant 1, mRNA [NM_001170788]	AGAGCTGAACTTATATTATAACAACATTCCTTCATTAGTGGAGGTGTCCCGACTACAGCC
A_55_P2716067	0.00843873	0.000330484	up	1.39146	1.39146	0.476603	Skp2	S-phase kinase-associated protein 2 (p45) [Source:MGI Symbol;Acc:MGI:1351663] [ENSMUST00000190406]	AGTTCTCAACTGTCCTAAAGCTATAACCCTTTAATGCAGCTCATGTTTTGATGACCCCCC
A_55_P2509158	0.00843873	0.000331673	up	1.39146	1.39146	0.476598	1700030F04Rik	Mus musculus RIKEN cDNA 1700030F04 gene (1700030F04Rik), long non-coding RNA [NR_045731]	ATTGTTGTGCTCCTTCGGAAGGGGCTGATAACTGTTAATAGAATGGAATTCCATATATAA
A_55_P2165059	0.00843873	0.000415278	up	1.39144	1.39144	0.476582	Lce3e	Mus musculus late cornified envelope 3E (Lce3e), mRNA [NM_001254725]	GGTAGCTTAGGACTTCATATGTCCTATACATATCCATTTCAAAAATAAAGCTGCTCGAAC
A_66_P100114	0.00843873	0.000330524	up	1.39144	1.39144	0.476578	9830132P13Rik	Mus musculus RIKEN cDNA 9830132P13 gene (9830132P13Rik), long non-coding RNA [NR_040552]	AATGAAGTCATGGGTCCTGAGAAGAAAATATGCTCTTCTGTTAGTTATGTGATTACAGTC
A_55_P2060931	0.00843873	0.000290641	up	1.39144	1.39144	0.476576	Gm5627	Mus musculus predicted gene 5627 (Gm5627), long non-coding RNA [NR_033301]	AGGATACCTGTAAACACCGAAGCATGTTTCAAAGAAAAACAAAAGTCAAATTACAGAGCT
A_66_P128051	0.00843873	0.000391913	up	1.39137	1.39137	0.476509	Gm38572	Q753C3_ASHGO (Q753C3) AFR393Wp, partial (5%) [TC1624889]	TTCAGAACTCTATTTGCTCAACATGGGCTAACATTGTACTCTATAATATTAAACTATTGT
A_52_P1075705	0.00843873	0.000322551	up	1.39134	1.39134	0.476472			CATTCTTCACTTCTATTCTCAAATTTCCAACTCTCTTAAGCATGTATTCATGCTATGCGG
A_66_P109121	0.00845905	0.000452112	up	1.39129	1.39129	0.476424	2210414B05Rik	Mus musculus RIKEN cDNA 2210414B05 gene (2210414B05Rik), long non-coding RNA [NR_040643]	ATTCAAATTCCATGGCTAATAGTAGGGATTATTCCCATCCATCAGAGAAGCTAGCATACA
A_52_P787196	0.00843873	0.000415117	up	1.39128	1.39128	0.476415		BB145141 RIKEN full-length enriched, adult female vagina Mus musculus cDNA clone 9930028J18 3'. [BB145141]	GAAATACAGAGGAGTCTCGTCAATCTTCCTATGTTCAGTAAGACATTGTTCTTCATAATA
A_55_P1985935	0.00843873	0.000323282	up	1.39125	1.39125	0.476385	LOC108167511	PREDICTED: Mus musculus uncharacterized LOC108167511 (LOC108167511), transcript variant X1, ncRNA [XR_001778366]	ACATGACTATGGGTCCATCCATAAGCCTACAAAGTCACAACAGCACATGCTGTGTGGTAT
A_52_P962354	0.00843873	0.000322723	up	1.39121	1.39121	0.47634	1700029N11Rik	Mus musculus RIKEN cDNA 1700029N11 gene (1700029N11Rik), long non-coding RNA [NR_045489]	CATCTATCAACAAGAAATCTACATGCTGATCTATCACCAGTTTATATTATAGTACCCACC
A_55_P2346644	0.00843873	0.000335	up	1.39121	1.39121	0.476335	C730037M02Rik	BY761145 RIKEN full-length enriched, adult male liver tumor Mus musculus cDNA clone C730037M02 3'. [BY761145]	GACTGCATGATCCAACATGTTTTGTCCTGATATTCTGATAGTCTATCTTATGTATGTGAT
A_55_P2125113	0.00843873	0.000368917	up	1.39115	1.39115	0.476282	Pramef17	Mus musculus PRAME family member 17 (Pramef17), mRNA [NM_001085540]	AACTTGTACCTTGCATCAGCAAGATGAGAAATCTTCAGAAACTCATGCTAGTACGCATCT
A_30_P01018745	0.00843873	0.000286524	up	1.39114	1.39114	0.476267		lincRNA:chr4:3746573-3746891 forward strand	GAGGAGCTTTTCATTACAAAGGCCATTGATATTGTTGATGCCTTAATTGCAAAGCAGATA
A_30_P01029669	0.00843873	0.000365521	up	1.39113	1.39113	0.476261		lincRNA:chrX:106030800-106077725 reverse strand	TGCATCCAAATTTACAGTTTTAGTGATCGCTGGGATAATTATGTCACATGCCTTTTGAAT
A_30_P01030017	0.00848619	0.000455567	up	1.39112	1.39112	0.476244		lincRNA:chr13:28067341-28067814 forward strand	TCAGGTCTGAGCTTTGAACCTGTTCCTTTGGTGAATGAAATTTTTATAAGCCATCACAAA
A_52_P468007	0.00843873	0.000288003	up	1.3911	1.3911	0.476223	Abcb7	ATP-binding cassette, sub-family B (MDR/TAP), member 7 [Source:MGI Symbol;Acc:MGI:109533] [ENSMUST00000140333]	TTGGCTCATCTAATGATGCTTTCTCATGCAGAAAAATCCTATCGAAATTGGCGAATATTA
A_55_P2555734	0.00843873	0.000392155	up	1.391	1.391	0.476123	Gm46401	PREDICTED: Mus musculus uncharacterized LOC108168063 (LOC108168063), transcript variant X1, ncRNA [XR_001780856]	TGATCCTGGATGCATCCACCAAGAGATTTGCAAACTCAGGATTAAGCTTAAAAACACTCA
A_55_P2124686	0.00843873	0.00039162	up	1.39096	1.39096	0.476083	Tas2r102	Mus musculus taste receptor, type 2, member 102 (Tas2r102), mRNA [NM_199153]	GCATATAGCAACCAAATAACTAGCTTTTGTGTATTCTGTGTTGCAAACAAATCTATGAGG
A_55_P1978750	0.00843873	0.000320654	up	1.39092	1.39092	0.476044	Gm26806	BB019217 RIKEN full-length enriched, adult male testis (DH10B) Mus musculus cDNA clone 4930584H23 3'. [BB019217]	GGGTTACGAGCTCAGTCTCAGCATGCTGATACTATTTGAATAAACGTCATGCAATATTGC
A_55_P2743279	0.00843873	0.000340303	up	1.39091	1.39091	0.476024	LOC105246089	PREDICTED: Mus musculus uncharacterized LOC105246089 (LOC105246089), transcript variant X4, ncRNA [XR_875963]	GTATCACCCTGGAGTTCCAGAACAGGTGAATAAACTTTCTCAGGCCTAAATTATAAAAAA
A_55_P2775935	0.00843873	0.000287333	up	1.39089	1.39089	0.476004	Olfr196	Mus musculus olfactory receptor 196 (Olfr196), mRNA [NM_146779]	TTATGCCACTGGTTAAAGATTTCCTGTAATGACCCTTCTCTCAATTACCTAATGCTTTTT
A_51_P387509	0.00843873	0.000442024	up	1.39088	1.39088	0.475999	Olfr1367	Mus musculus olfactory receptor 1367 (Olfr1367), mRNA [NM_146533]	CTACGACTGTCCCTCAAATGTTGTTTAACTTACAGGGACCCAACAAGAACATCACTTACA
A_66_P111206	0.00843873	0.00041499	up	1.39085	1.39085	0.475965			CAAGTAAGCTTCTTGTATCCAACTAGTGATGCATTCTGCAGTCAAGAAAATTAACTCAGA
A_66_P130004	0.00843873	0.000433114	up	1.39083	1.39083	0.475949		AGENCOURT_10723346 NIH_MGC_169 Mus musculus cDNA clone IMAGE:6771621 5', mRNA sequence [CA464037]	TTATCTCTTTAAATATCTTAAATCCTGAAGCAACATGGAGAGATTGTCTGTCATGTAGTA
A_52_P366696	0.00843873	0.000321395	up	1.39082	1.39082	0.475936	Erp27	Mus musculus endoplasmic reticulum protein 27 (Erp27), mRNA [NM_026983]	GACTGGTTGATGATCAACAACTACATTTGAATGCTGAAGACATTGAAAATCTCGATGCTG
A_51_P332664	0.00843873	0.000328299	up	1.3908	1.3908	0.475916	Cib3	calcium and integrin binding family member 3 [Source:MGI Symbol;Acc:MGI:2685953] [ENSMUST00000211946]	GGTAGCTCTGTAATGTGAAAACAACCTTTTACATTATTTCTTATTTCAGCATGTGTAGGG
A_52_P126132	0.00843873	0.00043664	up	1.3908	1.3908	0.475913	Mmrn1	multimerin 1 [Source:MGI Symbol;Acc:MGI:1918195] [ENSMUST00000145763]	AAGTTTACCTTGGATGAGTAGATCTTCTATATAGCAGCTAAATGTAAGCATCCTACTTAG
[truncated: 1,828 more rows]
