# Supplementary material for: Mice deficient in the C-terminal domain of TAR DNA-binding protein 43 develop age-dependent motor dysfunction associated with impaired Notch1−Akt signaling pathway
Source: Acta Neuropathol Commun. 2019 Jul 25;7:118. doi: 10.1186/s40478-019-0776-5 (PMC6657153; doi:10.1186/s40478-019-0776-5)
Supplement: Supplementary file 4 — Table S3. Affected genes (> 1.2 or < − 1.2 fold) among known TDP-43 regulatory targets in 700-day-old TDP-∆C mouse spinal cord. (XLSX 20 kb) [file 40478_2019_776_MOESM4_ESM.xlsx]

## Sheet: Supplementary Table 3
Table S3 Affected genes (> 1.2 or < -1.2 fold) among known TDP-43 regulatory targets in 700-day-old TDP-∆C mouse spinal cord
Data for TDP-43 target genes are derived from Colombrita et al. (2011) J Biol Chem, Xiao et al. (2012) Mol Cell Neurosci, and Stephton et al. (2011) J Biol Chem
ProbeName	GeneSymbol	Description	Sequence
A_51_P125663	Dkk4	Mus musculus dickkopf WNT signaling pathway inhibitor 4 (Dkk4), mRNA [NM_145592]	CCAGTAACAGACAACATTCAAGGCTAAGAGTATGCCAAAGAATATAAGTTGTAAAAACAC
A_51_P138818	Trip12	thyroid hormone receptor interactor 12 [Source:MGI Symbol;Acc:MGI:1309481] [ENSMUST00000191187]	CAGTGACTTACGTTGAATGTGACCAAAATTTGTAACTAGGCACTAAAGGAACCATCAATT
A_51_P154658	Agbl4	ATP/GTP binding protein-like 4 [Source:MGI Symbol;Acc:MGI:1918244] [ENSMUST00000106587]	TATAAAAGATAGGGTATCAATTATCATATTTTAACCTAGTAATTATCTATACTTTTATCA
A_51_P204715	Chpt1	choline phosphotransferase 1 [Source:MGI Symbol;Acc:MGI:2384841] [ENSMUST00000117440]	AAATGTTATTTAATAAAGTATGGACTTAATGTATAAGAACTTTTTAAGGTAAAATTCCTA
A_51_P219505	Slc41a2	Mus musculus solute carrier family 41, member 2 (Slc41a2), mRNA [NM_177388]	TAAGACACATGTAGTGGGCAGAAATAGACTCGGACTGAATGCATTGTGAAGGGATATGCA
A_51_P221035	Apobec4	Mus musculus apolipoprotein B mRNA editing enzyme, catalytic polypeptide-like 4 (putative) (Apobec4), mRNA [NM_001081197]	GGTAAGGCACTTGAATATGCTTCAACTGTCATCCTTCAAAGTCAAAGATGTAAAGAAACC
A_51_P244020	Rtbdn	Mus musculus retbindin (Rtbdn), mRNA [NM_144929]	TCCCACCTGTTTTCCTAGAAATGATCTAACCCTCACTTATTTTGCTTCCCCAAAATAAAG
A_51_P292779	Thoc5	O55080_MOUSE (O55080) Non-selective cation channel, partial (6%) [TC1599103]	GTGTATTTGCTTCATTAAATATTTTGCTTATCTTAATTTCTAAGAAAAGGAAAACAAGAA
A_51_P294235	Cxcl17	Mus musculus chemokine (C-X-C motif) ligand 17 (Cxcl17), mRNA [NM_153576]	TGGCCTCACATTGCAATCAGAAAACTTGCAATGAAAATAATTAAATACATAGTGCATACG
A_51_P380005	Galnt3	Mus musculus UDP-N-acetyl-alpha-D-galactosamine:polypeptide N-acetylgalactosaminyltransferase 3 (Galnt3), mRNA [NM_015736]	GTTGTCTCTTGTTGACTTGTCTGTCAAATATTTCCTTAAACATGAAGTTGATAAGGAGAG
A_51_P471312	Kcnb2	Mus musculus potassium voltage gated channel, Shab-related subfamily, member 2 (Kcnb2), mRNA [NM_001098528]	ACTGCCAGCACAAACTACAAAGTGTATTGTTTAAGGGGGGAAAAAATCTAAATTTTGTTC
A_51_P475842	Tax1bp1	Tax1 (human T cell leukemia virus type I) binding protein 1 [Source:MGI Symbol;Acc:MGI:1289308] [ENSMUST00000149586]	TTGTTCTAGTGTGTTTACAAAAAATGATATACAAAGTATTCAATTAATTTTTACTGAGTA
A_51_P477128	Gpr20	Mus musculus G protein-coupled receptor 20 (Gpr20), mRNA [NM_173365]	CTGGACAGCAAGTTGATTTCCTACTGATCCGTTGGATATGGCTGTCCAGTGTGTTATGTT
A_51_P478098	Epb41l5	Mus musculus erythrocyte membrane protein band 4.1 like 5 (Epb41l5), transcript variant 2, mRNA [NM_001113416]	GGAAAGAATTTGTTCCCTACTGAGTCACTAGTTACACAATGCTATGATTGACTTCTGTCT
A_51_P491835	Ppm1a	protein phosphatase 1A, magnesium dependent, alpha isoform [Source:MGI Symbol;Acc:MGI:99878] [ENSMUST00000021514]	GGTTACAGATTGTATGTGAGATGAAAAGTCGAGCTCTCTGGTTTGCAAAATCGGTGCCGA
A_52_P108186	Mettl14	methyltransferase like 14 [Source:MGI Symbol;Acc:MGI:2442926] [ENSMUST00000090371]	TGGTGCTATATTATTTTGATCTTCTTCTAGATTATGAAGTTAGAAATCGATGAGATTGCA
A_52_P1084561	Ift57	Q8BXG3_MOUSE (Q8BXG3) 10 days neonate cerebellum cDNA, RIKEN full-length enriched library, clone:B930036N12 product:HUNTINGTIN-INTERACTING PROTEIN-1 PROTEIN INTERACTOR, full insert sequence (Intraflagellar transport protein 57), partial (10%) [TC1633364]	CAACAAACTCTATGATGAGAAACACTTTAGTCACACCATAACTTTCATAAAAGAAGCCAG
A_52_P108850	St8sia1	Mus musculus ST8 alpha-N-acetyl-neuraminide alpha-2,8-sialyltransferase 1 (St8sia1), mRNA [NM_011374]	CAGTTTCTCTACCTCCCTTCCTTGGAGAATATTTGGAAACGTACCCTGTGAATAAAATGG
A_52_P1115737	Ppp2r5a	protein phosphatase 2, regulatory subunit B', alpha [Source:MGI Symbol;Acc:MGI:2388479] [ENSMUST00000194832]	TTCAATCCTGCCTATCTATTTCAGTAGATGCTAAGTGCAGTTAAGTAATCCAGTTCCTGC
A_52_P1140007	Taf1a	TAF1A_MOUSE (P97357) TATA box-binding protein-associated factor RNA polymerase I subunit A (TATA box-binding protein-associated factor 1A) (TBP-associated factor RNA polymerase I 48 kDa) (TAFI48), partial (41%) [TC1623111]	CACTGGAGTGAATTGATTGAGTTAAAGTTGTTATTTACCTTTTCTTACAGGTGGTACTAG
A_52_P169964	Cops7b	COP9 signalosome subunit 7B [Source:MGI Symbol;Acc:MGI:1349388] [ENSMUST00000121534]	GTTTACAGATCAAGTTCTTCCTTCATGATCTCATTTCACTCTTTCCTCTTCAAAGGTCCC
A_52_P182690	Stx19	Mus musculus syntaxin 19 (Stx19), mRNA [NM_026588]	GAAAATGGGAAGTTTTCAACGAAAGCTTACTTACAGAAACCAGTATCACTAAAGCACAGC
A_52_P199169	Rap1gds1	RAP1, GTP-GDP dissociation stimulator 1 [Source:MGI Symbol;Acc:MGI:2385189] [ENSMUST00000200396]	TCATCAGATGTTAAACGTATGGTCATAATAAATGATATAAATAAATAATGGTTTAAAAAG
A_52_P236354	Sumo1	small ubiquitin-like modifier 1 [Source:MGI Symbol;Acc:MGI:1197010] [ENSMUST00000191158]	TTCCATTCTTATCTCTGACACAAATCCGACGAACATCAGTACAGTCCTATGTGATAACAT
A_52_P24734	Synpr	synaptoporin [Source:MGI Symbol;Acc:MGI:1919253] [ENSMUST00000147677]	CTGACTAAAGCAAGGTTTAAAGTGTTCTGTAGGACTAATGTGTCTACTCATTTCATCCAG
A_52_P258211	Tox	thymocyte selection-associated high mobility group box [Source:MGI Symbol;Acc:MGI:2181659] [ENSMUST00000147657]	ATACATATAACACAAAGATTGTTTTAACTCTTAAAATGTATATGGTTCACAAATTGAGTG
A_52_P260709	Gabrb2	gamma-aminobutyric acid (GABA) A receptor, subunit beta 2 [Source:MGI Symbol;Acc:MGI:95620] [ENSMUST00000143626]	CAATGCCCATTTAAATAGTCTGTTCTAAAGGGAATTGGTACTAAAGATTTATCCAGATGG
A_52_P266224	Exoc2	exocyst complex component 2 [Source:MGI Symbol;Acc:MGI:1913732] [ENSMUST00000222133]	AGTACATCTTTTTCATGTAAAGATACAATTTCATTTTTAATTGTGACTGAATAAAACTGT
A_52_P268813	Arpp21	cyclic AMP-regulated phosphoprotein, 21 [Source:MGI Symbol;Acc:MGI:107562] [ENSMUST00000162050]	TGTCTATAAAACTCTATGGACTCAAAAATACAAGCTTAGTCAGACGTACACATATTTCCC
A_52_P272364	Gria3	glutamate receptor, ionotropic, AMPA3 (alpha 3) [Source:MGI Symbol;Acc:MGI:95810] [ENSMUST00000128197]	TCCTGGTTTCTGTAAGTCAACTTTCAAAACTACATTTGTGATATTCCCTACTGTGATACA
A_52_P295129	Cr1l	complement component (3b/4b) receptor 1-like [Source:MGI Symbol;Acc:MGI:88513] [ENSMUST00000193719]	TCATGAAGCTATAAGAACTCTAAACAGATTAAATATAAAGAGATCATTTAAACTGCATTT
A_52_P30152	Robo1	ROBO1_MOUSE (O89026) Roundabout homolog 1 precursor, partial (54%) [TC1602682]	CTTCCTGCTGTTTTAACACTCTGAACTTTAAAAACATCTATGCGTATGTTATTTGGTTCC
A_52_P333071	Uba6	ubiquitin-like modifier activating enzyme 6 [Source:MGI Symbol;Acc:MGI:1913894] [ENSMUST00000147734]	GCAAAGCTAAAACAAAAAATGAATTTGGATAATAATTACTTTCTCTAACATTTTCAAATT
A_52_P3524	Rspo2	Q6UXX9_HUMAN (Q6UXX9) QFRL9384, partial (85%) [TC1678599]	CAGCGTATTCAGATGGAATTTTCACAAAGTTAGTGTGCTTTGTAAAGTAGTAATCACTTG
A_52_P357335	Tmco1	Mus musculus transmembrane and coiled-coil domains 1 (Tmco1), mRNA [NM_001039483]	GCAAAAGTAGCTTTCAGGTTTATAATTATTTCAGCCATTTTCTGAACAGCTAAATCGACC
A_52_P374961	Mob3a		TGCCTATCACATGGTCGGATGATCTACTTCACTAAGTAATACTGTTGAAAGGCACTGTCT
A_52_P393708	Wdr41	WD repeat domain 41 [Source:MGI Symbol;Acc:MGI:2445123] [ENSMUST00000160409]	ACTATCTCACAACTTTGTACATACATTGTTATGCATTTCCCTCGAGATAAAGTCCTGAAA
A_52_P399863	Pde3a	phosphodiesterase 3A, cGMP inhibited [Source:MGI Symbol;Acc:MGI:1860764] [ENSMUST00000189060]	CGTACCACGAAAGTGTAGTATGATATGTTTGACGCTCCAATAGGAACGTGAGTTTTCCAT
A_52_P451570	Ehmt1	euchromatic histone methyltransferase 1 [Source:MGI Symbol;Acc:MGI:1924933] [ENSMUST00000139000]	CCTATGATCATGCAAATACTTTATATTTTAAACTTTTGGACTCACTGTAATTGTATATAT
A_52_P454025	Myt1l	myelin transcription factor 1-like [Source:MGI Symbol;Acc:MGI:1100511] [ENSMUST00000219060]	TTTCCTTTGAACTACATAGCTGTATAAACTTGGTTTAAAAGCATGTAGCTATGGCTAGAG
A_52_P46571	Dpp6	dipeptidylpeptidase 6 [Source:MGI Symbol;Acc:MGI:94921] [ENSMUST00000136574]	GTCAACTGTTTCATTCTCTATTGAAAGGATGCTATATCTTTAACATAGATGCATGCTACC
A_52_P489068	Insr	insulin receptor [Source:MGI Symbol;Acc:MGI:96575] [ENSMUST00000207295]	TATGAATTCTTCAGTGTTAGTTGTGAGGTTTGAGTATCCCTGTTATTTTTGTCAGATCGT
A_52_P496202	Pcsk1n	Mus musculus proprotein convertase subtilisin/kexin type 1 inhibitor (Pcsk1n), mRNA [NM_013892]	GCCCCAGCAACCCTGACTCCCTGCCAGCACGTCCAAGGCTGCTTACCCCAGCAACCTCCC
A_52_P513085	Ptgr2	prostaglandin reductase 2 [Source:MGI Symbol;Acc:MGI:1916372] [ENSMUST00000138733]	TATAATGTAATGTATATCACATAGGATAGACATGTGAAAGAAAAATTATTTCAATTAAAA
A_52_P518613	Adam23	a disintegrin and metallopeptidase domain 23 [Source:MGI Symbol;Acc:MGI:1345162] [ENSMUST00000146403]	ATAGTTCTCTAAGCTTTCACATTTTAAGAAAGTGTAAATGGGGTAATTTCCAGTGCATCC
A_52_P528490	Phospho2	phosphatase, orphan 2 [Source:MGI Symbol;Acc:MGI:1920623] [ENSMUST00000128765]	AATCTTTAATAGATCAGATTATACTGAAACACATTACTTATAAATTATGTGTATCAAGGC
A_52_P564018	Cbx3	chromobox 3 [Source:MGI Symbol;Acc:MGI:108515] [ENSMUST00000203404]	CTCAAATATTTATACTCAAATTACATAGGCTATAATTATCAATATTTGTTGTTTTAGAAA
A_52_P564186	Prkg1	protein kinase, cGMP-dependent, type I [Source:MGI Symbol;Acc:MGI:108174] [ENSMUST00000182685]	TACTATGACTGAGTAAAATTACCATCTTTTGACAGAAATACTGTACACATTTCGGGCTAG
A_52_P584753	Prkar2a	Q9CYV3_MOUSE (Q9CYV3) 10, 11 days embryo whole body cDNA, RIKEN full-length enriched library, clone:2810440D03 product:protein kinase, cAMP dependent regulatory, type II alpha, full insert sequence, complete [TC1596734]	AAACCGGATGATCATTTCATTTGCAAAGAATTCCGTTTTGGAAGAGTTATTGCTGAAAAC
A_52_P584985	Srpk2	serine/arginine-rich protein specific kinase 2 [Source:MGI Symbol;Acc:MGI:1201408] [ENSMUST00000197622]	TACCTGATTAATTTTTATTTTGGTTATAATATTAGTGATTTATTAAAAGTAATTGTAGTT
A_52_P598714	Afg3l1	Mus musculus AFG3-like AAA ATPase 1 (Afg3l1), transcript variant 1, mRNA [NM_054070]	CCTCAGAGATGTCATCAGGAGACAGATACTTTCAATTTTCACTGTTTGTAAAGTGTACAT
A_52_P623117	Sgcd	sarcoglycan, delta (dystrophin-associated glycoprotein) [Source:MGI Symbol;Acc:MGI:1346525] [ENSMUST00000109220]	TTCTGTCTAAAATGTAATTGGATAGAAGAAAAGTGACTATAATTTAGAAGAAAAAGAAGA
A_52_P655409	Alk	ALK_MOUSE (P97793) ALK tyrosine kinase receptor precursor (Anaplastic lymphoma kinase) (CD246 antigen) , partial (27%) [TC1593456]	CAAACTTTATCAAGTGGAATACAGCCTTTCTTAGATGATATGTTAGCTTAACTTCTGTGG
A_52_P658070	Trappc8	Q69ZT3_MOUSE (Q69ZT3) MKIAA1012 protein (Fragment), partial (28%) [TC1598572]	AATAATTTGTTATTTTATTCATCAGTATATTTATTTAAAAATACATAATTTGTTCTCTAG
A_52_P811723	Ostc	Q8R4C3_CRIGR (Q8R4C3) Csr1, partial (34%) [TC1593781]	CTCTTTCACAGAAATTGGCTTTCTCTAAGAATTGAGCATACTATATTCCTGAAAACTCAG
A_52_P843987	Tbca	Q9ERK2_MOUSE (Q9ERK2) Neprilysin-like peptidase gamma, partial (4%) [TC1622439]	TTAGAAAAATTTTTGTTTTATACATCTCTTCAGTACAGCGATTTAAAACTTAAAACATAA
A_52_P907953	Gabra3		TTATATTTAGAATATATGAGCTTGTAACTTCAAATAAAGTAAGTCTTAATTTTTGTTTTC
A_55_P2005135	Tardbp	Mus musculus TAR DNA binding protein (Tardbp), transcript variant 4, mRNA [NM_001008546]	ACCTAAGCATAATAGCAATAGACAGTTAGAAAGAAGTGGAAGATTTGGTGGTAATCCAGG
A_55_P2015715	Rab4a	Mus musculus RAB4A, member RAS oncogene family (Rab4a), mRNA [NM_009003]	AATGCTAAACCCACAGGACTCATTAACACCTGGAAATAAAGTGGAACGGAGTTTCTCACG
A_55_P2017911	Csf1	colony stimulating factor 1 (macrophage) [Source:MGI Symbol;Acc:MGI:1339753] [ENSMUST00000120654]	TTCTGATGGTTCAGGACACTCTCTTGAGAGTCACTGTGACTTGTAACAATGTGTCTGCTG
A_55_P2024640	Eral1	Mus musculus Era (G-protein)-like 1 (E. coli) (Eral1), mRNA [NM_022313]	ACTCTGACTGGCTGGCTATCTCTACATAGATCAGGCTAGCTTTAAACTCACAAAGGTCCT
A_55_P2035951	Haus8	Mus musculus 4HAUS augmin-like complex, subunit 8 (Haus8), transcript variant 1, mRNA [NM_001163042]	AGAAACACCAGTCTTGGCCACACCATCTGCTGGGTTTGGGTTCTAAACTGAGTAAAGAAA
A_55_P2042550	Mccc2	methylcrotonoyl-Coenzyme A carboxylase 2 (beta) [Source:MGI Symbol;Acc:MGI:1925288] [ENSMUST00000223013]	AATCACTCCAAGCACATGCTATGGGCATCTCTTTACTTTCACTGTACAGTAAATTCTCTG
A_55_P2049403	Zfp26	Mus musculus zinc finger protein 26 (Zfp26), mRNA [NM_011753]	TGTGATTACTCTTATGCAGATCTACAATGAAAAGAGCAAGTGGAACAACAACAAAAGTAC
A_55_P2073759	Adam23	a disintegrin and metallopeptidase domain 23 [Source:MGI Symbol;Acc:MGI:1345162] [ENSMUST00000114101]	AAGTGGATGTTTCCACTTAGGGCATCCTATAAGTACTCATAAAATTTCACATTTTGAAGC
A_55_P2078116	Rps6kc1	ribosomal protein S6 kinase polypeptide 1 [Source:MGI Symbol;Acc:MGI:2443419] [ENSMUST00000159624]	ACCAAAATTACCAAGTCGCATCATTTGATCATTTGTAGATCTGTTCACTCCTCCAAATGA
A_55_P2093624	Dmd	dystrophin, muscular dystrophy [Source:MGI Symbol;Acc:MGI:94909] [ENSMUST00000114000]	CATTCTTGTGGCATGTGTTGCTCTTCAGTCTTTGCCATAAAAAGTAGCAAACAATATTAC
A_55_P2097329	Sgsm3	small G protein signaling modulator 3 [Source:MGI Symbol;Acc:MGI:1916329] [ENSMUST00000156064]	TTGAACTCACAGAGATCTGCCTGCTTCTGCCTCCCAAGAGCTGGGATTAAAGACATTATT
A_55_P2119388	Zeb2	zinc finger E-box binding homeobox 2 [Source:MGI Symbol;Acc:MGI:1344407] [ENSMUST00000202345]	CTTACTGTACCGCCGTGTGCATTCCCTCATACGGTCAGGAGTTATGACTCATTTTGAAGA
A_55_P2144552	Flrt3	fibronectin leucine rich transmembrane protein 3 [Source:MGI Symbol;Acc:MGI:1918686] [ENSMUST00000172544]	TCAGATGCATAATGTAACTCCGTCAATATTGTATGGCATGTACAATAAACCAAGATTTCC
A_55_P2161342	Pkib	Mus musculus protein kinase inhibitor beta, cAMP dependent, testis specific (Pkib), transcript variant 2, mRNA [NM_001039050]	AAACATAATCCATTCTGTGTCCTGTGCTGGGGATGCTTTTGTGATATAAGGGAGGGGGAT
A_55_P2171897	Notch1	Mus musculus notch 1 (Notch1), mRNA [NM_008714]	TCCTGCAGTGGAGGGGGCCTTGAGACAGGCAACAGTGAAGAAGAAGAAGATGCACCTGCT
A_55_P2179348	Mapk14	Mus musculus mitogen-activated protein kinase 14 (Mapk14), transcript variant 4, mRNA [NM_001168514]	AGTTGAAGCTCATTTTAAGACTCGTTGGAACCCCAGGGGCTGAGCTTCTGAAGAAAATCT
A_55_P2481764	Nrf1	Mus musculus nuclear respiratory factor 1 (Nrf1), transcript variant 4, mRNA [NM_001164229]	GGCCATTTTTCTAATGCTTGGTAATAGTTTATCTTATTATCCATAATTGAGAGAGCCTCC
A_55_P2499348	Glrx3	Mus musculus glutaredoxin 3 (Glrx3), transcript variant 2, mRNA [NM_001348093]	ATTGTCAAGGAACTGAAAGACAACGGTGAATTGCTGCCTATACTGAAAGGAGAAAATTAG
A_55_P2525638	Ift43	PREDICTED: Mus musculus intraflagellar transport 43 (Ift43), transcript variant X1, mRNA [XM_006516359]	TATGTTTGTCCATGGAGAGTCACCCAATAAATAGCATGTTCCGTTATTGCATTCCATACT
A_55_P2604167	Plxnc1	plexin C1 [Source:MGI Symbol;Acc:MGI:1890127] [ENSMUST00000181244]	CTTGGCTGTCACCTACAAAGCTAAACAGCAAGTCTTCTTATAACACACACTTGACATTTG
A_55_P2639288	Cpne3	copine III [Source:MGI Symbol;Acc:MGI:1917818] [ENSMUST00000134025]	ACTTACTGCACATGTACTCTGTAGTTCACTAAAGGATTATGCCCTGAGAAACCCATCATG
A_55_P2649517	Capza1	capping protein (actin filament) muscle Z-line, alpha 1 [Source:MGI Symbol;Acc:MGI:106227] [ENSMUST00000155476]	GTTACTCCATGGTCAACAGTGTTTAGTCCATAGCCATATTAATTCATAATCATGACCCAC
A_55_P2713311	Pus7	pseudouridylate synthase 7 [Source:MGI Symbol;Acc:MGI:1925947] [ENSMUST00000148921]	TTTCTTAATGTTTTTTGTTCACCGGGGTCAGTCACATATTCTGGTTGGTTTCATTGTTTC
A_55_P2714110	Slc1a3	solute carrier family 1 (glial high affinity glutamate transporter), member 3 [Source:MGI Symbol;Acc:MGI:99917] [ENSMUST00000126747]	GGGCACTTGTGTTCTTTTTATGGCCGTATTTACAAGTTAATTGGCTCATGTTTCTTTCTT
A_55_P2714768	Nmnat2	nicotinamide nucleotide adenylyltransferase 2 [Source:MGI Symbol;Acc:MGI:2444155] [ENSMUST00000187569]	CAGCAGTTTAGGGGCTAAGCTGCATTGGACGAATACTTCCCAAGATTTTTATTTTGGAAA
A_55_P2716067	Skp2	S-phase kinase-associated protein 2 (p45) [Source:MGI Symbol;Acc:MGI:1351663] [ENSMUST00000190406]	AGTTCTCAACTGTCCTAAAGCTATAACCCTTTAATGCAGCTCATGTTTTGATGACCCCCC
A_55_P2717265	Arid4b	Mus musculus AT rich interactive domain 4B (RBP1-like) (Arid4b), transcript variant 2, mRNA [NM_198122]	ATTTGACAGTGGGCACTGATGTGAGTGCCAAATACAGAGGAGCCTTCTGTGAAGCCAAGA
A_55_P2718172	Phc3	polyhomeotic-like 3 (Drosophila) [Source:MGI Symbol;Acc:MGI:2181434] [ENSMUST00000124472]	CTGTCCTTATTGTAACTAGATGGATATTCCAGTTACATTAAGGATGTTCTTGTCAGTCAA
A_55_P2718443	Rgs20	regulator of G-protein signaling 20 [Source:MGI Symbol;Acc:MGI:1929866] [ENSMUST00000156289]	CTCAGCTTGGAAACCAAATAACTTAAGACTCAAGATAAATTCCAAGTGGTTTAAAGGCCG
A_55_P2718890	Top1	topoisomerase (DNA) I [Source:MGI Symbol;Acc:MGI:98788] [ENSMUST00000164694]	ACAATTCTGACAATTTAGTAATCCTTAACTAGCTGCTTTGTTCTCTCTTTAGTCCGCCAC
A_55_P2719085	Unc5c	unc-5 netrin receptor C [Source:MGI Symbol;Acc:MGI:1095412] [ENSMUST00000155416]	CATTTGTTGGTCGGTTACTCGGTTTCAGTAATGGGACAGCCAAACCTTTTAAATTAAAAC
A_55_P2719514	Nat10	N-acetyltransferase 10 [Source:MGI Symbol;Acc:MGI:2138939] [ENSMUST00000148798]	CAGAAACCTTTCTAGTATTTGGTTCATCTGTATCTCCTTTATTTCTGTGTTAGTGATAGC
A_55_P2720396	Uggt1	UDP-glucose glycoprotein glucosyltransferase 1 [Source:MGI Symbol;Acc:MGI:2443162] [ENSMUST00000173082]	GTTCCTGAGATGTTAAAAGTGCTTTGTCTCCTAAGTAATTGTGAAACAATTCTGAAGAGA
A_55_P2720482	Lsg1	large 60S subunit nuclear export GTPase 1 [Source:MGI Symbol;Acc:MGI:107236] [ENSMUST00000124858]	TGTCTTAGGTACCATGGCAGTGTACAAGTGAGTTCAAGAGAATTCCTTGACAAGTTTACG
A_55_P2721886	Psmd11	proteasome (prosome, macropain) 26S subunit, non-ATPase, 11 [Source:MGI Symbol;Acc:MGI:1916327] [ENSMUST00000172641]	GACAAAGGCAGAGTACTTAATGTTTTACTTCTGCCTTTTCTAGGAAGGAAAATGATTTTC
A_55_P2722296	Casc3	cancer susceptibility candidate 3 [Source:MGI Symbol;Acc:MGI:2179723] [ENSMUST00000144220]	TGAAGATTTATCTTGCCCCATATTCCTACCCAACCATCTGTGTTGATTCTTCAGTCGTCC
A_55_P2728496	Btrc		CCTGTTACTGGCCATGTGCACATAGGAAAGGAAATTAAAGTTTTTCGTTCTCTTAAAAAA
A_55_P2729373	Tenm2	teneurin transmembrane protein 2 [Source:MGI Symbol;Acc:MGI:1345184] [ENSMUST00000149787]	GAAAGGGAAGAGATGTGTGAAGCTTTGCCGACAATGAGGAAAGTAATGAATTTTTATTCC
A_55_P2730048	Slc7a11	solute carrier family 7 (cationic amino acid transporter, y+ system), member 11 [Source:MGI Symbol;Acc:MGI:1347355] [ENSMUST00000142932]	GCCTCTTTCAGGATGAATGAGGCTTATTTTCAAGCATTTTGTTGTGTTCTCTATGAATTA
A_55_P2730801	Ntrk3	neurotrophic tyrosine kinase, receptor, type 3 [Source:MGI Symbol;Acc:MGI:97385] [ENSMUST00000206500]	CCCCATGTGGGAGACCATCAGTATATTTTAAAAATGTCTTTGGAATAAACACTCCAATGG
A_55_P2734912	Zdhhc20		AATTCATTTTCCTGGTTCTAGCCTGCCTAGATGGCTAGATGGCTAGATGGTAGCTCACAA
A_55_P2736410	Rgs10	regulator of G-protein signalling 10 [Source:MGI Symbol;Acc:MGI:1915115] [ENSMUST00000145739]	CCAGACTCCAGGGAAGATTTAAATTTTTCAATGGGTACCTTGTGTTGACCAAATATTAAT
A_55_P2739242	Tmem2		CTTGGTTTCTAAATTCTCTTCAAAATATCACCACCCAGTTACTGGAGACGTTAGAGGAGT
A_55_P2742033	Aqp4	Mus musculus aquaporin 4 (Aqp4), transcript variant 7, mRNA [NM_001308645]	ATCAAAGCACAAGCATTCCCTTTGTGTGGCATTCGGACACCTGGAATAACACCAATAAAG
A_55_P2742535	Trak1	trafficking protein, kinesin binding 1 [Source:MGI Symbol;Acc:MGI:1914345] [ENSMUST00000210636]	TTCTTTTCAGCCAGAGCAAGCTGTCTAAAGTCCTACAAATAGCTATGTGTGCCTTCTCTC
A_55_P2742605	Mok	MOK protein kinase [Source:MGI Symbol;Acc:MGI:1336881] [ENSMUST00000177224]	CCGGAGAATATCCTAGTAAAGGTAAAACGCCTGTATCGAAAAGTTTTATTTTGATACCAA
A_55_P2742945	Usp29	ubiquitin specific peptidase 29 [Source:MGI Symbol;Acc:MGI:1888998] [ENSMUST00000208662]	GAGTTGTATGCTTGGTGCAGTTTTGACTTCCGTGAATCAAATCTCAATAAAGCTTTAAAA
A_55_P2787471	Tra2b	UI-M-AI1-afr-e-02-0-UI.s1 NIH_BMAP_MBS_N Mus musculus cDNA clone UI-M-AI1-afr-e-02-0-UI 3'. [AI847347]	GGCATTCACTACCCTTTATTGTGTAGCTAAGAAAACCTAGATTTAAACTGTGACTTAGAA
A_55_P2857230	Bzw1	Mus musculus basic leucine zipper and W2 domains 1 (Bzw1), mRNA [NM_025824]	TGATGCTTCTGGAGCAAAACTTGACTACCGCCGCTATGCAGAAACACTCTTTGACATTCT
A_55_P2883967	Zfp622	BY526876 RIKEN full-length enriched, NOD-derived CD11c +ve dendritic cells Mus musculus cDNA clone F630105J12 3', mRNA sequence [BY526876]	GAGCAATGTAAGTTGTGAACCCTTTTACATCTTAAATTAGCTGCTCAGAGGTATTTTTGT
A_55_P2911533	Dnajb4	DnaJ heat shock protein family (Hsp40) member B4 [Source:MGI Symbol;Acc:MGI:1914285] [ENSMUST00000196291]	CCCAGATCTAAAGGGAGCACTTTAGTTTTGCTCCTTCTTGTTTATGTTTCACTAACAACC
A_55_P2922195	Rybp	Mus musculus RING1 and YY1 binding protein (Rybp), mRNA [NM_019743]	GATATAACTATATATATAAATATAAAATTATATATAAAGGGTTATTTGAAACCAATCCAT
A_55_P2935276	Cdv3	carnitine deficiency-associated gene expressed in ventricle 3 [Source:MGI Symbol;Acc:MGI:2448759] [ENSMUST00000190127]	TGGGTTAGAGTGAGTTTAAGGTTACTCTGAGCAATTTAGTGAGACCCTATCTCAAAACTT
A_65_P18570	Tardbp	Mus musculus TAR DNA binding protein (Tardbp), transcript variant 1, mRNA [NM_145556]	AATTTTTTATGCTTGCCTAGTTATAAGGTCAAAAACAATCAAGTGCATGATGCACCTAGC
A_66_P110379	Slc4a4		CACCATTTGGGATTGTTGGCAATTTTAAATGTTCAAAAACCAAAATCACACAAGCAAGAG
A_66_P119754	Stx7	syntaxin 7 [Source:MGI Symbol;Acc:MGI:1858210] [ENSMUST00000220041]	ATTGACAATATTTAAATGTAAAACAAGGGAATTGCTAAATGAGAAAAATAAAGCTTAAGC
A_66_P121873	Cep131	Mus musculus centrosomal protein 131 (Cep131), mRNA [NM_009734]	ACAAGAAAGTTCTGAGCGAGAAGTGTGAGGCAGTGGTGGCCGAGCTGAAGCACGGGGACC
A_66_P125639	Bptf	Mus musculus bromodomain PHD finger transcription factor (Bptf), mRNA [NM_176850]	GGAGGAAGAGAAGGACTCTAAGTCCAAGAAGAAGAAGATGATCTCTACCACCTCTAAGGA
A_66_P128750	Adarb2	Mus musculus adenosine deaminase, RNA-specific, B2 (Adarb2), transcript variant 1, mRNA [NM_052977]	GTGAGAAAACCACCGGAGCAAGATCAGTTTCTACTAAGTCTCTAAGTCACTAGGCTCCTT
A_66_P135302	Spata6		GCAGAAACTACTAAGAGTTATCCTTTGAATTCCATCACATTTGTACTCATACACACATGT
A_66_P140646	Lsamp	limbic system-associated membrane protein [Source:MGI Symbol;Acc:MGI:1261760] [ENSMUST00000191610]	AGTATACTCACATTACTGGAGATCTCTAGAAATATTTCATTAAAACAAACAAACAAAAAA
